# Supplementary material for: Genomic and epidemiologic evidence for attenuated virulence in Salmonella Montevideo associated with cattle and beef products in the United States
Source: Front Microbiol. 2026 Jun 2;17:1837237. doi: 10.3389/fmicb.2026.1837237 (PMC13269107; doi:10.3389/fmicb.2026.1837237)
Supplement: Supplementary file 1 [file Table_1.xlsx]

## Sheet: Table S1
SNP Cluster	Clade	US		UK		Final Epi-Type
		Epi-Type	Number of Isolates	Epi-Type	Number of Isolates
PDS000004150.8	1	NA	0	NA	4	NA
PDS000027095.2	1	NA	0	NA	3	NA
PDS000027096.1	1	NA	0	NA	3	NA
PDS000027237.198	1	Neutral	673	Neutral	11	Neutral
PDS000027248.15	1	NA	0	Neutral	39	Neutral
PDS000027259.1	1	NA	0	NA	0	NA
PDS000027270.9	1	NA	0	Neutral	15	Neutral
PDS000027281.2	1	NA	0	NA	3	NA
PDS000027292.6	1	NA	8	NA	0	NA
PDS000027315.2	1	NA	3	NA	0	NA
PDS000027326.1	1	NA	0	NA	2	NA
PDS000027337.4	1	NA	1	NA	6	NA
PDS000028869.4	1	NA	5	NA	0	NA
PDS000031252.2	1	NA	0	NA	2	NA
PDS000031294.1	1	NA	0	NA	0	NA
PDS000037194.1	1	NA	0	NA	2	NA
PDS000038062.3	1	NA	0	NA	4	NA
PDS000038389.1	1	NA	0	NA	2	NA
PDS000043299.1	1	NA	0	NA	0	NA
PDS000047486.1	1	NA	0	NA	2	NA
PDS000054205.2	1	NA	0	NA	3	NA
PDS000056886.1	1	NA	0	NA	0	NA
PDS000076398.4	1	NA	0	NA	5	NA
PDS000011910.28	3	HA	26	NA	1	HA
PDS000023863.6	3	NA	0	NA	6	NA
PDS000025862.1	3	NA	2	NA	0	NA
PDS000029333.28	3	HA	41	NA	0	HA
PDS000050018.4	3	NA	6	NA	0	NA
PDS000050502.1	3	NA	0	NA	2	NA
PDS000053424.2	3	NA	4	NA	0	NA
PDS000070455.1	3	NA	2	NA	0	NA
PDS000089912.2	3	NA	0	NA	0	NA
PDS000074189.1	4	NA	0	NA	1	NA
PDS000056578.1	5	NA	0	NA	0	NA
PDS000002909.9	6	NA	0	NA	9	NA
PDS000004190.10	6	NA	0	NA	9	NA
PDS000004192.10	6	NA	5	NA	0	NA
PDS000006097.4	6	NA	2	NA	1	NA
PDS000007724.14	6	NHA	11	NA	0	NHA
PDS000008760.11	6	Neutral	14	NA	0	Neutral
PDS000009462.119	6	HA	121	NA	4	HA
PDS000013393.3	6	NA	1	NA	0	NA
PDS000013503.18	6	NA	5	NA	10	NA
PDS000015518.18	6	HA	15	NA	4	HA
PDS000019138.3	6	NA	2	NA	1	NA
PDS000019597.9	6	NA	9	NA	0	NA
PDS000023289.19	6	HA	27	NA	0	HA
PDS000025863.2	6	NA	0	NA	2	NA
PDS000026563.6	6	NA	4	NA	6	NA
PDS000026564.1	6	NA	0	NA	2	NA
PDS000027267.3	6	NA	4	NA	0	NA
PDS000027826.3	6	NA	4	NA	0	NA
PDS000027837.9	6	NHA	19	NA	0	NHA
PDS000027848.31	6	Neutral	38	NA	1	Neutral
PDS000027859.10	6	NHA	41	NA	0	NHA
PDS000027871.1	6	NA	2	NA	0	NA
PDS000027882.2	6	NA	2	NA	0	NA
PDS000027893.3	6	NA	4	NA	0	NA
PDS000027899.1	6	Neutral	12	NA	0	Neutral
PDS000027904.8	6	HA	11	NA	1	HA
PDS000027915.17	6	Neutral	40	NA	0	Neutral
PDS000027926.1	6	NA	0	NA	2	NA
PDS000027937.4	6	NA	0	NA	7	NA
PDS000027948.81	6	HA	113	NA	0	HA
PDS000027959.11	6	NA	0	Neutral	12	Neutral
PDS000028077.1	6	NA	3	NA	0	NA
PDS000028720.7	6	NA	9	NA	0	NA
PDS000028925.8	6	NA	10	NA	0	NA
PDS000029156.1	6	NA	3	NA	0	NA
PDS000029533.5	6	NA	6	NA	0	NA
PDS000030130.1	6	NA	0	NA	0	NA
PDS000031268.5	6	NA	0	NHA	13	NHA
PDS000031401.2	6	NA	6	NA	0	NA
PDS000031428.1	6	NA	0	NA	0	NA
PDS000031723.1	6	NA	0	NA	0	NA
PDS000031786.2	6	NA	0	NA	0	NA
PDS000031864.5	6	NA	0	NA	0	NA
PDS000032122.3	6	NA	3	NA	0	NA
PDS000032839.3	6	NA	3	NA	0	NA
PDS000036023.2	6	NA	2	NA	0	NA
PDS000036482.3	6	NA	4	NA	0	NA
PDS000037575.5	6	NA	5	NA	0	NA
PDS000042497.1	6	NA	1	NA	0	NA
PDS000045758.2	6	NA	3	NA	0	NA
PDS000046222.2	6	NA	3	NA	0	NA
PDS000046647.3	6	NA	4	NA	0	NA
PDS000048536.1	6	NA	2	NA	0	NA
PDS000049836.1	6	NA	2	NA	0	NA
PDS000050767.1	6	NA	2	NA	0	NA
PDS000051574.2	6	NA	1	NA	3	NA
PDS000052610.3	6	NA	4	NA	0	NA
PDS000054582.1	6	NA	0	NA	2	NA
PDS000054868.1	6	NA	2	NA	0	NA
PDS000060965.1	6	NA	2	NA	0	NA
PDS000067041.3	6	NA	4	NA	0	NA
PDS000072677.1	6	NA	2	NA	0	NA
PDS000073439.1	6	NA	2	NA	0	NA
PDS000076648.53	6	HA	401	NA	6	HA
PDS000076649.41	6	HA	368	Neutral	23	HA
PDS000076828.1	6	NA	2	NA	0	NA
PDS000077399.1	6	NA	0	NA	1	NA
PDS000077931.2	6	NA	3	NA	0	NA
PDS000078752.1	6	NA	2	NA	0	NA
PDS000079422.1	6	NA	2	NA	0	NA
PDS000080411.1	6	NA	2	NA	0	NA
PDS000091876.2	6	NA	3	NA	0	NA
PDS000092660.1	6	NA	2	NA	0	NA
PDS000002285.8	7	NA	0	NHA	12	NHA
PDS000002292.9	7	NHA	12	NA	0	NHA
PDS000002297.9	7	NHA	23	NA	0	NHA
PDS000011362.8	7	NA	4	NA	0	NA
PDS000012000.8	7	NA	3	NA	0	NA
PDS000023200.3	7	NA	4	NA	0	NA
PDS000023567.1	7	NA	1	NA	1	NA
PDS000025823.1	7	NA	1	NA	0	NA
PDS000027280.12	7	NHA	11	NA	0	NHA
PDS000027440.27	7	HA	34	NA	0	HA
PDS000027854.1	7	NA	2	NA	0	NA
PDS000028495.4	7	NA	7	NA	0	NA
PDS000028513.2	7	HA	19	NA	0	HA
PDS000028598.3	7	NA	4	NA	0	NA
PDS000028751.1	7	NA	2	NA	0	NA
PDS000028941.6	7	Neutral	12	NA	0	Neutral
PDS000029018.3	7	NA	4	NA	0	NA
PDS000029033.7	7	NA	7	NA	0	NA
PDS000029043.2	7	NA	3	NA	0	NA
PDS000029054.1	7	NA	2	NA	0	NA
PDS000029321.1	7	NA	3	NA	0	NA
PDS000029347.1	7	NA	2	NA	0	NA
PDS000029396.1	7	NA	2	NA	0	NA
PDS000029408.2	7	NA	2	NA	0	NA
PDS000029755.3	7	NA	4	NA	0	NA
PDS000030587.3	7	NA	4	NA	0	NA
PDS000030698.2	7	NA	6	NA	0	NA
PDS000030706.1	7	NA	6	NA	0	NA
PDS000030711.1	7	NA	2	NA	0	NA
PDS000030718.1	7	NHA	23	NA	0	NHA
PDS000030777.1	7	NA	8	NA	0	NA
PDS000031177.2	7	NA	6	NA	0	NA
PDS000031311.3	7	NA	7	NA	0	NA
PDS000031440.2	7	NA	4	NA	0	NA
PDS000031560.1	7	NA	8	NA	0	NA
PDS000031688.2	7	NHA	14	NA	0	NHA
PDS000031818.2	7	NHA	12	NA	0	NHA
PDS000032163.1	7	NA	3	NA	0	NA
PDS000032306.1	7	NA	8	NA	0	NA
PDS000032848.7	7	NA	10	NA	0	NA
PDS000036006.6	7	NA	8	NA	0	NA
PDS000036354.3	7	NA	4	NA	0	NA
PDS000037243.1	7	NA	2	NA	0	NA
PDS000038069.1	7	NA	2	NA	0	NA
PDS000038299.1	7	NA	2	NA	0	NA
PDS000038697.1	7	NA	2	NA	0	NA
PDS000038832.1	7	NA	2	NA	0	NA
PDS000038834.1	7	NA	2	NA	0	NA
PDS000043126.1	7	NA	2	NA	0	NA
PDS000043292.1	7	NA	2	NA	0	NA
PDS000043988.2	7	NA	4	NA	0	NA
PDS000043995.1	7	NA	2	NA	0	NA
PDS000044126.6	7	NA	7	NA	0	NA
PDS000044283.3	7	NA	4	NA	0	NA
PDS000044342.1	7	NA	0	NA	0	NA
PDS000044705.2	7	NA	2	NA	0	NA
PDS000044781.3	7	NA	4	NA	0	NA
PDS000045242.1	7	NA	3	NA	0	NA
PDS000045608.1	7	NA	2	NA	0	NA
PDS000045810.2	7	NA	3	NA	0	NA
PDS000045966.3	7	NA	5	NA	0	NA
PDS000046117.2	7	NA	3	NA	0	NA
PDS000046254.2	7	NA	3	NA	0	NA
PDS000046587.8	7	HA	12	NA	0	HA
PDS000046650.2	7	NA	3	NA	0	NA
PDS000047096.1	7	NA	3	NA	0	NA
PDS000047127.1	7	NA	2	NA	0	NA
PDS000047453.1	7	NA	2	NA	0	NA
PDS000047841.2	7	NA	3	NA	0	NA
PDS000047845.3	7	NA	4	NA	0	NA
PDS000047883.1	7	NA	2	NA	0	NA
PDS000047973.3	7	NA	4	NA	0	NA
PDS000049186.3	7	NA	4	NA	0	NA
PDS000049432.2	7	NA	3	NA	0	NA
PDS000049929.7	7	HA	15	NA	0	HA
PDS000050177.1	7	NA	3	NA	0	NA
PDS000050585.7	7	NA	8	NA	0	NA
PDS000050588.4	7	NA	5	NA	0	NA
PDS000050683.2	7	NA	3	NA	0	NA
PDS000050752.2	7	NA	3	NA	0	NA
PDS000050815.3	7	NA	4	NA	0	NA
PDS000051235.1	7	NA	2	NA	0	NA
PDS000051290.5	7	NA	6	NA	0	NA
PDS000051442.16	7	HA	17	NA	0	HA
PDS000051696.1	7	NA	2	NA	0	NA
PDS000051771.1	7	NA	2	NA	0	NA
PDS000052006.1	7	NA	2	NA	0	NA
PDS000052051.1	7	NA	2	NA	0	NA
PDS000052135.3	7	NA	4	NA	0	NA
PDS000052574.2	7	NA	3	NA	0	NA
PDS000052618.2	7	NA	3	NA	0	NA
PDS000052872.3	7	NA	4	NA	0	NA
PDS000053551.3	7	NA	4	NA	0	NA
PDS000053556.1	7	NA	2	NA	0	NA
PDS000053675.2	7	NA	2	NA	0	NA
PDS000054290.2	7	NA	3	NA	0	NA
PDS000054327.5	7	NA	6	NA	0	NA
PDS000054335.1	7	NA	2	NA	0	NA
PDS000055041.1	7	NA	2	NA	0	NA
PDS000055324.1	7	NA	2	NA	0	NA
PDS000055330.1	7	NA	2	NA	0	NA
PDS000055360.2	7	NA	4	NA	0	NA
PDS000055741.3	7	NA	4	NA	0	NA
PDS000055768.4	7	NA	5	NA	0	NA
PDS000055806.4	7	NA	5	NA	0	NA
PDS000055875.2	7	NA	3	NA	0	NA
PDS000055878.3	7	NA	4	NA	0	NA
PDS000055879.1	7	NA	2	NA	0	NA
PDS000055966.1	7	NA	2	NA	0	NA
PDS000056059.1	7	NA	2	NA	0	NA
PDS000056223.2	7	NA	1	NA	0	NA
PDS000056268.1	7	NA	0	NA	0	NA
PDS000056447.1	7	NA	0	NA	0	NA
PDS000056606.1	7	NA	2	NA	0	NA
PDS000056626.2	7	NA	3	NA	0	NA
PDS000058255.4	7	NA	5	NA	0	NA
PDS000058534.2	7	NA	3	NA	0	NA
PDS000058585.6	7	NA	9	NA	0	NA
PDS000060047.2	7	NA	4	NA	0	NA
PDS000060373.3	7	NA	4	NA	0	NA
PDS000060838.1	7	NA	2	NA	0	NA
PDS000061429.2	7	NA	5	NA	0	NA
PDS000062363.1	7	NA	2	NA	0	NA
PDS000062394.3	7	NA	5	NA	0	NA
PDS000062939.1	7	NA	1	NA	0	NA
PDS000062943.1	7	NA	2	NA	0	NA
PDS000062944.2	7	NA	3	NA	0	NA
PDS000063556.2	7	NA	3	NA	0	NA
PDS000063557.1	7	NA	2	NA	0	NA
PDS000064170.3	7	NA	4	NA	0	NA
PDS000064324.1	7	NA	2	NA	0	NA
PDS000064406.1	7	NA	3	NA	0	NA
PDS000065236.1	7	NA	2	NA	0	NA
PDS000065508.2	7	NA	4	NA	0	NA
PDS000065515.2	7	NA	3	NA	0	NA
PDS000065516.1	7	NA	2	NA	0	NA
PDS000065566.1	7	NA	3	NA	0	NA
PDS000065956.2	7	NA	3	NA	0	NA
PDS000066632.4	7	NA	5	NA	0	NA
PDS000066636.1	7	NA	2	NA	0	NA
PDS000066751.3	7	NA	4	NA	0	NA
PDS000066854.5	7	NA	5	NA	0	NA
PDS000070044.2	7	NA	3	NA	0	NA
PDS000070401.1	7	NA	2	NA	0	NA
PDS000070965.6	7	NA	8	NA	0	NA
PDS000071066.1	7	NA	2	NA	0	NA
PDS000071141.4	7	NA	5	NA	0	NA
PDS000071640.2	7	NA	3	NA	0	NA
PDS000071642.1	7	NA	2	NA	0	NA
PDS000071799.2	7	NA	3	NA	0	NA
PDS000071811.3	7	NA	3	NA	0	NA
PDS000072082.1	7	NA	2	NA	0	NA
PDS000072084.1	7	NA	2	NA	0	NA
PDS000072879.2	7	NA	3	NA	0	NA
PDS000072880.2	7	NA	3	NA	0	NA
PDS000073522.1	7	NA	2	NA	0	NA
PDS000073646.1	7	NA	2	NA	0	NA
PDS000073700.1	7	NA	2	NA	0	NA
PDS000073705.1	7	NA	2	NA	0	NA
PDS000074181.2	7	NA	3	NA	0	NA
PDS000074360.1	7	NA	2	NA	0	NA
PDS000074583.1	7	NA	2	NA	0	NA
PDS000075665.2	7	NA	3	NA	0	NA
PDS000075822.4	7	NA	4	NA	0	NA
PDS000076348.1	7	NA	2	NA	0	NA
PDS000076546.1	7	NA	2	NA	0	NA
PDS000076553.1	7	NA	2	NA	0	NA
PDS000076689.1	7	NA	2	NA	0	NA
PDS000076989.1	7	NA	2	NA	0	NA
PDS000077523.1	7	NA	2	NA	0	NA
PDS000077930.1	7	NA	1	NA	0	NA
PDS000077933.1	7	NA	1	NA	0	NA
PDS000077940.3	7	NA	4	NA	0	NA
PDS000078053.2	7	NA	2	NA	0	NA
PDS000078058.1	7	NA	1	NA	0	NA
PDS000078070.1	7	NA	2	NA	0	NA
PDS000078374.2	7	NA	4	NA	0	NA
PDS000078377.1	7	NA	2	NA	0	NA
PDS000078585.1	7	NA	2	NA	0	NA
PDS000078651.1	7	NA	2	NA	0	NA
PDS000078789.1	7	NA	2	NA	0	NA
PDS000079452.1	7	NA	2	NA	0	NA
PDS000079503.1	7	NA	2	NA	0	NA
PDS000079667.2	7	NA	3	NA	0	NA
PDS000080675.1	7	NA	2	NA	0	NA
PDS000080676.1	7	NA	2	NA	0	NA
PDS000082269.1	7	NA	2	NA	0	NA
PDS000082273.2	7	NA	3	NA	0	NA
PDS000083023.1	7	NA	1	NA	0	NA
PDS000083191.1	7	NA	2	NA	0	NA
PDS000083321.1	7	NA	2	NA	0	NA
PDS000083587.1	7	NA	2	NA	0	NA
PDS000083594.1	7	NA	2	NA	0	NA
PDS000083730.1	7	NA	2	NA	0	NA
PDS000085411.1	7	NA	2	NA	0	NA
PDS000085492.1	7	NA	2	NA	0	NA
PDS000090463.1	7	NA	2	NA	0	NA
PDS000090606.1	7	NA	1	NA	0	NA
PDS000090609.1	7	NA	2	NA	0	NA
PDS000090998.2	7	NA	3	NA	0	NA
PDS000091335.1	7	NA	2	NA	0	NA
PDS000091465.1	7	NA	2	NA	0	NA
PDS000091523.1	7	NA	2	NA	0	NA
PDS000091604.1	7	NA	2	NA	0	NA
PDS000092116.1	7	NA	2	NA	0	NA
PDS000093142.1	7	NA	2	NA	0	NA
PDS000093337.1	7	NA	2	NA	0	NA
PDS000093411.1	7	NA	3	NA	0	NA
PDS000093455.1	7	NA	2	NA	0	NA
PDS000094088.1	7	NA	2	NA	0	NA
PDS000094099.1	7	NA	2	NA	0	NA
PDS000094120.1	7	NA	2	NA	0	NA
PDS000094487.1	7	NA	2	NA	0	NA
PDS000094528.1	7	NA	2	NA	0	NA
PDS000094533.1	7	NA	2	NA	0	NA
PDS000094669.2	7	NA	3	NA	0	NA
PDS000094902.1	7	NA	2	NA	0	NA
PDS000095100.1	7	NA	2	NA	0	NA
PDS000002286.7	8	NA	0	NA	9	NA
PDS000023199.4	8	NA	0	NA	4	NA
PDS000027604.24	8	HA	28	NA	0	HA
PDS000050574.9	8	NA	10	NA	0	NA
PDS000075813.4	8	HA	13	NA	0	HA
PDS000023889.3	9	NA	0	NA	3	NA
PDS000031240.3	9	NA	0	NA	2	NA
PDS000052137.2	9	NA	0	NA	3	NA
PDS000002378.5	10	NA	4	NA	0	NA
PDS000002382.11	10	NA	1	NA	3	NA
PDS000004194.52	10	NHA	44	NA	0	NHA
PDS000004199.18	10	Neutral	20	NA	0	Neutral
PDS000006075.9	10	NA	9	NA	0	NA
PDS000006531.11	10	NA	0	NA	0	NA
PDS000007662.3	10	NA	3	NA	0	NA
PDS000026541.133	10	NHA	240	NA	0	NHA
PDS000026542.43	10	NHA	58	NA	0	NHA
PDS000027742.1	10	NA	2	NA	0	NA
PDS000027787.3	10	NA	4	NA	0	NA
PDS000027801.2	10	NA	5	NA	0	NA
PDS000027834.1	10	NA	0	NA	0	NA
PDS000027890.3	10	NA	8	NA	0	NA
PDS000028007.2	10	NA	6	NA	0	NA
PDS000028037.185	10	NHA	677	NA	4	NHA
PDS000028048.170	10	NHA	427	NA	4	NHA
PDS000028059.49	10	NHA	105	NA	3	NHA
PDS000028070.53	10	NHA	79	NA	0	NHA
PDS000028081.1	10	NA	4	NA	0	NA
PDS000028083.3	10	NA	4	NA	0	NA
PDS000028089.3	10	NA	6	NA	0	NA
PDS000028093.45	10	NHA	72	NA	0	NHA
PDS000028104.5	10	NA	0	NA	6	NA
PDS000028115.17	10	NHA	27	NA	0	NHA
PDS000028126.17	10	NHA	35	NA	0	NHA
PDS000028137.7	10	NA	6	NA	2	NA
PDS000028148.1	10	NA	2	NA	0	NA
PDS000028159.4	10	NA	5	NA	0	NA
PDS000028170.10	10	NHA	19	NA	0	NHA
PDS000028181.24	10	NHA	36	NA	0	NHA
PDS000028206.3	10	NA	5	NA	2	NA
PDS000028424.4	10	NA	10	NA	0	NA
PDS000028600.1	10	NA	2	NA	0	NA
PDS000028847.2	10	NA	2	NA	0	NA
PDS000028930.3	10	NHA	14	NA	0	NHA
PDS000029098.10	10	NHA	16	NA	0	NHA
PDS000029179.2	10	NA	2	NA	0	NA
PDS000029325.1	10	NA	2	NA	0	NA
PDS000029518.1	10	NA	2	NA	0	NA
PDS000029590.2	10	NA	5	NA	0	NA
PDS000029643.5	10	NHA	13	NA	0	NHA
PDS000029787.1	10	NA	4	NA	0	NA
PDS000029815.4	10	NA	5	NA	0	NA
PDS000029935.4	10	NHA	38	NA	0	NHA
PDS000029957.1	10	NA	2	NA	0	NA
PDS000029961.2	10	NA	3	NA	0	NA
PDS000030018.3	10	NA	7	NA	0	NA
PDS000030039.2	10	NA	2	NA	0	NA
PDS000030116.2	10	NA	3	NA	0	NA
PDS000030152.1	10	NA	2	NA	0	NA
PDS000030217.1	10	NA	2	NA	0	NA
PDS000030225.1	10	NA	7	NA	0	NA
PDS000030273.2	10	NA	6	NA	0	NA
PDS000030284.1	10	NA	4	NA	0	NA
PDS000030365.1	10	NA	2	NA	0	NA
PDS000030454.5	10	NA	6	NA	0	NA
PDS000030622.1	10	NA	2	NA	0	NA
PDS000030633.1	10	NA	6	NA	0	NA
PDS000030905.10	10	NHA	21	NA	0	NHA
PDS000031147.3	10	NA	8	NA	0	NA
PDS000031365.2	10	NA	2	NA	0	NA
PDS000031410.1	10	NA	2	NA	0	NA
PDS000031584.1	10	NA	2	NA	0	NA
PDS000031595.18	10	NHA	34	NA	0	NHA
PDS000031765.1	10	NA	1	NA	0	NA
PDS000031897.2	10	NA	0	NA	9	NA
PDS000032191.2	10	NA	4	NA	0	NA
PDS000032274.2	10	NA	2	NA	0	NA
PDS000032597.49	10	NHA	88	NA	0	NHA
PDS000032598.85	10	HA	178	NA	0	HA
PDS000032599.1	10	NA	3	NA	0	NA
PDS000032600.9	10	NHA	15	NA	0	NHA
PDS000032601.32	10	NHA	59	NA	3	NHA
PDS000032603.4	10	NA	6	NA	0	NA
PDS000032604.12	10	NHA	24	NA	0	NHA
PDS000037138.1	10	NA	1	NA	1	NA
PDS000037345.2	10	NA	3	NA	0	NA
PDS000037555.1	10	NA	0	NA	2	NA
PDS000037688.12	10	NHA	18	NA	0	NHA
PDS000037703.1	10	NA	0	NA	0	NA
PDS000038539.9	10	NHA	31	NA	0	NHA
PDS000039060.2	10	NA	3	NA	0	NA
PDS000040494.1	10	NA	4	NA	0	NA
PDS000040716.4	10	NA	5	NA	0	NA
PDS000041646.4	10	NA	5	NA	0	NA
PDS000042037.1	10	NA	0	NA	0	NA
PDS000042053.1	10	NA	0	NA	0	NA
PDS000042418.1	10	NA	0	NA	0	NA
PDS000042482.2	10	NA	0	NA	1	NA
PDS000043106.1	10	NA	2	NA	0	NA
PDS000043178.1	10	NA	3	NA	0	NA
PDS000043922.5	10	NA	6	NA	0	NA
PDS000044005.1	10	NA	2	NA	0	NA
PDS000044395.4	10	NA	4	NA	0	NA
PDS000044647.3	10	NA	2	NA	1	NA
PDS000044648.2	10	NA	3	NA	0	NA
PDS000044954.14	10	HA	16	NA	0	HA
PDS000045780.3	10	NA	2	NA	0	NA
PDS000046326.1	10	NA	2	NA	0	NA
PDS000046784.1	10	NA	2	NA	0	NA
PDS000047475.1	10	NA	3	NA	0	NA
PDS000048527.3	10	NA	5	NA	0	NA
PDS000051009.1	10	NHA	69	NA	0	NHA
PDS000051240.3	10	NA	4	NA	0	NA
PDS000052621.1	10	NA	2	NA	0	NA
PDS000054790.1	10	NA	2	NA	0	NA
PDS000055042.1	10	NA	2	NA	0	NA
PDS000056459.4	10	NA	5	NA	0	NA
PDS000056540.1	10	NA	2	NA	0	NA
PDS000058253.1	10	NA	2	NA	0	NA
PDS000058548.2	10	NA	3	NA	0	NA
PDS000060361.2	10	NA	3	NA	0	NA
PDS000061427.1	10	NA	2	NA	0	NA
PDS000062345.1	10	NA	2	NA	0	NA
PDS000071438.2	10	NA	3	NA	0	NA
PDS000071706.1	10	NA	2	NA	0	NA
PDS000071839.1	10	NA	2	NA	0	NA
PDS000073627.2	10	NA	2	NA	0	NA
PDS000077939.1	10	NA	2	NA	0	NA
PDS000079499.1	10	NA	3	NA	0	NA
PDS000080768.1	10	NA	2	NA	0	NA
PDS000080885.1	10	NA	2	NA	0	NA
PDS000082472.1	10	NA	2	NA	0	NA
PDS000082477.1	10	NA	6	NA	0	NA
PDS000082478.1	10	NA	2	NA	0	NA
PDS000083859.1	10	NA	2	NA	0	NA
PDS000084347.1	10	NA	2	NA	0	NA
PDS000084506.1	10	NA	1	NA	0	NA
PDS000085533.1	10	NA	2	NA	0	NA
PDS000090103.1	10	NA	2	NA	0	NA
PDS000090471.1	10	NA	2	NA	0	NA
PDS000090993.1	10	NA	2	NA	0	NA
PDS000090995.1	10	NA	2	NA	0	NA
PDS000091215.1	10	NA	2	NA	0	NA
PDS000091272.1	10	NA	2	NA	0	NA
PDS000091278.1	10	NA	2	NA	0	NA
PDS000091386.1	10	NA	2	NA	0	NA
PDS000091388.1	10	NA	2	NA	0	NA
PDS000093522.1	10	NA	2	NA	0	NA
PDS000094537.1	10	NA	2	NA	0	NA
PDS000094672.1	10	NA	2	NA	0	NA
PDS000094674.1	10	NA	2	NA	0	NA
PDS000095148.1	10	NA	2	NA	0	NA
PDS000013392.8	11	NA	7	NA	0	NA
PDS000020656.2	11	NA	2	NA	0	NA
PDS000023290.2	11	NA	2	NA	0	NA
PDS000027304.5	11	NHA	12	NA	0	NHA
PDS000056589.1	11	NA	0	NA	0	NA
PDS000076480.1	11	NA	0	NA	1	NA
PDS000091469.1	11	NA	2	NA	0	NA

## Sheet: Table S2
Clade	#label	FDA_lab_id	HHS_region	IFSAC_category	LibraryLayout	PFGE_PrimaryEnzyme_pattern	PFGE_SecondaryEnzyme_pattern	Platform	Run	asm_acc	asm_level	asm_stats_contig_n50	asm_stats_length_bp	asm_stats_n_contig	assembly_method	attribute_package	bioproject_acc	bioproject_center	biosample_acc_x	isolate_identifiers	collected_by	collection_date	epi_type	fullasm_id	geo_loc_name	host	host_disease	isolation_source	lat_lon	ontological_term	outbreak	sample_name	scientific_name	serovar	source_type	species_taxid	sra_center	sra_release_date	strain	target_acc	target_creation_date	taxid	wgs_acc_prefix	wgs_master_acc	minsame	mindiff	computed_types	number_drugs_resistant	number_drugs_intermediate
3	PDT001105176.1|SAMN20491263|GCA_019461035.1|Salmonella enterica subsp. enterica serovar Montevideo|Montevideo|1277028|Pathogen: environmental/food/other				PAIRED			ILLUMINA	SRR15299920	GCA_019461035.1	Contig	126651	4555651	76	SKESA v. 2.2	Pathogen: environmental/food/other	PRJNA248792	Public Health England	SAMN20491263	1277028,"1277028.biosample","SRS9640862"	PHE	2021-07	clinical	28206338	United Kingdom: United Kingdom	Homo sapiens	Not available	human					Salmonella enterica subsp. enterica serovar Montevideo	Montevideo		28901	PHE	8/8/21	1277028	PDT001105176.1	8/8/21	115981	ABBPDZ	ABBPDZ000000000.1			serotype=Montevideo,"antigen_formula=7:g,m,s:-"	0	0
3	PDT001080794.1|SAMN20006421|GCA_019097195.1|Salmonella enterica||PNUSAS210090|Pathogen: clinical or host-associated				PAIRED			ILLUMINA	SRR15027106	GCA_019097195.1	Contig	494464	4739719	29	SKESA v. 2.2	Pathogen: clinical or host-associated	PRJNA230403	CDC	SAMN20006421	PNUSAS210090,"SRS9377861"		2021	clinical	27663928									Salmonella enterica			28901	PULSENET	7/2/21	PNUSAS210090	PDT001080794.1	7/2/21	28901	ABBCMJ	ABBCMJ000000000.1			serotype=Montevideo,"antigen_formula=7:g,m,s:-"	0	0
3	PDT001074800.1|SAMN19801380|GCA_018989045.1|Salmonella enterica||PNUSAS207757|Pathogen: clinical or host-associated				PAIRED			ILLUMINA	SRR14875170	GCA_018989045.1	Contig	683657	4697176	32	SKESA v. 2.2	Pathogen: clinical or host-associated	PRJNA230403	CDC	SAMN19801380	PNUSAS207757,"SRS9248405"	CDC		clinical	27521218	USA								Salmonella enterica			28901	PULSENET	6/21/21	PNUSAS207757	PDT001074800.1	6/21/21	28901	ABAYNK	ABAYNK000000000.1			serotype=Montevideo,"antigen_formula=7:g,m,s:-"	0	0
3	PDT001029690.1|SAMN19006530|GCA_018387065.1|Salmonella enterica subsp. enterica serovar Montevideo|Montevideo|PNCS005528|Pathogen: clinical or host-associated				PAIRED			ILLUMINA	SRR14516362	GCA_018387065.1	Contig	376504	4857740	45	SKESA v. 2.2	Pathogen: clinical or host-associated	PRJNA543337	Public Health Agency of Canada	SAMN19006530	PNCS005528,"SRS8957263"	PHAC	2018	clinical	26767448	Canada	Homo sapiens						PNCS005528	Salmonella enterica subsp. enterica serovar Montevideo	Montevideo		28901	NML	5/15/21	PNCS005528	PDT001029690.1	5/15/21	115981	ABAMCX	ABAMCX000000000.1			serotype=Montevideo,"antigen_formula=7:g,m,s:-"	0	0
3	PDT001024806.1|SAMN03285079|GCA_018339015.1|Salmonella enterica subsp. enterica serovar Montevideo|Montevideo|CFSAN028508|Pathogen: environmental/food/other					JIXX01.1641				GCA_018339015.1	Complete Genome	4704156	4704156	1	HGAP v. 4	Pathogen: environmental/food/other	PRJNA186035	Center for Food Safety and Applied Nutrition	SAMN03285079	CFSAN028508,"FSIS1500448","SRS827752"	USDA-FSIS	2012	environmental/other	26674218	USA:IA			egg raw whole		egg food product:FOODON_00001274, food (raw):FOODON_03311126, whole:FOODON_03430131		CFSAN028508	Salmonella enterica subsp. enterica serovar Montevideo	Montevideo	Food	28901			CFSAN028508	PDT001024806.1	5/11/21	115981					serotype=Montevideo,"antigen_formula=7:g,m,s:-"	0	0
3	PDT001004609.1|SAMN18675175|GCA_017925295.1|Salmonella enterica subsp. enterica serovar Montevideo|Montevideo|PNCS005783|Pathogen: clinical or host-associated				PAIRED			ILLUMINA	SRR14217374	GCA_017925295.1	Contig	253679	4832129	44	SKESA v. 2.2	Pathogen: clinical or host-associated	PRJNA543337	Public Health Agency of Canada	SAMN18675175	PNCS005783,"SRS8686699"	PHAC	2018	clinical	26217088	Canada	Homo sapiens	Gastroenteritis	stool				PNCS005783	Salmonella enterica subsp. enterica serovar Montevideo	Montevideo		28901	NML	4/12/21	PNCS005783	PDT001004609.1	4/12/21	115981	AAZZFN	AAZZFN000000000.1			serotype=Montevideo,"antigen_formula=7:g,m,s:-"	0	0
3	PDT000986283.1|SAMN18348965|GCA_017495705.1|Salmonella enterica||PNUSAS195304|Pathogen: clinical or host-associated				PAIRED			ILLUMINA	SRR13995367	GCA_017495705.1	Contig	80149	4594183	101	SKESA v. 2.2	Pathogen: clinical or host-associated	PRJNA230403	CDC	SAMN18348965	PNUSAS195304,"SRS8487582"	CDC		clinical	25698778	USA								Salmonella enterica			28901	PULSENET	3/18/21	PNUSAS195304	PDT000986283.1	3/18/21	28901	AAZOOO	AAZOOO000000000.1			serotype=Montevideo,"antigen_formula=7:g,m,s:-"	0	0
3	PDT000918800.1|SAMN17106610|GCA_016131845.1|Salmonella enterica subsp. enterica serovar Montevideo|Montevideo|1049252|Pathogen: environmental/food/other				PAIRED			ILLUMINA	SRR13268997	GCA_016131845.1	Contig	155889	4534784	58	SKESA v. 2.2	Pathogen: environmental/food/other	PRJNA248792	Public Health England	SAMN17106610	1049252,"1049252.biosample","SRS7895312"	PHE	2020-12	clinical	24005548	United Kingdom: United Kingdom	Homo sapiens	Not available	human					Salmonella enterica subsp. enterica serovar Montevideo	Montevideo		28901	PHE	12/20/20	1049252	PDT000918800.1	12/20/20	115981	AAXWYS	AAXWYS000000000.1			serotype=Montevideo,"antigen_formula=7:g,m,s:-"	0	0
3	PDT000841686.1|SAMN16237366|GCA_014703005.1|Salmonella enterica||PNUSAS168756|Pathogen: clinical or host-associated				PAIRED			ILLUMINA	SRR12691452	GCA_014703005.1	Contig	398289	4654966	25	SKESA v. 2.2	Pathogen: clinical or host-associated	PRJNA230403	CDC	SAMN16237366	PNUSAS168756,"SRS7409201"	CDC		clinical	22260258	USA								Salmonella enterica			28901	PULSENET	9/22/20	PNUSAS168756	PDT000841686.1	9/22/20	28901	AAWGMC	AAWGMC000000000.1			serotype=Montevideo,"antigen_formula=7:g,m,s:-"	0	0
3	PDT000823071.1|SAMN15934250|GCA_014357075.1|Salmonella enterica||PNUSAS163943|Pathogen: clinical or host-associated				PAIRED			ILLUMINA	SRR12541509	GCA_014357075.1	Contig	214880	4601176	43	SKESA v. 2.2	Pathogen: clinical or host-associated	PRJNA230403	CDC	SAMN15934250	PNUSAS163943,"SRS7282388"	CDC		clinical	21864938	USA								Salmonella enterica			28901	PULSENET	8/28/20	PNUSAS163943	PDT000823071.1	8/28/20	28901	AAVQOB	AAVQOB000000000.1			serotype=Montevideo,"antigen_formula=7:g,m,s:-"	0	0
3	PDT000817691.1|SAMN15879658|GCA_014273785.1|Salmonella enterica||PNUSAS162349|Pathogen: clinical or host-associated				PAIRED			ILLUMINA	SRR12493983	GCA_014273785.1	Contig	225438	4585913	34	SKESA v. 2.2	Pathogen: clinical or host-associated	PRJNA230403	CDC	SAMN15879658	PNUSAS162349,"SRS7239494"	CDC		clinical	21752008	USA								Salmonella enterica			28901	PULSENET	8/21/20	PNUSAS162349	PDT000817691.1	8/21/20	28901	AAVNKU	AAVNKU000000000.1			serotype=Montevideo,"antigen_formula=7:g,m,s:-"	0	0
3	PDT000714844.1|SAMN14469270|GCA_011768045.1|Salmonella enterica||PNUSAS140056|Pathogen: clinical or host-associated				PAIRED			ILLUMINA	SRR11434640	GCA_011768045.1	Contig	249939	4665399	32	SKESA v. 2.2	Pathogen: clinical or host-associated	PRJNA230403	CDC	SAMN14469270	PNUSAS140056,"SRS6386417"	CDC		clinical	18133918	USA								Salmonella enterica			28901	PULSENET	3/27/20	PNUSAS140056	PDT000714844.1	3/27/20	28901	AAQWDL	AAQWDL000000000.1			serotype=Montevideo,"antigen_formula=7:g,m,s:-"	0	0
3	PDT000311525.2|SAMN09060276|GCA_011578385.1|Salmonella enterica subsp. enterica serovar Montevideo|Montevideo|192890|Pathogen: environmental/food/other				PAIRED			ILLUMINA	SRR7108633	GCA_011578385.1	Contig	126035	4949626	107	SKESA v. 2.2	Pathogen: environmental/food/other	PRJNA248792	Public Health England	SAMN09060276	192890,"192890.biosample","SRS3254360"	PHE	2015-12	clinical	17920728	United Kingdom: United Kingdom	Homo sapiens	Not available	human					Salmonella enterica subsp. enterica serovar Montevideo	Montevideo		28901	PHE	5/4/18	192890	PDT000311525.2	5/4/18	115981	AAQJWQ	AAQJWQ000000000.1			serotype=Montevideo,"antigen_formula=7:g,m,s:-"	0	0
3	PDT000668546.2|SAMN13900534|GCA_011354345.1|Salmonella enterica||2016AM-2900|Pathogen: clinical or host-associated				PAIRED			ILLUMINA	SRR10949184	GCA_011354345.1	Contig	700317	4586764	27	SKESA v. 2.2	Pathogen: clinical or host-associated	PRJNA230403	CDC	SAMN13900534	2016AM-2900,"SRS6049486"	CDC		clinical	17686438	USA								Salmonella enterica			28901	EDLB-CDC	1/22/20	2016AM-2900	PDT000668546.2	1/22/20	28901	AAPVNW	AAPVNW000000000.1			serotype=Montevideo,"antigen_formula=7:g,m,s:-"	0	0
3	PDT000627022.1|SAMN13264433|GCA_011288765.1|Salmonella enterica||PNUSAS115574|Pathogen: clinical or host-associated				PAIRED			ILLUMINA	SRR10430262	GCA_011288765.1	Contig	280726	4588031	30	SKESA v. 2.2	Pathogen: clinical or host-associated	PRJNA230403	CDC	SAMN13264433	PNUSAS115574,"SRS5635736"	CDC		clinical	17617508	USA								Salmonella enterica			28901	PULSENET	11/13/19	PNUSAS115574	PDT000627022.1	11/13/19	28901	AAPQQB	AAPQQB000000000.1			serotype=Montevideo,"antigen_formula=7:g,m,s:-"	0	0
3	PDT000627668.1|SAMN13279984|GCA_010983795.1|Salmonella enterica||PNUSAS116173|Pathogen: clinical or host-associated				PAIRED			ILLUMINA	SRR10438098	GCA_010983795.1	Contig	161594	4892085	68	SKESA v. 2.2	Pathogen: clinical or host-associated	PRJNA230403	CDC	SAMN13279984	PNUSAS116173,"SRS5642825"	CDC		clinical	17224888	USA								Salmonella enterica			28901	PULSENET	11/14/19	PNUSAS116173	PDT000627668.1	11/14/19	28901	AAPDPM	AAPDPM000000000.1			serotype=Montevideo,"antigen_formula=7:g,m,s:-"	0	0
3	PDT000650036.1|SAMN13676326|GCA_010827205.1|Salmonella enterica subsp. enterica serovar Montevideo|Montevideo|859959|Pathogen: environmental/food/other				PAIRED			ILLUMINA	SRR10763787	GCA_010827205.1	Contig	187491	4525576	41	SKESA v. 2.2	Pathogen: environmental/food/other	PRJNA248792	Public Health England	SAMN13676326	859959,"859959.biosample","SRS5882992"	PHE	2019-12	clinical	16974468	United Kingdom: United Kingdom	Homo sapiens	Not available	human					Salmonella enterica subsp. enterica serovar Montevideo	Montevideo		28901	PHE	12/25/19	859959	PDT000650036.1	12/25/19	115981	AAOSLR	AAOSLR000000000.1			serotype=Montevideo,"antigen_formula=7:g,m,s:-"	0	0
3	PDT000286236.2|SAMN08513582|GCA_010779735.1|Salmonella enterica||PNUSAS028159|Pathogen: clinical or host-associated		2		PAIRED			ILLUMINA	SRR6703631	GCA_010779735.1	Contig	87459	4669506	105	SKESA v. 2.2	Pathogen: clinical or host-associated	PRJNA230403	CDC	SAMN08513582	PNUSAS028159,"SRS2938473"	CDC	2017-10	clinical	16926588	USA			urine					Salmonella enterica			28901	EDLB-CDC	2/9/18	PNUSAS028159	PDT000286236.2	2/9/18	28901	AAOOTN	AAOOTN000000000.1			serotype=Montevideo,"antigen_formula=7:g,m,s:-"	0	0
3	PDT000486994.1|SAMEA5552165|GCA_010264715.1|Salmonella enterica subsp. enterica serovar Montevideo|Montevideo||Generic				PAIRED			ILLUMINA	ERR3263612	GCA_010264715.1	Contig	360232	4605989	36	SKESA v. 2.2	Generic	PRJEB31846	FEDERAL INSTITUTE FOR RISK ASSESSMENT (BFR)	SAMEA5552165	13-SA01929,"ERS3354210","Salmonella enterica"		2013		16378138	Germany			food					Salmonella enterica subsp. enterica serovar Montevideo	Montevideo		28901	FEDERAL INSTITUTE FOR RISK ASSESSMENT (BFR)	4/5/19		PDT000486994.1	4/8/19	115981	DAAQRW	DAAQRW000000000.1			serotype=Montevideo,"antigen_formula=7:g,m,s:-"	0	0
3										GCA_009597335.1
3	PDT000211815.2|SAMN07154439|GCA_009248085.1|Salmonella enterica subsp. enterica serovar Montevideo|Montevideo|364175|Pathogen: clinical or host-associated				PAIRED			ILLUMINA	SRR5583433	GCA_009248085.1	Contig	170756	4533738	57	SKESA v. 2.2	Pathogen: clinical or host-associated	PRJNA248792	Public Health England	SAMN07154439	364175,"364175.biosample","SRS2214680"	PHE	2017-04	clinical	14718458	United Kingdom: United Kingdom	Homo sapiens	Not available	human					Salmonella enterica subsp. enterica serovar Montevideo	Montevideo		28901	PHE	5/23/17	364175	PDT000211815.2	5/23/17	115981	AAMICQ	AAMICQ000000000.1			serotype=Montevideo,"antigen_formula=7:g,m,s:-"	0	0
3	PDT000602755.1|SAMN12994816|GCA_008957465.1|Salmonella enterica||PNUSAS106426|Pathogen: clinical or host-associated				PAIRED			ILLUMINA	SRR10246933	GCA_008957465.1	Contig	493490	4627597	26	SKESA v. 2.2	Pathogen: clinical or host-associated	PRJNA230403	CDC	SAMN12994816	PNUSAS106426,"SRS5491304"	CDC		clinical	14394118	USA								Salmonella enterica			28901	PULSENET	10/8/19	PNUSAS106426	PDT000602755.1	10/8/19	28901	AALQLL	AALQLL000000000.1			serotype=Montevideo,"antigen_formula=7:g,m,s:-"	0	0
3	PDT000096161.2|SAMN04317273|GCA_008730055.1|Salmonella enterica subsp. enterica serovar Montevideo|Montevideo|2015K-0683|Pathogen: clinical or host-associated		3		PAIRED			ILLUMINA	SRR2975858	GCA_008730055.1	Contig	218422	4771275	37	SKESA v. 2.2	Pathogen: clinical or host-associated	PRJNA230403	CDC	SAMN04317273	2015K-0683,"SRS1191933"	CDC	2013-06	clinical	14136518	USA			stool					Salmonella enterica subsp. enterica serovar Montevideo	Montevideo		28901	EDLB-CDC	12/4/15	2015K-0683	PDT000096161.2	12/4/15	115981	AALCSA	AALCSA000000000.1			serotype=Montevideo,"antigen_formula=7:g,m,s:-"	0	0
3	PDT000582572.1|SAMN12710203|GCA_008361355.1|Salmonella enterica subsp. enterica serovar Montevideo|Montevideo|798586|Pathogen: environmental/food/other				PAIRED			ILLUMINA	SRR10081876	GCA_008361355.1	Contig	187494	4522027	40	SKESA v. 2.2	Pathogen: environmental/food/other	PRJNA248792	Public Health England	SAMN12710203	798586,"798586.biosample","SRS5358740"	PHE	2019-08	clinical	13697198	United Kingdom: United Kingdom	Homo sapiens	Not available	human					Salmonella enterica subsp. enterica serovar Montevideo	Montevideo		28901	PHE	9/7/19	798586	PDT000582572.1	9/7/19	115981	AAKGTK	AAKGTK000000000.1			serotype=Montevideo,"antigen_formula=7:g,m,s:-"	0	0
3	PDT000578641.1|SAMN12669757|GCA_008334505.1|Salmonella enterica subsp. enterica serovar Montevideo|Montevideo|795333|Pathogen: environmental/food/other				PAIRED			ILLUMINA	SRR10053723	GCA_008334505.1	Contig	98240	4504353	89	SKESA v. 2.2	Pathogen: environmental/food/other	PRJNA248792	Public Health England	SAMN12669757	795333,"795333.biosample","SRS5333675"	PHE	2019-08	clinical	13670248	United Kingdom: United Kingdom	Homo sapiens	Not available	human					Salmonella enterica subsp. enterica serovar Montevideo	Montevideo		28901	PHE	9/1/19	795333	PDT000578641.1	9/1/19	115981	AAKERJ	AAKERJ000000000.1			serotype=Montevideo,"antigen_formula=7:g,m,s:-"	0	0
3	PDT000574240.1|SAMN12641729|GCA_008192045.1|Salmonella enterica||PNUSAS092861|Pathogen: clinical or host-associated				PAIRED			ILLUMINA	SRR10024218	GCA_008192045.1	Contig	59222	4620079	148	SKESA v. 2.2	Pathogen: clinical or host-associated	PRJNA230403	CDC	SAMN12641729	PNUSAS092861,"SRS5309850"	CDC		clinical	13518738	USA								Salmonella enterica			28901	PULSENET	8/27/19	PNUSAS092861	PDT000574240.1	8/27/19	28901	AAJVQG	AAJVQG000000000.1			serotype=Montevideo,"antigen_formula=7:g,m,s:-"	0	0
3	PDT000057000.2|SAMN03477514|GCA_008093885.1|Salmonella enterica subsp. enterica serovar Montevideo|Montevideo|37081|Pathogen: clinical or host-associated				PAIRED			ILLUMINA	SRR1967424	GCA_008093885.1	Contig	90491	4528140	105	SKESA v. 2.2	Pathogen: clinical or host-associated	PRJNA248792	Public Health England	SAMN03477514	37081,"37081.biosample","SRS904054"	PHE	2014-08	clinical	13407248	United Kingdom: North of England	Homo sapiens	Not available	human					Salmonella enterica subsp. enterica serovar Montevideo	Montevideo		28901	GBRU	4/12/15	37081	PDT000057000.2	4/12/15	115981	AAJOZP	AAJOZP000000000.1			serotype=Montevideo,"antigen_formula=7:g,m,s:-"	0	0
3	PDT000056076.2|SAMN03476559|GCA_008069215.1|Salmonella enterica subsp. enterica serovar Montevideo|Montevideo|23490|Pathogen: clinical or host-associated				PAIRED			ILLUMINA	SRR1966476	GCA_008069215.1	Contig	143328	4570783	59	SKESA v. 2.2	Pathogen: clinical or host-associated	PRJNA248792	Public Health England	SAMN03476559	23490,"23490.biosample","SRS903108"	PHE	2014-06	clinical	13320368	United Kingdom: North of England	Homo sapiens	Not available	human					Salmonella enterica subsp. enterica serovar Montevideo	Montevideo		28901	GBRU	4/12/15	23490	PDT000056076.2	4/12/15	115981	AAJNWA	AAJNWA000000000.1			serotype=Montevideo,"antigen_formula=7:g,m,s:-"	0	0
3	PDT000476432.1|SAMN11096931|GCA_007605635.1|Salmonella enterica subsp. enterica serovar Montevideo|Montevideo|189209|Pathogen: environmental/food/other				PAIRED			ILLUMINA	SRR8706110	GCA_007605635.1	Contig	107094	4618058	77	SKESA v. 2.2	Pathogen: environmental/food/other	PRJNA248792	Public Health England	SAMN11096931	189209,"189209.biosample","SRS4470669"	PHE	2015-11	clinical	12739668	United Kingdom: United Kingdom	Homo sapiens	Not available	human					Salmonella enterica subsp. enterica serovar Montevideo	Montevideo		28901	PHE	3/11/19	189209	PDT000476432.1	3/11/19	115981	AAIKPO	AAIKPO000000000.1			serotype=Montevideo,"antigen_formula=7:g,m,s:-"	0	0
3	PDT000349814.1|SAMN09658803|GCA_007276995.1|Salmonella enterica subsp. enterica serovar Montevideo|Montevideo|260057|Pathogen: environmental/food/other				PAIRED			ILLUMINA	SRR7523152	GCA_007276995.1	Contig	154749	4779455	61	SKESA v. 2.2	Pathogen: environmental/food/other	PRJNA248792	Public Health England	SAMN09658803	260057,"260057.biosample","SRS3547539"	PHE	2016-05	environmental/other	12403518	United Kingdom: United Kingdom	Not available	Not available						Salmonella enterica subsp. enterica serovar Montevideo	Montevideo		28901	PHE	7/15/18	260057	PDT000349814.1	7/16/18	115981	AAHNAA	AAHNAA000000000.1			serotype=Montevideo,"antigen_formula=7:g,m,s:-"	0	0
3	PDT000267730.2|SAMN08102595|GCA_007100145.1|Salmonella enterica||PNUSAS028643|Pathogen: clinical or host-associated				PAIRED			ILLUMINA	SRR6330555	GCA_007100145.1	Contig	216084	4629691	42	SKESA v. 2.2	Pathogen: clinical or host-associated	PRJNA230403	CDC	SAMN08102595	PNUSAS028643,"SRS2721399"	CDC		clinical	12211858	USA							PNUSAS028643	Salmonella enterica			28901	EDLB-CDC	11/29/17	PNUSAS028643	PDT000267730.2	11/29/17	28901	AAHBUZ	AAHBUZ000000000.1			serotype=Montevideo,"antigen_formula=7:g,m,s:-"	0	0
3	PDT000344667.1|SAMN09636355|GCA_006772445.1|Salmonella enterica||PNUSAS044053|Pathogen: clinical or host-associated				PAIRED			ILLUMINA	SRR7504725	GCA_006772445.1	Contig	70881	4514996	135	SKESA v. 2.2	Pathogen: clinical or host-associated	PRJNA230403	CDC	SAMN09636355	PNUSAS044053,"SRS3531598"	CDC		clinical	11835618	USA								Salmonella enterica			28901	EDLB-CDC	7/12/18	PNUSAS044053	PDT000344667.1	7/12/18	28901	AAGFWH	AAGFWH000000000.1			serotype=Montevideo,"antigen_formula=7:g,m,s:-"	0	0
3	PDT000059004.3|SAMN03475831|GCA_006694185.1|Salmonella enterica subsp. enterica serovar Montevideo|Montevideo|89896|Pathogen: clinical or host-associated				PAIRED			ILLUMINA	SRR1965725	GCA_006694185.1	Contig	175718	4784486	64	SKESA v. 2.2	Pathogen: clinical or host-associated	PRJNA248792	Public Health England	SAMN03475831	89896,"89896.biosample","SRS902368"	PHE	2015-02	clinical	11756278	United Kingdom: Midlands and East of England	Homo sapiens	Not available	human					Salmonella enterica subsp. enterica serovar Montevideo	Montevideo		28901	GBRU	4/12/15	89896	PDT000059004.3	4/12/15	115981	AAFZPH	AAFZPH000000000.1			serotype=Montevideo,"antigen_formula=7:g,m,s:-"	0	0
3	PDT000331957.1|SAMN09438382|GCA_006586525.1|Salmonella enterica||PNUSAS042902|Pathogen: clinical or host-associated				PAIRED			ILLUMINA	SRR7353064	GCA_006586525.1	Contig	144310	4527217	67	SKESA v. 2.2	Pathogen: clinical or host-associated	PRJNA230403	CDC	SAMN09438382	PNUSAS042902,"SRS3425338"	CDC		clinical	11642238	USA								Salmonella enterica			28901	EDLB-CDC	6/18/18	PNUSAS042902	PDT000331957.1	6/18/18	28901	AAFRUV	AAFRUV000000000.1			serotype=Montevideo,"antigen_formula=7:g,m,s:-"	0	0
3	PDT000503040.1|SAMN11672354|GCA_005869605.1|Salmonella enterica||PNUSAS075060|Pathogen: clinical or host-associated				PAIRED			ILLUMINA	SRR9082383	GCA_005869605.1	Contig	59244	4503041	150	SKESA v. 2.2	Pathogen: clinical or host-associated	PRJNA230403	CDC	SAMN11672354	PNUSAS075060,"SRS4781469"	CDC		clinical	10722248	USA								Salmonella enterica			28901	PULSENET	5/17/19	PNUSAS075060	PDT000503040.1	5/17/19	28901	AADZKZ	AADZKZ000000000.1			serotype=Montevideo,"antigen_formula=7:g,m,s:-"	0	0
3	PDT000372395.2|SAMN09981000|GCA_005714475.1|Salmonella enterica||PNUSAS051975|Pathogen: clinical or host-associated				PAIRED			ILLUMINA	SRR8303648	GCA_005714475.1	Contig	266565	4574563	29	SKESA v. 2.2	Pathogen: clinical or host-associated	PRJNA230403	CDC	SAMN09981000	PNUSAS051975,"SRS3742627"	CDC		clinical	10509698	USA								Salmonella enterica			28901	EDLB-CDC	12/12/18	PNUSAS051975	PDT000372395.2	12/12/18	28901	AADQCQ	AADQCQ000000000.1			serotype=Montevideo,"antigen_formula=7:g,m,s:-"	0	0
3	PDT000491793.1|SAMN11461599|GCA_005671515.1|Salmonella enterica||PNUSAS072336|Pathogen: clinical or host-associated				PAIRED			ILLUMINA	SRR8926767	GCA_005671515.1	Contig	126955	4517545	58	SKESA v. 2.2	Pathogen: clinical or host-associated	PRJNA230403	CDC	SAMN11461599	PNUSAS072336,"SRS4647056"	CDC		clinical	10443508	USA								Salmonella enterica			28901	EDLB-CDC	4/18/19	PNUSAS072336	PDT000491793.1	4/18/19	28901	AADNAK	AADNAK000000000.1			serotype=Montevideo,"antigen_formula=7:g,m,s:-"	0	0
3	PDT000412371.1|SAMN10500631|GCA_005637775.1|Salmonella enterica||PNUSAS062171|Pathogen: clinical or host-associated				PAIRED			ILLUMINA	SRR8263183	GCA_005637775.1	Contig	686808	4583920	28	SKESA v. 2.2	Pathogen: clinical or host-associated	PRJNA230403	CDC	SAMN10500631	PNUSAS062171,"SRS4093120"	CDC		clinical	10389498	USA								Salmonella enterica			28901	EDLB-CDC	11/29/18	PNUSAS062171	PDT000412371.1	11/29/18	28901	AADKGM	AADKGM000000000.1			serotype=Montevideo,"antigen_formula=7:g,m,s:-"	0	0
3	PDT000449900.1|SAMEA104103556||Salmonella enterica||MA.06-6683|Generic				PAIRED			ILLUMINA	ERR2711048			208568	4877321	44		Generic	PRJEB20997	Wellcome Sanger Institute	SAMEA104103556	933ba000-eed2-11e6-874d-3c4a9275d6c8,"ERS1767449","MA.06-6683"													Salmonella enterica			28901	THE WELLCOME TRUST SANGER INSTITUTE	7/25/18	MA.06-6683	PDT000449900.1	1/23/19	28901					serotype=Montevideo,"antigen_formula=7:g,m,s:-"	0	0
3	PDT000868971.1|SAMN16562931||Salmonella enterica|Montevideo|PNUSAS174321|Pathogen: clinical or host-associated				PAIRED			ILLUMINA	SRR12905835			391496	4693422	35		Pathogen: clinical or host-associated	PRJNA230403	CDC	SAMN16562931	PNUSAS174321,"SRS7592332"		2020	clinical		USA								Salmonella enterica	Montevideo		28901	EDLB-CDC	10/27/20	PNUSAS174321	PDT000868971.1	10/27/20	28901					serotype=Montevideo,"antigen_formula=7:g,m,s:-"	0	0
6	PDT001078112.1|SAMN19876812|GCA_019044085.1|Salmonella enterica||PNUSAS208358|Pathogen: clinical or host-associated				PAIRED			ILLUMINA	SRR14923927	GCA_019044085.1	Contig	394320	4611093	25	SKESA v. 2.2	Pathogen: clinical or host-associated	PRJNA230403	CDC	SAMN19876812	PNUSAS208358,"SRS9283032"	CDC		clinical	27590808	USA								Salmonella enterica			28901	PULSENET	6/27/21	PNUSAS208358	PDT001078112.1	6/27/21	28901	ABBAEB	ABBAEB000000000.1			serotype=Montevideo,"antigen_formula=7:g,m,s:-"	0	0
6	PDT000965933.1|SAMN16357413|GCA_016889645.1|Salmonella enterica||FDAARGOS_1271|Pathogen: clinical or host-associated									GCA_016889645.1	Complete Genome	4675929	4804092	2	SMRT v. 8.0.0, HGAP v. 4	Pathogen: clinical or host-associated	PRJNA231221	US Food and Drug Administration	SAMN16357413	ATCC:BAA-1735D-5,"FDAARGOS_1271","SRS7822863"	ATCC		clinical	25006108	USA:VA							FDAARGOS_1271	Salmonella enterica			28901			FDAARGOS_1271	PDT000965933.1	2/15/21	28901					serotype=Montevideo,"antigen_formula=7:g,m,s:-"	0	0
6	PDT000821720.1|SAMN15913656|GCA_014310855.1|Salmonella enterica||PNUSAS163453|Pathogen: clinical or host-associated				PAIRED			ILLUMINA	SRR12522336	GCA_014310855.1	Contig	176859	4617012	51	SKESA v. 2.2	Pathogen: clinical or host-associated	PRJNA230403	CDC	SAMN15913656	PNUSAS163453,"SRS7263482"	CDC		clinical	21795898	USA								Salmonella enterica			28901	PULSENET	8/26/20	PNUSAS163453	PDT000821720.1	8/26/20	28901	AAVPDR	AAVPDR000000000.1			serotype=Montevideo,"antigen_formula=7:g,m,s:-"	0	0
6	PDT000821923.1|SAMN15902290|GCA_014306795.1|Salmonella enterica subsp. enterica serovar Montevideo|Montevideo|976253|Pathogen: environmental/food/other				PAIRED			ILLUMINA	SRR12515696	GCA_014306795.1	Contig	308011	4817637	39	SKESA v. 2.2	Pathogen: environmental/food/other	PRJNA248792	Public Health England	SAMN15902290	976253,"976253.biosample","SRS7258346"	PHE	2020-08	clinical	21791678	United Kingdom: United Kingdom	Homo sapiens	Not available	human					Salmonella enterica subsp. enterica serovar Montevideo	Montevideo		28901	PHE	8/26/20	976253	PDT000821923.1	8/27/20	115981	AAVOXL	AAVOXL000000000.1			serotype=Montevideo,"antigen_formula=7:g,m,s:-"	0	0
6	PDT000671525.1|SAMN13930204|GCA_011266505.1|Salmonella enterica||2016AM-2361|Pathogen: clinical or host-associated				PAIRED			ILLUMINA	SRR10971985	GCA_011266505.1	Contig	519852	4704907	40	SKESA v. 2.2	Pathogen: clinical or host-associated	PRJNA230403	CDC	SAMN13930204	2016AM-2361,"SRS6068065"	CDC		clinical	17595258	USA								Salmonella enterica			28901	EDLB-CDC	1/27/20	2016AM-2361	PDT000671525.1	1/27/20	28901	AAPSGE	AAPSGE000000000.1			serotype=Montevideo,"antigen_formula=7:g,m,s:-"	0	0
6	PDT000049797.2|SAMN03255352|GCA_011090725.1|Salmonella enterica subsp. enterica serovar Enteritidis|Enteritidis|CFSAN004239|Pathogen: environmental/food/other				PAIRED			ILLUMINA	SRR1810871	GCA_011090725.1	Contig	225471	4539364	35	SKESA v. 2.2	Pathogen: environmental/food/other	PRJNA266622	FDA Center for Food Safety and Applied Nutrition	SAMN03255352	CFSAN004239,"MET-S1-512","SRS850764"	Food Engineering Dept of Middle East Technical University	11/7/12	environmental/other	17398578	Turkey			offal				CFSAN004239	Salmonella enterica subsp. enterica serovar Enteritidis	Enteritidis		28901	CFSAN	2/19/15	CFSAN004239	PDT000049797.2	2/19/15	149539	AAPGCS	AAPGCS000000000.1			serotype=Montevideo,"antigen_formula=7:g,m,s:-"	0	0
6	PDT000662482.1|SAMN13861920|GCA_010846825.1|Salmonella enterica||PNUSAS129176|Pathogen: clinical or host-associated				PAIRED			ILLUMINA	SRR10894576	GCA_010846825.1	Contig	367538	4748789	50	SKESA v. 2.2	Pathogen: clinical or host-associated	PRJNA230403	CDC	SAMN13861920	PNUSAS129176,"SRS6000429"	CDC		clinical	16995318	USA								Salmonella enterica			28901	PULSENET	1/14/20	PNUSAS129176	PDT000662482.1	1/14/20	28901	AAOTFU	AAOTFU000000000.1			serotype=Montevideo,"antigen_formula=7:g,m,s:-"	0	0
6	PDT000280882.2|SAMN08385724|GCA_010177155.1|Salmonella enterica||2015AM-2912|Pathogen: clinical or host-associated				PAIRED			ILLUMINA	SRR6491285	GCA_010177155.1	Contig	483443	4671769	24	SKESA v. 2.2	Pathogen: clinical or host-associated	PRJNA230403	CDC	SAMN08385724	2015AM-2912,"SRS2850360"	CDC		clinical	16274108	USA								Salmonella enterica			28901	EDLB-CDC	1/23/18	2015AM-2912	PDT000280882.2	1/24/18	28901	AANGCC	AANGCC000000000.1			serotype=Montevideo,"antigen_formula=7:g,m,s:-"	0	0
6	PDT000275310.2|SAMN08235512|GCA_010134715.1|Salmonella enterica||PNUSAS029710|Pathogen: clinical or host-associated				PAIRED			ILLUMINA	SRR6434264	GCA_010134715.1	Contig	384922	4625164	33	SKESA v. 2.2	Pathogen: clinical or host-associated	PRJNA230403	CDC	SAMN08235512	PNUSAS029710,"SRS2801699"	CDC		clinical	16231638	USA							PNUSAS029710	Salmonella enterica			28901	EDLB-CDC	1/2/18	PNUSAS029710	PDT000275310.2	1/2/18	28901	AANFEQ	AANFEQ000000000.1			serotype=Montevideo,"antigen_formula=7:g,m,s:-"	0	0
6	PDT000664044.1|SAMN13869866|GCA_010012705.1|Salmonella enterica subsp. enterica serovar Montevideo|Montevideo|869056|Pathogen: environmental/food/other				PAIRED			ILLUMINA	SRR10900039	GCA_010012705.1	Contig	187657	4581139	41	SKESA v. 2.2	Pathogen: environmental/food/other	PRJNA248792	Public Health England	SAMN13869866	869056,"869056.biosample","SRS6004923"	PHE	2020-01	clinical	16099368	United Kingdom: United Kingdom	Homo sapiens	Not available	human					Salmonella enterica subsp. enterica serovar Montevideo	Montevideo		28901	PHE	1/16/20	869056	PDT000664044.1	1/16/20	115981	AANCKJ	AANCKJ000000000.1			serotype=Montevideo,"antigen_formula=7:g,m,s:-"	0	0
6	PDT000616398.1|SAMN13086696|GCA_009340695.1|Salmonella enterica||PNUSAS110352|Pathogen: clinical or host-associated				PAIRED			ILLUMINA	SRR10323877	GCA_009340695.1	Contig	308147	4706793	33	SKESA v. 2.2	Pathogen: clinical or host-associated	PRJNA230403	CDC	SAMN13086696	PNUSAS110352,"SRS5554727"	CDC		clinical	14814008	USA								Salmonella enterica			28901	PULSENET	10/23/19	PNUSAS110352	PDT000616398.1	10/23/19	28901	AAMMEW	AAMMEW000000000.1			serotype=Montevideo,"antigen_formula=7:g,m,s:-"	0	0
6	PDT000605135.1|SAMN13021888|GCA_009161265.1|Salmonella enterica subsp. enterica serovar Montevideo|Montevideo|818883|Pathogen: environmental/food/other				PAIRED			ILLUMINA	SRR10270618	GCA_009161265.1	Contig	167893	4782679	53	SKESA v. 2.2	Pathogen: environmental/food/other	PRJNA248792	Public Health England	SAMN13021888	818883,"818883.biosample","SRS5508199"	PHE	2019-09	clinical	14616208	United Kingdom: United Kingdom	Homo sapiens	Not available	human					Salmonella enterica subsp. enterica serovar Montevideo	Montevideo		28901	PHE	10/13/19	818883	PDT000605135.1	10/13/19	115981	AAMCON	AAMCON000000000.1			serotype=Montevideo,"antigen_formula=7:g,m,s:-"	0	0
6	PDT000598530.1|SAMN12884865|GCA_008820015.1|Salmonella enterica||PNUSAS104419|Pathogen: clinical or host-associated				PAIRED			ILLUMINA	SRR10212903	GCA_008820015.1	Contig	556565	4666950	23	SKESA v. 2.2	Pathogen: clinical or host-associated	PRJNA230403	CDC	SAMN12884865	PNUSAS104419,"SRS5462827"	CDC		clinical	14229378	USA								Salmonella enterica			28901	PULSENET	10/2/19	PNUSAS104419	PDT000598530.1	10/2/19	28901	AALHRD	AALHRD000000000.1			serotype=Montevideo,"antigen_formula=7:g,m,s:-"	0	0
6	PDT000583017.1|SAMN12716679|GCA_008541315.1|Salmonella enterica subsp. enterica||SAL-19-VL-NY-GA-0001|Pathogen: environmental/food/other			veterinary clinical/research, cow	PAIRED			ILLUMINA	SRR10087037	GCA_008541315.1	Contig	493528	4639208	30	SKESA v. 2.2	Pathogen: environmental/food/other	PRJNA324570	Vet-LIRN-CVM-FDA	SAMN12716679	CFSAN098531,"SAL-19-VL-NY-GA-0001","SRS5362771"	GA-T	1/9/19	environmental/other	13893428	USA:FL			Intestine (Bos taurus)		bos taurus:NCBITAXON_9913, intestine:UBERON_0000160			Salmonella enterica subsp. enterica		Animal	28901	CFSAN	9/9/19	SAL-19-VL-NY-GA-0001	PDT000583017.1	9/9/19	59201	AAKTAW	AAKTAW000000000.1			serotype=Montevideo,"antigen_formula=7:g,m,s:-"	0	0
6	PDT000267759.2|SAMN08100418|GCA_008532975.1|Salmonella enterica||PNUSAS027654|Pathogen: clinical or host-associated				PAIRED			ILLUMINA	SRR6330620	GCA_008532975.1	Contig	308151	4562078	35	SKESA v. 2.2	Pathogen: clinical or host-associated	PRJNA230403	CDC	SAMN08100418	PNUSAS027654,"SRS2721466"			clinical	13885068	USA			human				PNUSAS027654	Salmonella enterica			28901	EDLB-CDC	11/29/17	PNUSAS027654	PDT000267759.2	11/29/17	28901	AAKRPZ	AAKRPZ000000000.1			serotype=Montevideo,"antigen_formula=7:g,m,s:-"	0	0
6	PDT000198152.2|SAMN06642229|GCA_008527815.1|Salmonella enterica subsp. enterica serovar Montevideo|Montevideo||Pathogen: clinical or host-associated		2		PAIRED			ILLUMINA	SRR5382714	GCA_008527815.1	Contig	295263	4582602	31	SKESA v. 2.2	Pathogen: clinical or host-associated	PRJNA230403	CDC	SAMN06642229	PNUSAS009785,"SRS2075907"		2017-01	clinical	13879908	USA			stool				PNUSAS009785	Salmonella enterica subsp. enterica serovar Montevideo	Montevideo		28901	EDLB-CDC	3/28/17		PDT000198152.2	3/28/17	115981	AAKRGX	AAKRGX000000000.1			serotype=Montevideo,"antigen_formula=7:g,m,s:-"	0	0
6	PDT000234881.2|SAMN07510923|GCA_008487765.1|Salmonella enterica subsp. enterica serovar Montevideo|Montevideo|PNUSAS020657|Pathogen: clinical or host-associated		4		PAIRED			ILLUMINA	SRR5947990	GCA_008487765.1	Contig	308430	4737536	37	SKESA v. 2.2	Pathogen: clinical or host-associated	PRJNA230403	CDC	SAMN07510923	PNUSAS020657,"SRS2442009"		2017-03	clinical	13837698	USA			stool				PNUSAS020657	Salmonella enterica subsp. enterica serovar Montevideo	Montevideo		28901	EDLB-CDC	8/21/17	PNUSAS020657	PDT000234881.2	8/21/17	115981	AAKOKU	AAKOKU000000000.1			serotype=Montevideo,"antigen_formula=7:g,m,s:-"	0	0
6	PDT000225331.2|SAMN07352490|GCA_008487245.1|Salmonella enterica subsp. enterica serovar Montevideo|Montevideo|FSIS1701366|Pathogen: environmental/food/other				PAIRED			ILLUMINA	SRR5828291	GCA_008487245.1	Contig	221049	4656553	37	SKESA v. 2.2	Pathogen: environmental/food/other	PRJNA242847	FDA	SAMN07352490	FSIS1701366,"SRS2356516"	USDA-FSIS	2017	environmental/other	13837178	USA:GA			raw intact chicken				FSIS1701366	Salmonella enterica subsp. enterica serovar Montevideo	Montevideo		28901	USDA-FSIS	7/14/17	FSIS1701366	PDT000225331.2	7/14/17	115981	AAKOIE	AAKOIE000000000.1			serotype=Montevideo,"antigen_formula=7:g,m,s:-"	0	0
6	PDT000219395.2|SAMN07229862|GCA_008486105.1|Salmonella enterica||PNUSAS014404|Pathogen: clinical or host-associated		3		PAIRED			ILLUMINA	SRR5714152	GCA_008486105.1	Contig	203686	4770034	42	SKESA v. 2.2	Pathogen: clinical or host-associated	PRJNA230403	CDC	SAMN07229862	PNUSAS014404,"SRS2296855"	CDC	2017-05	clinical	13836038	USA			stool				PNUSAS014404	Salmonella enterica			28901	EDLB-CDC	6/20/17	PNUSAS014404	PDT000219395.2	6/20/17	28901	AAKOGA	AAKOGA000000000.1			serotype=Montevideo,"antigen_formula=7:g,m,s:-"	0	0
6	PDT000201657.2|SAMN06700793|GCA_008485505.1|Salmonella enterica subsp. enterica serovar Montevideo|Montevideo|FSIS1710206|Pathogen: environmental/food/other				PAIRED			ILLUMINA	SRR5441605	GCA_008485505.1	Contig	153476	4724566	62	SKESA v. 2.2	Pathogen: environmental/food/other	PRJNA242847	FDA	SAMN06700793	FSIS1710206,"SRS2119397"	USDA-FSIS	2017	environmental/other	13835448	USA:AR			Comminuted Turkey				FSIS1710206	Salmonella enterica subsp. enterica serovar Montevideo	Montevideo		28901	USDA-FSIS	4/13/17	FSIS1710206	PDT000201657.2	4/13/17	115981	AAKOER	AAKOER000000000.1			serotype=Montevideo,"antigen_formula=7:g,m,s:-"	0	0
6	PDT000184652.2|SAMN06284431|GCA_008484125.1|Salmonella enterica|Serotype pending|PNUSAS007475|Pathogen: clinical or host-associated		1		PAIRED			ILLUMINA	SRR5224276	GCA_008484125.1	Contig	269740	4987072	35	SKESA v. 2.2	Pathogen: clinical or host-associated	PRJNA230403	CDC	SAMN06284431	PNUSAS007475,"SRS1954113"		2016-12	clinical	13834058	USA			blood				PNUSAS007475	Salmonella enterica	Serotype pending		28901	EDLB-CDC	2/2/17	PNUSAS007475	PDT000184652.2	2/2/17	28901	AAKOBW	AAKOBW000000000.1			serotype=Montevideo,"antigen_formula=7:g,m,s:-"	0	0
6	PDT000046505.3|SAMN02846839|GCA_008002565.1|Salmonella enterica subsp. enterica serovar Montevideo|Montevideo|FDA623514 44-1|Pathogen: environmental/food/other	623514 44-1		environmental	PAIRED	JIXX01.0309		ILLUMINA	SRR1735336	GCA_008002565.1	Contig	158148	4676088	66	SKESA v. 2.2	Pathogen: environmental/food/other	PRJNA186035	Center for Food Safety and Applied Nutrition	SAMN02846839	CFSAN016984,"FDA00003419","FDA623514 44-1","SRS804108"	FDA	7/19/10	environmental/other	13250238	USA:MN			environmental swab		environmental (swab or sampling):GENEPIO_0001732		FDA623514 44-1	Salmonella enterica subsp. enterica serovar Montevideo	Montevideo	Environmental	28901	CFSAN	12/25/14	FDA623514 44-1	PDT000046505.3	2/10/15	115981	AAJKHZ	AAJKHZ000000000.1			serotype=Montevideo,"antigen_formula=7:g,m,s:-"	0	0
6	PDT000550454.1|SAMN12360187|GCA_007861525.1|Salmonella enterica subsp. enterica serovar Montevideo|Montevideo|CVM N18S1559|Pathogen: environmental/food/other				PAIRED			ILLUMINA	SRR9852918	GCA_007861525.1	Contig	159706	4723313	59	SKESA v. 2.2	Pathogen: environmental/food/other	PRJNA292661	FDA	SAMN12360187	CVM N18S1559,"SRS5172216"	FDA	2018	environmental/other	13052548	USA:TX			ground turkey				CVM N18S1559	Salmonella enterica subsp. enterica serovar Montevideo	Montevideo		28901	FDA-CVM	7/29/19	CVM N18S1559	PDT000550454.1	7/29/19	115981	AAJAOC	AAJAOC000000000.1			serotype=I -:-:-,"antigen_formula=-:-:-"	0	0
6	PDT000279592.2|SAMN08368790|GCA_007476725.1|Salmonella enterica||PNUSAS032095|Pathogen: clinical or host-associated				PAIRED			ILLUMINA	SRR6484824	GCA_007476725.1	Contig	242950	4681196	35	SKESA v. 2.2	Pathogen: clinical or host-associated	PRJNA230403	CDC	SAMN08368790	PNUSAS032095,"SRS2844618"	CDC		clinical	12603628	USA							PNUSAS032095	Salmonella enterica			28901	EDLB-CDC	1/19/18	PNUSAS032095	PDT000279592.2	1/19/18	28901	AAIBKV	AAIBKV000000000.1			serotype=Montevideo,"antigen_formula=7:g,m,s:-"	0	0
6	PDT000320311.1|SAMN09268900|GCA_007144425.1|Salmonella enterica subsp. enterica serovar Montevideo|Montevideo|302903|Pathogen: environmental/food/other				PAIRED			ILLUMINA	SRR7223178	GCA_007144425.1	Contig	216534	4534953	39	SKESA v. 2.2	Pathogen: environmental/food/other	PRJNA248792	Public Health England	SAMN09268900	302903,"302903.biosample","SRS3344074"	PHE	2016-09	clinical	12259898	United Kingdom: United Kingdom	Homo sapiens	Not available	human					Salmonella enterica subsp. enterica serovar Montevideo	Montevideo		28901	PHE	5/27/18	302903	PDT000320311.1	5/27/18	115981	AAHDKX	AAHDKX000000000.1			serotype=Montevideo,"antigen_formula=7:g,m,s:-"	0	0
6	PDT000218758.2|SAMN07206116|GCA_006759345.1|Salmonella enterica||PNUSAS014226|Pathogen: clinical or host-associated				PAIRED			ILLUMINA	SRR5687275	GCA_006759345.1	Contig	225431	4649542	34	SKESA v. 2.2	Pathogen: clinical or host-associated	PRJNA230403	CDC	SAMN07206116	PNUSAS014226,"SRS2287900"	CDC		clinical	11822198	USA							PNUSAS014226	Salmonella enterica			28901	EDLB-CDC	6/15/17	PNUSAS014226	PDT000218758.2	6/15/17	28901	AAGERI	AAGERI000000000.1			serotype=Montevideo,"antigen_formula=7:g,m,s:-"	0	0
6	PDT000001302.4|SAMN02378203|GCA_006755605.1|Salmonella enterica subsp. enterica serovar Montevideo|Montevideo|MDH-2013-00198|Pathogen: environmental/food/other				PAIRED	JIXX01.1027		ILLUMINA	SRR1029582	GCA_006755605.1	Contig	266407	4582171	37	SKESA v. 2.2	Pathogen: environmental/food/other	PRJNA215333	FDA/CFSAN	SAMN02378203	MDH-2013-00198,"SRS502247"	MDH - Minnesota Department of Health	5/17/13	environmental/other	11818448	USA:MN			sesame seed paste		sesame seed paste:FOODON_03304154		MDH-2013-00198	Salmonella enterica subsp. enterica serovar Montevideo	Montevideo	Food	28901	CFSAN	11/13/13	MDH-2013-00198	PDT000001302.4	2/11/15	115981	AAGEIX	AAGEIX000000000.1			serotype=Montevideo,"antigen_formula=7:g,m,s:-"	0	0
6	PDT000070003.4|SAMN02844098|GCA_006693325.1|Salmonella enterica subsp. enterica serovar Montevideo|Montevideo|FDA297194|Pathogen: environmental/food/other	297194			PAIRED	JIXX01.0310		ILLUMINA	SRR2104606	GCA_006693325.1	Contig	308150	4589268	33	SKESA v. 2.2	Pathogen: environmental/food/other	PRJNA186035	Center for Food Safety and Applied Nutrition	SAMN02844098	CFSAN014278,"FDA00000713","FDA297194","SRS993374"	FDA	8/23/04	environmental/other	11755398	Turkey			ground cumin seed		cumin seed (whole, dried):FOODON_00003024, food (ground):FOODON_00002713		FDA297194	Salmonella enterica subsp. enterica serovar Montevideo	Montevideo	Food	28901	CFSAN	7/16/15	FDA297194	PDT000070003.4	7/16/15	115981	AAFZRC	AAFZRC000000000.1			serotype=Montevideo,"antigen_formula=7:g,m,s:-"	0	0
6	PDT000050641.3|SAMN03255377|GCA_006691905.1|Salmonella enterica subsp. enterica serovar Montevideo|Montevideo|CFSAN004264|Pathogen: environmental/food/other				PAIRED			ILLUMINA	SRR1849367	GCA_006691905.1	Contig	316507	4552666	29	SKESA v. 2.2	Pathogen: environmental/food/other	PRJNA266622	FDA Center for Food Safety and Applied Nutrition	SAMN03255377	CFSAN004264,"MET-S1-611","SRS866274"	Food Engineering Dept of Middle East Technical University	12/7/12	environmental/other	11753978	Turkey			offal				CFSAN004264	Salmonella enterica subsp. enterica serovar Montevideo	Montevideo		28901	CFSAN	3/6/15	CFSAN004264	PDT000050641.3	3/6/15	115981	AAFZMX	AAFZMX000000000.1			serotype=I -:-:-,"antigen_formula=-:-:-"	0	0
6	PDT000038461.4|SAMN02989064|GCA_006689685.1|Salmonella enterica subsp. enterica serovar Montevideo|Montevideo|CFSAN023348|Pathogen: clinical or host-associated			clinical/research, human	PAIRED	JIXX01.0021		ILLUMINA	SRR1569606	GCA_006689685.1	Contig	711266	4646056	25	SKESA v. 2.2	Pathogen: clinical or host-associated	PRJNA183847	Arizona State Public Health Laboratory	SAMN02989064	CFSAN023348,"SRS697147"	Minnesota Department of Health	3/29/08	clinical	11751758	USA:MN	Homo sapiens		feces		feces:UBERON_0001988		CFSAN023348	Salmonella enterica subsp. enterica serovar Montevideo	Montevideo	Human	28901	CFSAN	9/8/14	CFSAN023348	PDT000038461.4	2/10/15	115981	AAFZIX	AAFZIX000000000.1			serotype=Montevideo,"antigen_formula=7:g,m,s:-"	0	0
6	PDT000236183.2|SAMN07551812|GCA_006638405.1|Salmonella enterica||2015AM-1362|Pathogen: clinical or host-associated				PAIRED			ILLUMINA	SRR5966305	GCA_006638405.1	Contig	483480	4599798	27	SKESA v. 2.2	Pathogen: clinical or host-associated	PRJNA230403	CDC	SAMN07551812	2015AM-1362,"SRS2458161"	CDC		clinical	11700478	USA								Salmonella enterica			28901	EDLB-CDC	8/24/17	2015AM-1362	PDT000236183.2	8/24/17	28901	AAFVNV	AAFVNV000000000.1			serotype=Montevideo,"antigen_formula=7:g,m,s:-"	0	0
6	PDT000325349.1|SAMN09381872|GCA_006582425.1|Salmonella enterica||PNUSAS042720|Pathogen: clinical or host-associated				PAIRED			ILLUMINA	SRR7280131	GCA_006582425.1	Contig	243657	4656566	37	SKESA v. 2.2	Pathogen: clinical or host-associated	PRJNA230403	CDC	SAMN09381872	PNUSAS042720,"SRS3395101"	CDC		clinical	11638138	USA								Salmonella enterica			28901	EDLB-CDC	6/8/18	PNUSAS042720	PDT000325349.1	6/8/18	28901	AAFRMD	AAFRMD000000000.1			serotype=Montevideo,"antigen_formula=7:g,m,s:-"	0	0
6	PDT000238179.2|SAMN07563142|GCA_006571245.1|Salmonella enterica||PNUSAS021950|Pathogen: clinical or host-associated				PAIRED			ILLUMINA	SRR5993084	GCA_006571245.1	Contig	319284	4609036	26	SKESA v. 2.2	Pathogen: clinical or host-associated	PRJNA230403	CDC	SAMN07563142	PNUSAS021950,"SRS2480546"	CDC	2017	clinical	11626958	USA							PNUSAS021950	Salmonella enterica			28901	EDLB-CDC	8/31/17	PNUSAS021950	PDT000238179.2	8/31/17	28901	AAFQTF	AAFQTF000000000.1			serotype=Montevideo,"antigen_formula=7:g,m,s:-"	0	0
6	PDT000260843.2|SAMN07958511|GCA_006250475.1|Salmonella enterica||PNUSAS026968|Pathogen: clinical or host-associated				PAIRED			ILLUMINA	SRR6254914	GCA_006250475.1	Contig	308141	4612179	33	SKESA v. 2.2	Pathogen: clinical or host-associated	PRJNA230403	CDC	SAMN07958511	PNUSAS026968,"SRS2660115"	CDC		clinical	11121238	USA							PNUSAS026968	Salmonella enterica			28901	EDLB-CDC	11/3/17	PNUSAS026968	PDT000260843.2	11/3/17	28901	AAEYOU	AAEYOU000000000.1			serotype=Montevideo,"antigen_formula=7:g,m,s:-"	0	0
6	PDT000510197.1|SAMN11895730|GCA_006007345.1|Salmonella enterica||PNUSAS076359|Pathogen: clinical or host-associated				PAIRED			ILLUMINA	SRR9163002	GCA_006007345.1	Contig	308143	4540029	28	SKESA v. 2.2	Pathogen: clinical or host-associated	PRJNA230403	CDC	SAMN11895730	PNUSAS076359,"SRS4849023"	CDC		clinical	10868828	USA								Salmonella enterica			28901	PULSENET	5/30/19	PNUSAS076359	PDT000510197.1	5/30/19	28901	AAEICY	AAEICY000000000.1			serotype=Montevideo,"antigen_formula=7:g,m,s:-"	0	0
6	PDT000478849.1|SAMN11149736|GCA_005588875.1|Salmonella enterica||PNUSAS068913|Pathogen: clinical or host-associated				PAIRED			ILLUMINA	SRR8734088	GCA_005588875.1	Contig	225447	4698602	39	SKESA v. 2.2	Pathogen: clinical or host-associated	PRJNA230403	CDC	SAMN11149736	PNUSAS068913,"SRS4493477"	CDC		clinical	10305918	USA								Salmonella enterica			28901	EDLB-CDC	3/15/19	PNUSAS068913	PDT000478849.1	3/18/19	28901	AADGZD	AADGZD000000000.1			serotype=Montevideo,"antigen_formula=7:g,m,s:-"	0	0
6	PDT000497434.1|SAMN11563213|GCA_005433945.1|Salmonella enterica||PNUSAS073815|Pathogen: clinical or host-associated				PAIRED			ILLUMINA	SRR9002445	GCA_005433945.1	Contig	308821	4686216	27	SKESA v. 2.2	Pathogen: clinical or host-associated	PRJNA230403	CDC	SAMN11563213	PNUSAS073815,"SRS4714093"	CDC		clinical	10050818	USA								Salmonella enterica			28901	EDLB-CDC	5/2/19	PNUSAS073815	PDT000497434.1	5/2/19	28901	AACWDB	AACWDB000000000.1			serotype=Montevideo,"antigen_formula=7:g,m,s:-"	0	0
6	PDT000262723.1|SAMN02716885|GCA_002761435.1|Salmonella enterica subsp. enterica serovar Montevideo str. CDC 08-1942|Montevideo|CDC 08-1942|Microbe									GCA_002761435.1	Complete Genome	4700953	4700953	1	HGAP v. 3	Microbe	PRJNA236678	USDA-ARS-USMARC	SAMN02716885	CDC 08-1942,"USDA-ARS-USMARC-1915"	CDC	2008-09	clinical	5627208	USA: BIFSCo Region 3	Homo sapiens		stool				USDA-ARS-USMARC-1915	Salmonella enterica subsp. enterica serovar Montevideo str. CDC 08-1942	Montevideo		28901			CDC 08-1942	PDT000262723.1	11/7/17	1454608					serotype=Montevideo,"antigen_formula=7:g,m,s:-"	0	0
6	PDT000189611.2|SAMN06350923||Salmonella enterica subsp. enterica serovar Montevideo|Montevideo|PNUSAS009008|Pathogen: clinical or host-associated		4		PAIRED			ILLUMINA	SRR5282002			390437	4656786	28		Pathogen: clinical or host-associated	PRJNA230403	CDC	SAMN06350923	PNUSAS009008,"SRS1999315"		2016-08	clinical		USA			stool				PNUSAS009008	Salmonella enterica subsp. enterica serovar Montevideo	Montevideo		28901	EDLB-CDC	2/23/17	PNUSAS009008	PDT000189611.2	2/23/17	115981					serotype=Montevideo,"antigen_formula=7:g,m,s:-"	0	0
6	PDT000450630.1|SAMEA104103393||Salmonella enterica||MA.1090602034|Generic				PAIRED			ILLUMINA	ERR2759770			333123	4597779	35		Generic	PRJEB20997	Wellcome Sanger Institute	SAMEA104103393	82df8b90-eed2-11e6-874d-3c4a9275d6c8,"ERS1767286","MA.1090602034"													Salmonella enterica			28901	WELLCOME SANGER INSTITUTE	8/29/18	MA.1090602034	PDT000450630.1	1/23/19	28901					serotype=Montevideo,"antigen_formula=7:g,m,s:-"	0	0
7	PDT001024865.1|SAMN03218220|GCA_018340465.1|Salmonella enterica subsp. enterica serovar Montevideo|Montevideo|CFSAN012296|Pathogen: environmental/food/other									GCA_018340465.1	Complete Genome	4673864	4673864	1	HGAP v. 4	Pathogen: environmental/food/other	PRJNA186035	Center for Food Safety and Applied Nutrition	SAMN03218220	CFSAN012296,"SRS941632"	FDA	3/10/14	environmental/other	26675498	USA:IL			flat parsley		flat:PATO_0000407, parsley leaf:FOODON_00002942		CFSAN012296	Salmonella enterica subsp. enterica serovar Montevideo	Montevideo	Food	28901			CFSAN012296	PDT001024865.1	5/11/21	115981					serotype=Montevideo,"antigen_formula=7:g,m,s:-"	0	0
7	PDT000861361.1|SAMN16431622|GCA_014908885.1|Salmonella enterica||PNUSAS174547|Pathogen: clinical or host-associated				PAIRED			ILLUMINA	SRR12819382	GCA_014908885.1	Contig	667999	4673913	29	SKESA v. 2.2	Pathogen: clinical or host-associated	PRJNA230403	CDC	SAMN16431622	PNUSAS174547,"SRS7514724"	CDC		clinical	22548938	USA								Salmonella enterica			28901	PULSENET	10/13/20	PNUSAS174547	PDT000861361.1	10/13/20	28901	AAWLTA	AAWLTA000000000.1			serotype=Montevideo,"antigen_formula=7:g,m,s:-"	0	0
7	PDT000727329.1|SAMN14738532|GCA_014571935.1|Salmonella enterica||PNUSAS142676|Pathogen: clinical or host-associated				PAIRED			ILLUMINA	SRR11615147	GCA_014571935.1	Contig	93214	4696478	96	SKESA v. 2.2	Pathogen: clinical or host-associated	PRJNA230403	CDC	SAMN14738532	PNUSAS142676,"SRS6540398"	CDC		clinical	22110828	USA								Salmonella enterica			28901	PULSENET	4/27/20	PNUSAS142676	PDT000727329.1	4/27/20	28901	AAWBQH	AAWBQH000000000.1			serotype=Montevideo,"antigen_formula=7:g,m,s:-"	0	0
7	PDT000810151.1|SAMN15824281|GCA_014341915.1|Salmonella enterica||PNUSAS160680|Pathogen: clinical or host-associated				PAIRED			ILLUMINA	SRR12455407	GCA_014341915.1	Contig	562909	4743289	30	SKESA v. 2.2	Pathogen: clinical or host-associated	PRJNA230403	CDC	SAMN15824281	PNUSAS160680,"SRS7205062"	CDC		clinical	21847778	USA								Salmonella enterica			28901	PULSENET	8/14/20	PNUSAS160680	PDT000810151.1	8/14/20	28901	AAVPQF	AAVPQF000000000.1			serotype=Montevideo,"antigen_formula=7:g,m,s:-"	0	0
7	PDT000820563.1|SAMN15901623|GCA_014302755.1|Salmonella enterica||958444001|Pathogen: clinical or host-associated				PAIRED			ILLUMINA	SRR12514601	GCA_014302755.1	Contig	282290	4830084	40	SKESA v. 2.2	Pathogen: clinical or host-associated	PRJNA230403	CDC	SAMN15901623	958444001,"PNUSAS162941","SRS7257743"	CDC		clinical	21787188	USA								Salmonella enterica			28901	PULSENET	8/25/20	958444001	PDT000820563.1	8/25/20	28901	AAVOTG	AAVOTG000000000.1			serotype=Montevideo,"antigen_formula=7:g,m,s:-"	0	0
7	PDT000806467.1|SAMN15774984|GCA_014139905.1|Salmonella enterica||PNUSAS158924|Pathogen: clinical or host-associated				PAIRED			ILLUMINA	SRR12422266	GCA_014139905.1	Contig	394301	4894880	33	SKESA v. 2.2	Pathogen: clinical or host-associated	PRJNA230403	CDC	SAMN15774984	PNUSAS158924,"SRS7174345"	CDC		clinical	21511578	USA								Salmonella enterica			28901	PULSENET	8/10/20	PNUSAS158924	PDT000806467.1	8/10/20	28901	AAVJCU	AAVJCU000000000.1			serotype=Montevideo,"antigen_formula=7:g,m,s:-"	0	0
7	PDT000802258.1|SAMN15731549|GCA_014074095.1|Salmonella enterica||PNUSAS158036|Pathogen: clinical or host-associated				PAIRED			ILLUMINA	SRR12389198	GCA_014074095.1	Contig	208489	4794084	53	SKESA v. 2.2	Pathogen: clinical or host-associated	PRJNA230403	CDC	SAMN15731549	PNUSAS158036,"SRS7147354"	CDC		clinical	21439598	USA								Salmonella enterica			28901	PULSENET	8/4/20	PNUSAS158036	PDT000802258.1	8/4/20	28901	AAVHBI	AAVHBI000000000.1			serotype=Montevideo,"antigen_formula=7:g,m,s:-"	0	0
7	PDT000789859.1|SAMN15572322|GCA_013538515.1|Salmonella enterica||PNUSAS153773|Pathogen: clinical or host-associated				PAIRED			ILLUMINA	SRR12252355	GCA_013538515.1	Contig	393772	4815141	39	SKESA v. 2.2	Pathogen: clinical or host-associated	PRJNA230403	CDC	SAMN15572322	PNUSAS153773,"SRS7029123"	CDC		clinical	20563248	USA								Salmonella enterica			28901	PULSENET	7/17/20	PNUSAS153773	PDT000789859.1	7/17/20	28901	AATYHD	AATYHD000000000.1			serotype=Montevideo,"antigen_formula=7:g,m,s:-"	0	0
7	PDT000674491.1|SAMEA5039216|GCA_011340505.1|Salmonella enterica||MA.RM_277|Generic				PAIRED			ILLUMINA	ERR3843732	GCA_011340505.1	Contig	393263	4760329	40	SKESA v. 2.2	Generic	PRJEB20997	Wellcome Sanger Institute	SAMEA5039216	ERS2850960,"MA.RM_277","e4ab3de0-3989-11e7-8ae3-3c4a9275d6c8"				17672588									Salmonella enterica			28901	WELLCOME SANGER INSTITUTE	1/30/20	MA.RM_277	PDT000674491.1	2/1/20	28901	DAAVUC	DAAVUC000000000.1			serotype=Montevideo,"antigen_formula=7:g,m,s:-"	0	0
7	PDT000668571.2|SAMN13900601|GCA_011335535.1|Salmonella enterica||2016AM-2032|Pathogen: clinical or host-associated				PAIRED			ILLUMINA	SRR10949211	GCA_011335535.1	Contig	717786	4990235	25	SKESA v. 2.2	Pathogen: clinical or host-associated	PRJNA230403	CDC	SAMN13900601	2016AM-2032,"SRS6049512"	CDC		clinical	17667618	USA								Salmonella enterica			28901	EDLB-CDC	1/22/20	2016AM-2032	PDT000668571.2	1/22/20	28901	AAPVOT	AAPVOT000000000.1			serotype=Montevideo,"antigen_formula=7:g,m,s:-"	0	0
7	PDT000642730.1|SAMN13520525|GCA_011321455.1|Salmonella enterica||PNUSAS121567|Pathogen: clinical or host-associated				PAIRED			ILLUMINA	SRR10615501	GCA_011321455.1	Contig	251476	4633725	49	SKESA v. 2.2	Pathogen: clinical or host-associated	PRJNA230403	CDC	SAMN13520525	PNUSAS121567,"SRS5787961"	CDC		clinical	17653278	USA								Salmonella enterica			28901	PULSENET	12/11/19	PNUSAS121567	PDT000642730.1	12/11/19	28901	AAPVBD	AAPVBD000000000.1			serotype=Montevideo,"antigen_formula=7:g,m,s:-"	0	0
7	PDT000637479.1|SAMN13415824|GCA_011256875.1|Salmonella enterica||PNUSAS119680|Pathogen: clinical or host-associated				PAIRED			ILLUMINA	SRR10543682	GCA_011256875.1	Contig	393768	4688613	31	SKESA v. 2.2	Pathogen: clinical or host-associated	PRJNA230403	CDC	SAMN13415824	PNUSAS119680,"SRS5727807"	CDC		clinical	17584888	USA								Salmonella enterica			28901	PULSENET	11/28/19	PNUSAS119680	PDT000637479.1	11/28/19	28901	AAPRJE	AAPRJE000000000.1			serotype=Montevideo,"antigen_formula=7:g,m,s:-"	0	0
7	PDT000668730.1|SAMN13905292|GCA_011205715.1|Salmonella enterica||PNUSAS130652|Pathogen: clinical or host-associated				PAIRED			ILLUMINA	SRR10953138	GCA_011205715.1	Contig	393179	4744475	34	SKESA v. 2.2	Pathogen: clinical or host-associated	PRJNA230403	CDC	SAMN13905292	PNUSAS130652,"SRS6052020"	CDC		clinical	17533378	USA								Salmonella enterica			28901	PULSENET	1/22/20	PNUSAS130652	PDT000668730.1	1/22/20	28901	AAPNTJ	AAPNTJ000000000.1			serotype=Montevideo,"antigen_formula=7:g,m,s:-"	0	0
7	PDT000644469.1|SAMN13560636|GCA_010821605.1|Salmonella enterica||2016AM-0288|Pathogen: clinical or host-associated				PAIRED			ILLUMINA	SRR10688473	GCA_010821605.1	Contig	424463	4718235	34	SKESA v. 2.2	Pathogen: clinical or host-associated	PRJNA230403	CDC	SAMN13560636	2016AM-0288,"SRS5823966"	CDC		clinical	16968858	USA								Salmonella enterica			28901	EDLB-CDC	12/13/19	2016AM-0288	PDT000644469.1	12/13/19	28901	AAORPQ	AAORPQ000000000.1			serotype=Montevideo,"antigen_formula=7:g,m,s:-"	0	0
7	PDT000656757.1|SAMN13783720|GCA_010444365.1|Salmonella enterica||2016AM-3729|Pathogen: clinical or host-associated				PAIRED			ILLUMINA	SRR10855683	GCA_010444365.1	Contig	460307	4903773	31	SKESA v. 2.2	Pathogen: clinical or host-associated	PRJNA230403	CDC	SAMN13783720	2016AM-3729,"SRS5965454"	CDC		clinical	16589168	USA								Salmonella enterica			28901	EDLB-CDC	1/9/20	2016AM-3729	PDT000656757.1	1/9/20	28901	AANUAL	AANUAL000000000.1			serotype=Montevideo,"antigen_formula=7:g,m,s:-"	0	0
7	PDT000622834.1|SAMN13176367|GCA_009597295.1|Salmonella enterica||PNUSAS113468|Pathogen: clinical or host-associated				PAIRED			ILLUMINA	SRR10384077	GCA_009597295.1	Contig	323626	4858319	44	SKESA v. 2.2	Pathogen: clinical or host-associated	PRJNA230403	CDC	SAMN13176367	PNUSAS113468,"SRS5599270"	CDC		clinical	15132898	USA								Salmonella enterica			28901	PULSENET	11/1/19	PNUSAS113468	PDT000622834.1	11/1/19	28901	AANAUN	AANAUN000000000.1			serotype=Montevideo,"antigen_formula=7:g,m,s:-"	0	0
7	PDT000206806.2|SAMN06847290|GCA_008809835.1|Salmonella enterica subsp. enterica serovar Montevideo|Montevideo|PNUSAS012431|Pathogen: clinical or host-associated		4		PAIRED			ILLUMINA	SRR5501144	GCA_008809835.1	Contig	147850	4709545	67	SKESA v. 2.2	Pathogen: clinical or host-associated	PRJNA230403	CDC	SAMN06847290	PNUSAS012431,"SRS2163687"		2016-09	clinical	14219178	USA			stool				PNUSAS012431	Salmonella enterica subsp. enterica serovar Montevideo	Montevideo		28901	EDLB-CDC	5/3/17	PNUSAS012431	PDT000206806.2	5/3/17	115981	AALHAC	AALHAC000000000.1			serotype=Montevideo,"antigen_formula=7:g,m,s:-"	0	0
7	PDT000594414.1|SAMN12854422|GCA_008777995.1|Salmonella enterica||PNUSAS102638|Pathogen: clinical or host-associated				PAIRED			ILLUMINA	SRR10186935	GCA_008777995.1	Contig	393586	4872005	34	SKESA v. 2.2	Pathogen: clinical or host-associated	PRJNA230403	CDC	SAMN12854422	PNUSAS102638,"SRS5439264"	CDC		clinical	14184688	USA								Salmonella enterica			28901	PULSENET	9/26/19	PNUSAS102638	PDT000594414.1	9/26/19	28901	AALEZL	AALEZL000000000.1			serotype=Montevideo,"antigen_formula=7:g,m,s:-"	0	0
7	PDT000211473.2|SAMN07151050|GCA_008695585.1|Salmonella enterica||PNUSAS013230|Pathogen: clinical or host-associated				PAIRED			ILLUMINA	SRR5584767	GCA_008695585.1	Contig	130849	4627349	81	SKESA v. 2.2	Pathogen: clinical or host-associated	PRJNA230403	CDC	SAMN07151050	PNUSAS013230,"SRS2216000"	CDC	2/19/15	clinical	14069518	USA	Homo sapiens	gastroenteritis					PNUSAS013230	Salmonella enterica			28901	EDLB-CDC	5/22/17	PNUSAS013230	PDT000211473.2	5/22/17	28901	AALASG	AALASG000000000.1			serotype=Montevideo,"antigen_formula=7:g,m,s:-"	0	0
7	PDT000224403.2|SAMN07341203|GCA_008435465.1|Salmonella enterica subsp. enterica serovar Montevideo|Montevideo|2015AM-1512|Pathogen: clinical or host-associated		4		PAIRED			ILLUMINA	SRR5816799	GCA_008435465.1	Contig	424022	4758725	32	SKESA v. 2.2	Pathogen: clinical or host-associated	PRJNA230403	CDC	SAMN07341203	2015AM-1512,"SRS2346578"	CDC	2015-08	clinical	13785438	USA			stool					Salmonella enterica subsp. enterica serovar Montevideo	Montevideo		28901	EDLB-CDC	7/11/17	2015AM-1512	PDT000224403.2	7/11/17	115981	AAKKMX	AAKKMX000000000.1			serotype=Montevideo,"antigen_formula=7:g,m,s:-"	0	0
7	PDT000583094.1|SAMN12717239|GCA_008377505.1|Salmonella enterica||PNUSAS096690|Pathogen: clinical or host-associated				PAIRED			ILLUMINA	SRR10087909	GCA_008377505.1	Contig	274843	4583658	44	SKESA v. 2.2	Pathogen: clinical or host-associated	PRJNA230403	CDC	SAMN12717239	PNUSAS096690,"SRS5363256"	CDC		clinical	13714888	USA								Salmonella enterica			28901	PULSENET	9/9/19	PNUSAS096690	PDT000583094.1	9/9/19	28901	AAKHIG	AAKHIG000000000.1			serotype=Montevideo,"antigen_formula=7:g,m,s:-"	0	0
7	PDT000568988.1|SAMN12604237|GCA_008160545.1|Salmonella enterica||PNUSAS090856|Pathogen: clinical or host-associated				PAIRED			ILLUMINA	SRR10001190	GCA_008160545.1	Contig	648599	4645115	28	SKESA v. 2.2	Pathogen: clinical or host-associated	PRJNA230403	CDC	SAMN12604237	PNUSAS090856,"SRS5291016"	CDC		clinical	13486758	USA								Salmonella enterica			28901	PULSENET	8/21/19	PNUSAS090856	PDT000568988.1	8/21/19	28901	AAJTJJ	AAJTJJ000000000.1			serotype=Montevideo,"antigen_formula=7:g,m,s:-"	0	0
7	PDT000292548.3|SAMN04296411|GCA_007766475.1|Salmonella enterica subsp. enterica serovar Montevideo|Montevideo|MOD1-GC-1|Pathogen: environmental/food/other			environmental-water	PAIRED			ILLUMINA	SRR6807774	GCA_007766475.1	Contig	421687	4776135	38	SKESA v. 2.2	Pathogen: environmental/food/other	PRJNA186035	Center for Food Safety and Applied Nutrition	SAMN04296411	CFSAN042600,"MOD1-GC-1","SRS3020862"	UGA	2010	environmental/other	12909508	USA:GA			georgia coast water		coast:ENVO_01000687, water:CHEBI_15377			Salmonella enterica subsp. enterica serovar Montevideo	Montevideo	Environmental	28901	CFSAN	3/5/18	MOD1-GC-1	PDT000292548.3	3/5/18	115981	AAIUTP	AAIUTP000000000.1			serotype=Montevideo,"antigen_formula=7:g,m,s:-"	0	0
7	PDT000279377.2|SAMN08379392|GCA_007630675.1|Salmonella enterica||2015AM-2481|Pathogen: clinical or host-associated				PAIRED			ILLUMINA	SRR6484594	GCA_007630675.1	Contig	393670	4654619	36	SKESA v. 2.2	Pathogen: clinical or host-associated	PRJNA230403	CDC	SAMN08379392	2015AM-2481,"SRS2844389"	CDC		clinical	12765518	USA								Salmonella enterica			28901	EDLB-CDC	1/19/18	2015AM-2481	PDT000279377.2	1/19/18	28901	AAIMGM	AAIMGM000000000.1			serotype=Montevideo,"antigen_formula=7:g,m,s:-"	0	0
7	PDT000279376.2|SAMN08379382|GCA_007552435.1|Salmonella enterica||2015AM-2484|Pathogen: clinical or host-associated				PAIRED			ILLUMINA	SRR6484593	GCA_007552435.1	Contig	386717	4753156	35	SKESA v. 2.2	Pathogen: clinical or host-associated	PRJNA230403	CDC	SAMN08379382	2015AM-2484,"SRS2844388"	CDC		clinical	12679408	USA								Salmonella enterica			28901	EDLB-CDC	1/19/18	2015AM-2484	PDT000279376.2	1/19/18	28901	AAIGZZ	AAIGZZ000000000.1			serotype=Montevideo,"antigen_formula=7:g,m,s:-"	0	0
7	PDT000233725.2|SAMN07486980|GCA_007044545.1|Salmonella enterica|||Pathogen: clinical or host-associated				PAIRED			ILLUMINA	SRR5935396	GCA_007044545.1	Contig	271699	4824926	52	SKESA v. 2.2	Pathogen: clinical or host-associated	PRJNA230403	CDC	SAMN07486980	PNUSAS020380,"SRS2432520"			clinical	12139278	USA							PNUSAS020380	Salmonella enterica			28901	EDLB-CDC	8/15/17		PDT000233725.2	8/15/17	28901	AAGYDF	AAGYDF000000000.1			serotype=Montevideo,"antigen_formula=7:g,m,s:-"	0	0
7	PDT000081813.2|SAMN03959429|GCA_006877305.1|Salmonella enterica||FLUFL-1807|Pathogen: environmental/food/other			environmental-water	PAIRED			ILLUMINA	SRR2175319	GCA_006877305.1	Contig	271416	4666663	37	SKESA v. 2.2	Pathogen: environmental/food/other	PRJNA183848	Florida Department of Health	SAMN03959429	CFSAN036492,"FLUFL-1807","SRS1040767"	FLUFL	2003-04	environmental/other	11941218	USA:FL			river water		river water:ENVO_01000599		FLUFL-1807	Salmonella enterica		Environmental	28901	CFSAN	8/19/15	FLUFL-1807	PDT000081813.2	8/19/15	28901	AAGMTW	AAGMTW000000000.1			serotype=Montevideo,"antigen_formula=7:g,m,s:-"	0	0
7	PDT000360649.1|SAMN09787995|GCA_006782765.1|Salmonella enterica||PNUSAS049067|Pathogen: clinical or host-associated				PAIRED			ILLUMINA	SRR7664510	GCA_006782765.1	Contig	438165	4729616	34	SKESA v. 2.2	Pathogen: clinical or host-associated	PRJNA230403	CDC	SAMN09787995	PNUSAS049067,"SRS3643210"	CDC		clinical	11846598	USA								Salmonella enterica			28901	EDLB-CDC	8/9/18	PNUSAS049067	PDT000360649.1	8/9/18	28901	AAGGNF	AAGGNF000000000.1			serotype=Montevideo,"antigen_formula=7:g,m,s:-"	0	0
7	PDT000522319.1|SAMN12046397|GCA_006454375.1|Salmonella enterica||PNUSAS079447|Pathogen: clinical or host-associated				PAIRED			ILLUMINA	SRR9291267	GCA_006454375.1	Contig	425792	4740928	31	SKESA v. 2.2	Pathogen: clinical or host-associated	PRJNA230403	CDC	SAMN12046397	PNUSAS079447,"SRS4961990"	CDC		clinical	11470308	USA								Salmonella enterica			28901	PULSENET	6/13/19	PNUSAS079447	PDT000522319.1	6/13/19	28901	AAFJKH	AAFJKH000000000.1			serotype=Montevideo,"antigen_formula=7:g,m,s:-"	0	0
7	PDT000027854.2|SAMN02737238|GCA_006086435.1|Salmonella enterica||FLUFL-252|Pathogen: environmental/food/other			environmental-water	PAIRED			ILLUMINA	SRR1269410	GCA_006086435.1	Contig	243619	4677712	51	SKESA v. 2.2	Pathogen: environmental/food/other	PRJNA183848	Florida Department of Health	SAMN02737238	FLUFL-252,"SRS601291"	University of Florida	2011-05	environmental/other	10951818	USA:GA			water pond		pond water:ENVO_00002228		FLUFL-252	Salmonella enterica		Environmental	28901	CFSAN	5/2/14	FLUFL-252	PDT000027854.2	5/2/14	28901	AAENTS	AAENTS000000000.1			serotype=Montevideo,"antigen_formula=7:g,m,s:-"	0	0
7	PDT000060636.3|SAMN03473610|GCA_005947285.1|Salmonella enterica||FLUFL-1493|Pathogen: environmental/food/other			environmental-water	PAIRED			ILLUMINA	SRR1982045	GCA_005947285.1	Contig	292889	4694081	37	SKESA v. 2.2	Pathogen: environmental/food/other	PRJNA183848	Florida Department of Health	SAMN03473610	CFSAN032248,"FLUFL-1493","SRS914915"	FLUFL	2003-06	environmental/other	10808808	USA:FL			river water		river water:ENVO_01000599		FLUFL-1493	Salmonella enterica		Environmental	28901	CFSAN	4/20/15	FLUFL-1493	PDT000060636.3	4/20/15	28901	AAEDSA	AAEDSA000000000.1			serotype=Montevideo,"antigen_formula=7:g,m,s:-"	0	0
7	PDT000039424.2|SAMN03073795|GCA_005936265.1|Salmonella enterica||FLUFL-1377|Pathogen: environmental/food/other			environmental-water	PAIRED			ILLUMINA	SRR1583129	GCA_005936265.1	Contig	225462	4696633	61	SKESA v. 2.2	Pathogen: environmental/food/other	PRJNA183848	Florida Department of Health	SAMN03073795	CFSAN024357,"FLUFL-1377","SRS707129"	FLUFL	2003-02	environmental/other	10797788	USA:FL			river water		river water:ENVO_01000599		FLUFL-1377	Salmonella enterica		Environmental	28901	CFSAN	9/22/14	FLUFL-1377	PDT000039424.2	9/22/14	28901	AAEDAH	AAEDAH000000000.1			serotype=Montevideo,"antigen_formula=7:g,m,s:-"	0	0
7	PDT000081681.4|SAMN03464184|GCA_005759655.1|Salmonella enterica||CFSAN030671|Pathogen: environmental/food/other			environmental-water	PAIRED			ILLUMINA	SRR5386993	GCA_005759655.1	Contig	342365	4671605	44	SKESA v. 2.2	Pathogen: environmental/food/other	PRJNA186035	Center for Food Safety and Applied Nutrition	SAMN03464184	CFSAN030671,"SRS1039621"		9/16/14	environmental/other	10596738	USA:GA			water		water:CHEBI_15377		CFSAN030671	Salmonella enterica		Environmental	28901	CFSAN	3/29/17	CFSAN030671	PDT000081681.4	6/26/18	28901	AADTNL	AADTNL000000000.1			serotype=Montevideo,"antigen_formula=7:g,m,s:-"	0	0
7	PDT000094893.2|SAMN03959551|GCA_005677655.1|Salmonella enterica||FLUFL-1929|Pathogen: environmental/food/other			environmental-water	PAIRED			ILLUMINA	SRR2938956	GCA_005677655.1	Contig	285882	4842343	49	SKESA v. 2.2	Pathogen: environmental/food/other	PRJNA183848	Florida Department of Health	SAMN03959551	CFSAN036614,"FLUFL-1929","SRS1171523"	FLUFL	2003-02	environmental/other	10456008	USA:FL			river water		river water:ENVO_01000599		FLUFL-1929	Salmonella enterica		Environmental	28901	CFSAN	11/20/15	FLUFL-1929	PDT000094893.2	11/20/15	28901	AADNKP	AADNKP000000000.1			serotype=Montevideo,"antigen_formula=7:g,m,s:-"	0	0
7	PDT000039937.2|SAMN03076319|GCA_005606255.1|Salmonella enterica||FLUFL-1414|Pathogen: environmental/food/other			environmental-water	PAIRED			ILLUMINA	SRR1593384	GCA_005606255.1	Contig	280137	4755102	71	SKESA v. 2.2	Pathogen: environmental/food/other	PRJNA183848	Florida Department of Health	SAMN03076319	CFSAN024657,"FLUFL-1414","SRS713575"	FLUFL	2003-06	environmental/other	10328608	USA:FL			river water		river water:ENVO_01000599		FLUFL-1414	Salmonella enterica		Environmental	28901	CFSAN	9/30/14	FLUFL-1414	PDT000039937.2	9/30/14	28901	AADIGN	AADIGN000000000.1			serotype=Montevideo,"antigen_formula=7:g,m,s:-"	0	0
7	PDT000478250.1|SAMN11130444|GCA_005530035.1|Salmonella enterica||PNUSAS065059|Pathogen: clinical or host-associated				PAIRED			ILLUMINA	SRR8731183	GCA_005530035.1	Contig	174869	4857103	67	SKESA v. 2.2	Pathogen: clinical or host-associated	PRJNA230403	CDC	SAMN11130444	PNUSAS065059,"SRS4490790"	CDC		clinical	10155048	USA								Salmonella enterica			28901	EDLB-CDC	3/15/19	PNUSAS065059	PDT000478250.1	3/18/19	28901	AADCTM	AADCTM000000000.1			serotype=Montevideo,"antigen_formula=7:g,m,s:-"	0	0
7	PDT000399477.1|SAMN10349378|GCA_003760465.1|Salmonella enterica||PNUSAS057753|Pathogen: clinical or host-associated				PAIRED			ILLUMINA	SRR8137074	GCA_003760465.1	Contig	342366	4645439	34	SKESA v. 2.2	Pathogen: clinical or host-associated	PRJNA230403	CDC	SAMN10349378	PNUSAS057753,"SRS3998034"	CDC		clinical	7832368	USA								Salmonella enterica			28901	EDLB-CDC	10/30/18	PNUSAS057753	PDT000399477.1	10/30/18	28901	RMKU	RMKU00000000.1			serotype=Montevideo,"antigen_formula=7:g,m,s:-"	0	0
7	PDT000262722.1|SAMN02716884|GCA_002761415.1|Salmonella enterica subsp. enterica serovar Montevideo str. CDC 07-0954|Montevideo|CDC 07-0954|Microbe									GCA_002761415.1	Complete Genome	4773383	4773383	1	HGAP v. 3	Microbe	PRJNA236677	USDA-ARS-USMARC	SAMN02716884	CDC 07-0954,"USDA-ARS-USMARC-1914"	CDC	2007-10	clinical	5627188	USA: BIFSCo Region 7	Homo sapiens		stool				USDA-ARS-USMARC-1914	Salmonella enterica subsp. enterica serovar Montevideo str. CDC 07-0954	Montevideo		28901			CDC 07-0954	PDT000262722.1	11/7/17	1454607					serotype=Montevideo,"antigen_formula=7:g,m,s:-"	0	0
7	PDT000008657.3|SAMN00754299|GCA_000238455.3|Salmonella enterica subsp. enterica serovar Montevideo str. 42N|Montevideo|42N|Pathogen: clinical or host-associated			clinical/research, human						GCA_000238455.3	Complete Genome	4768632	4768632	1	SPAdes v. 3.1.1; CANU v. 1.7	Pathogen: clinical or host-associated	PRJNA48461	FDA	SAMN00754299	42N,"FDA206","SRS270903"			clinical	19352528		Homo sapiens				missing:GENEPIO_0001618			Salmonella enterica subsp. enterica serovar Montevideo str. 42N	Montevideo	Human	28901			42N	PDT000008657.3	4/29/20	763921					serotype=Montevideo,"antigen_formula=7:g,m,s:-"	0	0
7	PDT000917055.1|SAMN17104278||Salmonella enterica|Montevideo|2017AM-3049|Pathogen: clinical or host-associated				PAIRED			ILLUMINA	SRR13246873			424218	4865573	36		Pathogen: clinical or host-associated	PRJNA230403	CDC	SAMN17104278	2017AM-3049,"SRS7876601"		2017	clinical										Salmonella enterica	Montevideo		28901	EDLB-CDC	12/17/20	2017AM-3049	PDT000917055.1	12/17/20	28901					serotype=Montevideo,"antigen_formula=7:g,m,s:-"	0	0
10	PDT001024822.1|SAMN02383572|GCA_018339495.1|Salmonella enterica subsp. enterica serovar Muenster str. CFSAN004344|Muenster|CFSAN004344|Pathogen: environmental/food/other			veterinary clinical/research, dairy, other animal						GCA_018339495.1	Complete Genome	4555901	4555901	1	HGAP v. 4	Pathogen: environmental/food/other	PRJNA186035	Center for Food Safety and Applied Nutrition	SAMN02383572	CFSAN004344,"CFSAN004344_01","SRS4127291"	FDA	9/27/10	environmental/other	26674558	USA:PA	Bos taurus		dairy cow feces (Bos taurus)		bos taurus:NCBITAXON_9913, dairy cow:FOODON_03411201, feces:UBERON_0001988		CFSAN004344	Salmonella enterica subsp. enterica serovar Muenster str. CFSAN004344	Muenster	Animal	28901			CFSAN004344	PDT001024822.1	5/11/21	1410933					serotype=I -:e,h:1,5,"antigen_formula=-:e,h:1,5"	0	0
10	PDT000508826.1|SAMN02678532|GCA_005576575.1|Salmonella enterica subsp. enterica serovar Montevideo|Montevideo|FCC0123|Pathogen: environmental/food/other	571602				JIXX01.0195	JIXA26.0026			GCA_005576575.1	Complete Genome	4619529	4619529	1	SPAdes v. 3.1.1; Canu v. 1.7	Pathogen: environmental/food/other	PRJNA186035	Center for Food Safety and Applied Nutrition	SAMN02678532	CFSAN010209,"FCC0123","SRS621727"	FDA	9/3/09	environmental/other	10289708	USA:CA			pistachio		pistachio nut (whole, raw):FOODON_03301825		FCC0123	Salmonella enterica subsp. enterica serovar Montevideo	Montevideo	Food	28901			FCC0123	PDT000508826.1	5/22/19	115981					serotype=Montevideo,"antigen_formula=7:g,m,s:-"	0	0
10	PDT000392401.1|SAMN10176436|GCA_003641285.1|Salmonella enterica subsp. enterica serovar Montevideo|Montevideo|11TTUC-046|Pathogen: environmental/food/other									GCA_003641285.1	Complete Genome	4588222	4588222	1	SMRT Analysis Software v. V.2.3.0	Pathogen: environmental/food/other	PRJNA494679	Texas Tech University	SAMN10176436	11TTUC-046,"SRS3941528","TTU_Salmonella_C-046"	Texas Tech University	2011	environmental/other	7568748	USA: Texas			bovine lymph node	31.97 N 99.9 W			TTU_Salmonella_C-046	Salmonella enterica subsp. enterica serovar Montevideo	Montevideo		28901			11TTUC-046	PDT000392401.1	10/15/18	115981					serotype=Montevideo,"antigen_formula=7:g,m,s:-"	0	0
10	PDT000262719.1|SAMN02716873|GCA_002761355.1|Salmonella enterica subsp. enterica serovar Montevideo str. USDA-ARS-USMARC-1901|Montevideo|USDA-ARS-USMARC-1901|Microbe									GCA_002761355.1	Complete Genome	4587202	4587202	1	HGAP v. 3	Microbe	PRJNA236653	USDA-ARS-USMARC	SAMN02716873	SMO8088,"USDA-ARS-USMARC-1901"	USMARC	2011-08		5627128	USA: BIFSCo Region 5	Bos taurus		bovine peripheral lymph node				USDA-ARS-USMARC-1901	Salmonella enterica subsp. enterica serovar Montevideo str. USDA-ARS-USMARC-1901	Montevideo		28901			USDA-ARS-USMARC-1901	PDT000262719.1	11/7/17	1454598					serotype=Montevideo,"antigen_formula=7:g,m,s:-"	0	0
10	PDT000262718.1|SAMN02716872|GCA_002761335.1|Salmonella enterica subsp. enterica serovar Montevideo str. USDA-ARS-USMARC-1900|Montevideo|USDA-ARS-USMARC-1900|Microbe									GCA_002761335.1	Complete Genome	4593026	4593026	1	HGAP v. 3	Microbe	PRJNA236669	USDA-ARS-USMARC	SAMN02716872	SMO1216-1,"USDA-ARS-USMARC-1900"	USMARC	2005-07		5627108	USA: BIFSCo Region 3	Bos taurus		bovine hide				USDA-ARS-USMARC-1900	Salmonella enterica subsp. enterica serovar Montevideo str. USDA-ARS-USMARC-1900	Montevideo		28901			USDA-ARS-USMARC-1900	PDT000262718.1	11/7/17	1454599					serotype=Montevideo,"antigen_formula=7:g,m,s:-"	0	0
10	PDT000050597.1|SAMN02712197|GCA_000940975.1|Salmonella enterica subsp. enterica serovar Montevideo str. USDA-ARS-USMARC-1903|Montevideo|USDA-ARS-USMARC-1903|MIGS Cultured Bacterial/Archaeal									GCA_000940975.1	Complete Genome	4565462	4565462	1	Celera Assembler v. 7.0	MIGS Cultured Bacterial/Archaeal	PRJNA236673	USDA-ARS-USMARC	SAMN02712197	CP007222,"USDA-ARS-USMARC-1903"		2006-10		1655958	USA: United States BIFSCo Region 6				Not available			CP007222	Salmonella enterica subsp. enterica serovar Montevideo str. USDA-ARS-USMARC-1903	Montevideo		28901			USDA-ARS-USMARC-1903	PDT000050597.1	3/4/15	1454603					serotype=Montevideo,"antigen_formula=7:g,m,s:-"	0	0
10	PDT000939488.1|SAMN17492937|GCA_017241035.1|Salmonella enterica||PNUSAS189895|Pathogen: clinical or host-associated				PAIRED			ILLUMINA	SRR13505136	GCA_017241035.1	Contig	397882	4659570	30	SKESA v. 2.2	Pathogen: clinical or host-associated	PRJNA230403	CDC	SAMN17492937	PNUSAS189895,"SRS8093989"	CDC		clinical	25415728	USA								Salmonella enterica			28901	PULSENET	1/22/21	PNUSAS189895	PDT000939488.1	1/22/21	28901	AAZHPK	AAZHPK000000000.1			serotype=I -:g,m,s:-,"antigen_formula=-:g,m,s:-"	0	0
10	PDT000878451.1|SAMN16659709|GCA_015228655.1|Salmonella enterica||PNUSAS179037|Pathogen: clinical or host-associated				PAIRED			ILLUMINA	SRR12978331	GCA_015228655.1	Contig	397786	4633975	34	SKESA v. 2.2	Pathogen: clinical or host-associated	PRJNA230403	CDC	SAMN16659709	PNUSAS179037,"SRS7644678"	CDC		clinical	22908728	USA								Salmonella enterica			28901	PULSENET	11/4/20	PNUSAS179037	PDT000878451.1	11/4/20	28901	AAXASZ	AAXASZ000000000.1			serotype=Montevideo,"antigen_formula=7:g,m,s:-"	0	0
10	PDT000876984.1|SAMN16628189|GCA_015215405.1|Salmonella enterica subsp. enterica||CFSAN086323|Pathogen: environmental/food/other				PAIRED			ILLUMINA	SRR12967150	GCA_015215405.1	Contig	499474	4688891	35	SKESA v. 2.2	Pathogen: environmental/food/other	PRJNA186035	Center for Food Safety and Applied Nutrition	SAMN16628189	AG_KRS_140,"CFSAN086323","SRS7635013"	KRS	2017	environmental/other	22886008	USA:FL			chicken litter					Salmonella enterica subsp. enterica			28901	CFSAN	11/2/20	CFSAN086323	PDT000876984.1	11/2/20	59201	AAXAAX	AAXAAX000000000.1			serotype=Montevideo,"antigen_formula=7:g,m,s:-"	0	0
10	PDT000739692.1|SAMN14966964|GCA_013118145.1|Salmonella enterica||PNUSAS144628|Pathogen: clinical or host-associated				PAIRED			ILLUMINA	SRR11808533	GCA_013118145.1	Contig	383021	4737502	31	SKESA v. 2.2	Pathogen: clinical or host-associated	PRJNA230403	CDC	SAMN14966964	PNUSAS144628,"SRS6676001"	CDC		clinical	19642748	USA								Salmonella enterica			28901	PULSENET	5/18/20	PNUSAS144628	PDT000739692.1	5/18/20	28901	AATSPS	AATSPS000000000.1			serotype=Montevideo,"antigen_formula=7:g,m,s:-"	0	0
10	PDT000052302.2|SAMN03431309|GCA_011518765.1|Salmonella enterica subsp. enterica serovar Montevideo|Montevideo|VA-WGS-00414|Pathogen: environmental/food/other				PAIRED			ILLUMINA	SRR1947035	GCA_011518765.1	Contig	229265	4625262	41	SKESA v. 2.2	Pathogen: environmental/food/other	PRJNA219491	FDA/CFSAN	SAMN03431309	CFSAN030413,"SRS888900","VA-WGS-00414"	VA	9/29/14	environmental/other	17860338	USA:NC			raw ground beef		ground beef (raw):FOODON_03301886		VA-WGS-00414	Salmonella enterica subsp. enterica serovar Montevideo	Montevideo	Food	28901	CFSAN	3/30/15	VA-WGS-00414	PDT000052302.2	3/31/15	115981	AAQFUM	AAQFUM000000000.1			serotype=Montevideo,"antigen_formula=7:g,m,s:-"	0	0
10	PDT000706365.1|SAMN14317170|GCA_011506925.1|Salmonella enterica||PNUSAS137640|Pathogen: clinical or host-associated				PAIRED			ILLUMINA	SRR11252149	GCA_011506925.1	Contig	226050	4667814	36	SKESA v. 2.2	Pathogen: clinical or host-associated	PRJNA230403	CDC	SAMN14317170	PNUSAS137640,"SRS6271160"	CDC		clinical	17847788	USA								Salmonella enterica			28901	PULSENET	3/6/20	PNUSAS137640	PDT000706365.1	3/6/20	28901	AAQEYN	AAQEYN000000000.1			serotype=Montevideo,"antigen_formula=7:g,m,s:-"	0	0
10	PDT000638943.1|SAMN13451115|GCA_011472935.1|Salmonella enterica||PNUSAS120142|Pathogen: clinical or host-associated				PAIRED			ILLUMINA	SRR10572641	GCA_011472935.1	Contig	297262	4630642	32	SKESA v. 2.2	Pathogen: clinical or host-associated	PRJNA230403	CDC	SAMN13451115	PNUSAS120142,"SRS5751690"	CDC		clinical	17813508	USA								Salmonella enterica			28901	PULSENET	12/3/19	PNUSAS120142	PDT000638943.1	12/3/19	28901	AAQCMR	AAQCMR000000000.1			serotype=Montevideo,"antigen_formula=7:g,m,s:-"	0	0
10	PDT000649640.1|SAMN13672841|GCA_011262395.1|Salmonella enterica||PNUSAS124687|Pathogen: clinical or host-associated				PAIRED			ILLUMINA	SRR10759731	GCA_011262395.1	Contig	301246	4647521	36	SKESA v. 2.2	Pathogen: clinical or host-associated	PRJNA230403	CDC	SAMN13672841	PNUSAS124687,"SRS5879174"	CDC		clinical	17591128	USA								Salmonella enterica			28901	PULSENET	12/23/19	PNUSAS124687	PDT000649640.1	12/23/19	28901	AAPRRL	AAPRRL000000000.1			serotype=Montevideo,"antigen_formula=7:g,m,s:-"	0	0
10	PDT000282189.2|SAMN08407932|GCA_010178495.1|Salmonella enterica subsp. enterica serovar Montevideo|Montevideo|FSIS11807114|Pathogen: environmental/food/other				PAIRED			ILLUMINA	SRR6515986	GCA_010178495.1	Contig	225490	4637549	40	SKESA v. 2.2	Pathogen: environmental/food/other	PRJNA292666	FDA	SAMN08407932	FSIS11807114,"SRS2871887"	USDA-FSIS	2017	environmental/other	16275438	USA:MN			animal-cattle-dairy cow				FSIS11807114	Salmonella enterica subsp. enterica serovar Montevideo	Montevideo		28901	USDA-FSIS	1/26/18	FSIS11807114	PDT000282189.2	1/26/18	115981	AANGEG	AANGEG000000000.1			serotype=Montevideo,"antigen_formula=7:g,m,s:-"	0	0
10	PDT000269814.2|SAMN08141462|GCA_009585345.1|Salmonella enterica subsp. enterica serovar Montevideo|Montevideo|FSIS11706172|Pathogen: environmental/food/other				PAIRED			ILLUMINA	SRR6356236	GCA_009585345.1	Contig	214056	4666474	42	SKESA v. 2.2	Pathogen: environmental/food/other	PRJNA242847	FDA	SAMN08141462	FSIS11706172,"SRS2741584"	USDA-FSIS	2017	environmental/other	15120438	USA:TX			comminuted beef				FSIS11706172	Salmonella enterica subsp. enterica serovar Montevideo	Montevideo		28901	USDA-FSIS	12/7/17	FSIS11706172	PDT000269814.2	12/7/17	115981	AAMZYY	AAMZYY000000000.1			serotype=Montevideo,"antigen_formula=7:g,m,s:-"	0	0
10	PDT000592066.1|SAMN12821486|GCA_008715175.1|Salmonella enterica subsp. enterica serovar Montevideo|Montevideo|FSIS11924406|Pathogen: environmental/food/other				PAIRED			ILLUMINA	SRR10166122	GCA_008715175.1	Contig	276900	4572798	38	SKESA v. 2.2	Pathogen: environmental/food/other	PRJNA242847	FDA	SAMN12821486	FSIS11924406,"SRS5423868"	USDA-FSIS	2019	environmental/other	14105538	USA:TX			comminuted beef				FSIS11924406	Salmonella enterica subsp. enterica serovar Montevideo	Montevideo		28901	USDA-FSIS	9/23/19	FSIS11924406	PDT000592066.1	9/23/19	115981	AALBXR	AALBXR000000000.1			serotype=Montevideo,"antigen_formula=7:g,m,s:-"	0	0
10	PDT000250527.2|SAMN07775036|GCA_008531275.1|Salmonella enterica subsp. enterica serovar Montevideo|Montevideo|FSIS11704758|Pathogen: environmental/food/other				PAIRED			ILLUMINA	SRR6159459	GCA_008531275.1	Contig	208765	4691195	35	SKESA v. 2.2	Pathogen: environmental/food/other	PRJNA292666	FDA	SAMN07775036	FSIS11704758,"SRS2582657"	USDA-FSIS	2017	environmental/other	13883398	USA:TX			animal-cattle-steer				FSIS11704758	Salmonella enterica subsp. enterica serovar Montevideo	Montevideo		28901	USDA-FSIS	10/11/17	FSIS11704758	PDT000250527.2	10/11/17	115981	AAKROD	AAKROD000000000.1			serotype=Montevideo,"antigen_formula=7:g,m,s:-"	0	0
10	PDT000193457.2|SAMN06603810|GCA_008484485.1|Salmonella enterica subsp. enterica serovar Montevideo|Montevideo|FSIS1710847|Pathogen: environmental/food/other				PAIRED			ILLUMINA	SRR5346273	GCA_008484485.1	Contig	383137	4563460	28	SKESA v. 2.2	Pathogen: environmental/food/other	PRJNA292666	FDA	SAMN06603810	FSIS1710847,"SRS2050330"	USDA-FSIS	2017	environmental/other	13834418	USA:NE			animal-cattle-steer				FSIS1710847	Salmonella enterica subsp. enterica serovar Montevideo	Montevideo		28901	USDA-FSIS	3/15/17	FSIS1710847	PDT000193457.2	3/15/17	115981	AAKOCL	AAKOCL000000000.1			serotype=Montevideo,"antigen_formula=7:g,m,s:-"	0	0
10	PDT000161219.2|SAMN05596813|GCA_008429285.1|Salmonella enterica subsp. enterica serovar Montevideo|Montevideo|2014AM-3152|Pathogen: clinical or host-associated		5		PAIRED			ILLUMINA	SRR4044673	GCA_008429285.1	Contig	383763	4868818	33	SKESA v. 2.2	Pathogen: clinical or host-associated	PRJNA287785	CDC	SAMN05596813	2014AM-3152,"SRS1629434"	CDC	2014-07	clinical	13779298	USA			stool					Salmonella enterica subsp. enterica serovar Montevideo	Montevideo		28901	EDLB-CDC	8/19/16	2014AM-3152	PDT000161219.2	11/16/16	115981	AAKKBC	AAKKBC000000000.1			serotype=Montevideo,"antigen_formula=7:g,m,s:-"	1	0
10	PDT000128740.2|SAMN04942721|GCA_008413825.1|Salmonella enterica subsp. enterica serovar Montevideo|Montevideo|FSIS1503693|Pathogen: environmental/food/other				PAIRED			ILLUMINA	SRR3475944	GCA_008413825.1	Contig	320111	4610015	29	SKESA v. 2.2	Pathogen: environmental/food/other	PRJNA242847	FDA	SAMN04942721	FSIS1503693,"SRS1422016"	USDA-FSIS	2015	environmental/other	13756308	USA:TX			comminuted beef				FSIS1503693	Salmonella enterica subsp. enterica serovar Montevideo	Montevideo		28901	USDA-FSIS	5/4/16	FSIS1503693	PDT000128740.2	5/4/16	115981	AAKJLG	AAKJLG000000000.1			serotype=Montevideo,"antigen_formula=7:g,m,s:-"	0	0
10	PDT000043550.5|SAMN03169513|GCA_008020825.1|Salmonella enterica subsp. enterica serovar Montevideo|Montevideo|H121080621|Pathogen: clinical or host-associated				PAIRED			ILLUMINA	SRR1646148	GCA_008020825.1	Contig	153620	4594488	48	SKESA v. 2.2	Pathogen: clinical or host-associated	PRJNA248792	Public Health England	SAMN03169513	H121080621,"H121080621.biosample","SRS740797"	PHE	2012-03	clinical	13268538	United Kingdom: North of England	Homo sapiens	Not available	human					Salmonella enterica subsp. enterica serovar Montevideo	Montevideo		28901	GBRU	11/16/14	H121080621	PDT000043550.5	2/10/15	115981	AAJKRD	AAJKRD000000000.1			serotype=Montevideo,"antigen_formula=7:g,m,s:-"	0	0
10	PDT000556852.1|SAMN12510397|GCA_007972865.1|Salmonella enterica||PNUSAS087526|Pathogen: clinical or host-associated				PAIRED			ILLUMINA	SRR9912473	GCA_007972865.1	Contig	334764	4520961	28	SKESA v. 2.2	Pathogen: clinical or host-associated	PRJNA230403	CDC	SAMN12510397	PNUSAS087526,"SRS5222119"	CDC		clinical	13164618	USA								Salmonella enterica			28901	PULSENET	8/6/19	PNUSAS087526	PDT000556852.1	8/6/19	28901	AAJIHW	AAJIHW000000000.1			serotype=Montevideo,"antigen_formula=7:g,m,s:-"	0	0
10	PDT000139505.3|SAMN05416106|GCA_006908185.1|Salmonella enterica||CFSAN042864|Pathogen: environmental/food/other			environmental-water	PAIRED			ILLUMINA	SRR3934183	GCA_006908185.1	Contig	271159	4858931	60	SKESA v. 2.2	Pathogen: environmental/food/other	PRJNA186035	Center for Food Safety and Applied Nutrition	SAMN05416106	CFSAN042864,"SRS1572969"	FDA	8/16/15	environmental/other	11972148	USA:PA			water		water:CHEBI_15377			Salmonella enterica		Environmental	28901	CFSAN	8/8/16	CFSAN042864	PDT000139505.3	8/8/16	28901	AAGOUI	AAGOUI000000000.1			serotype=Montevideo,"antigen_formula=7:g,m,s:-"	0	0
10	PDT000095265.2|SAMN03838175|GCA_006886305.1|Salmonella enterica subsp. enterica||POR1-0141|Pathogen: environmental/food/other			veterinary clinical/research, pig	PAIRED			ILLUMINA	SRR2961126	GCA_006886305.1	Contig	271779	4616707	32	SKESA v. 2.2	Pathogen: environmental/food/other	PRJNA183850	New York State Dept. of Health - Wadsworth Center	SAMN03838175	CFSAN035251,"POR1-0141","SRS1180188"	TAMU	2014-09	environmental/other	11950198	USA:TX	Sus scrofa		feces (Sus scrofa)		feces:UBERON_0001988, sus scrofa:NCBITAXON_9823		POR1-0141	Salmonella enterica subsp. enterica		Animal	28901	CFSAN	11/25/15	POR1-0141	PDT000095265.2	11/25/15	59201	AAGNFT	AAGNFT000000000.1			serotype=Montevideo,"antigen_formula=7:g,m,s:-"	0	0
10	PDT000065900.2|SAMN03573258|GCA_006877725.1|Salmonella enterica||OSF032556|Pathogen: environmental/food/other				PAIRED			ILLUMINA	SRR2047315	GCA_006877725.1	Contig	297106	4629461	31	SKESA v. 2.2	Pathogen: environmental/food/other	PRJNA186035	Center for Food Safety and Applied Nutrition	SAMN03573258	CFSAN032556,"OSF032556","SRS950798"	OSF	5/12/14	environmental/other	11941628	USA:CO			chicken		chicken:FOODON_03411457		CFSAN032556	Salmonella enterica		Food	28901	CFSAN	6/2/15	OSF032556	PDT000065900.2	6/2/15	28901	AAGMKJ	AAGMKJ000000000.1			serotype=Montevideo,"antigen_formula=7:g,m,s:-"	0	0
10	PDT000356580.1|SAMN09755483|GCA_006829165.1|Salmonella enterica||PNUSAS047212|Pathogen: clinical or host-associated				PAIRED			ILLUMINA	SRR7634029	GCA_006829165.1	Contig	297252	4618826	33	SKESA v. 2.2	Pathogen: clinical or host-associated	PRJNA230403	CDC	SAMN09755483	PNUSAS047212,"SRS3618700"	CDC		clinical	11893028	USA								Salmonella enterica			28901	EDLB-CDC	8/1/18	PNUSAS047212	PDT000356580.1	8/1/18	28901	AAGJGZ	AAGJGZ000000000.1			serotype=Montevideo,"antigen_formula=7:g,m,s:-"	0	0
10	PDT000031466.4|SAMN02403430|GCA_006811665.1|Salmonella enterica subsp. enterica serovar Montevideo|Montevideo|VA_WGS-00209|Pathogen: environmental/food/other				PAIRED			ILLUMINA	SRR1299354	GCA_006811665.1	Contig	407404	4552510	29	SKESA v. 2.2	Pathogen: environmental/food/other	PRJNA219491	FDA/CFSAN	SAMN02403430	SRS620667,"VA_WGS-00209"	VA	9/1/07	environmental/other	11875418	USA:VA			ground chuck		ground chuck:FOODON_00002929		VA_WGS-00209	Salmonella enterica subsp. enterica serovar Montevideo	Montevideo	Food	28901	CFSAN	6/1/14	VA_WGS-00209	PDT000031466.4	2/10/15	115981	AAGIBB	AAGIBB000000000.1			serotype=Montevideo,"antigen_formula=7:g,m,s:-"	0	0
10	PDT000283310.2|SAMN08446046|GCA_006700185.1|Salmonella enterica||2015AM-3629|Pathogen: clinical or host-associated				PAIRED			ILLUMINA	SRR6656970	GCA_006700185.1	Contig	337895	4690317	28	SKESA v. 2.2	Pathogen: clinical or host-associated	PRJNA230403	CDC	SAMN08446046	2015AM-3629,"SRS2900763"	CDC		clinical	11762258	USA								Salmonella enterica			28901	EDLB-CDC	1/31/18	2015AM-3629	PDT000283310.2	1/31/18	28901	AAGACK	AAGACK000000000.1			serotype=Montevideo,"antigen_formula=7:g,m,s:-"	0	0
10	PDT000252938.2|SAMN07792071|GCA_006169485.1|Salmonella enterica subsp. enterica serovar Montevideo|Montevideo|B1715640|Pathogen: environmental/food/other			veterinary clinical/research, cow	PAIRED			ILLUMINA	SRR6179063	GCA_006169485.1	Contig	426654	4732424	27	SKESA v. 2.2	Pathogen: environmental/food/other	PRJNA338674	FDA	SAMN07792071	B1715640,"CFSAN069642","SRS2598999"	Ohio ADDL	2017	environmental/other	11039788	USA:OH			placenta (Bos taurus)		bos taurus:NCBITAXON_9913, placenta:UBERON_0001987			Salmonella enterica subsp. enterica serovar Montevideo	Montevideo	Animal	28901	CFSAN	10/16/17	B1715640	PDT000252938.2	10/16/17	115981	AAETSM	AAETSM000000000.1			serotype=Montevideo,"antigen_formula=7:g,m,s:-"	0	0
10	PDT000048201.2|SAMN03275269|GCA_005943205.1|Salmonella enterica||OSF027950|Pathogen: environmental/food/other			clinical/research	PAIRED			ILLUMINA	SRR1767834	GCA_005943205.1	Contig	269896	4535001	32	SKESA v. 2.2	Pathogen: environmental/food/other	PRJNA186035	Center for Food Safety and Applied Nutrition	SAMN03275269	CFSAN027950,"OSF027950","SRS824056"	OSF	4/26/13	environmental/other	10804728	USA:KS			raw bone		food (raw):FOODON_03311126, bone element:UBERON_0001474		CFSAN027950	Salmonella enterica			28901	CFSAN	1/21/15	OSF027950	PDT000048201.2	1/21/15	28901	AAEDKO	AAEDKO000000000.1			serotype=Montevideo,"antigen_formula=7:g,m,s:-"	0	0
10	PDT000409059.1|SAMN10395279|GCA_005703855.1|Salmonella enterica||OSF087821|Pathogen: environmental/food/other				PAIRED			ILLUMINA	SRR8207025	GCA_005703855.1	Contig	271790	4815046	38	SKESA v. 2.2	Pathogen: environmental/food/other	PRJNA186035	Center for Food Safety and Applied Nutrition	SAMN10395279	CFSAN087821,"OSF087821","SRS4057804"	OSF	2018	environmental/other	10490168	USA:AZ			leafy green		leafy vegetable:FOODON_03411566			Salmonella enterica		Food	28901	CFSAN	11/19/18	OSF087821	PDT000409059.1	11/19/18	28901	AADPKT	AADPKT000000000.1			serotype=Montevideo,"antigen_formula=7:g,m,s:-"	0	0
10	PDT000185843.2|SAMN06110568|GCA_005677915.1|Salmonella enterica||OSF057996|Pathogen: environmental/food/other			environmental	PAIRED			ILLUMINA	SRR5235630	GCA_005677915.1	Contig	277499	4650450	42	SKESA v. 2.2	Pathogen: environmental/food/other	PRJNA186035	Center for Food Safety and Applied Nutrition	SAMN06110568	CFSAN057996,"OSF057996","SRS1961829"	OSF	2014	environmental/other	10456328	USA:CA			environmental swab		environmental (swab or sampling):GENEPIO_0001732			Salmonella enterica		Environmental	28901	CFSAN	2/7/17	OSF057996	PDT000185843.2	2/7/17	28901	AADNMN	AADNMN000000000.1			serotype=Montevideo,"antigen_formula=7:g,m,s:-"	0	0
10	PDT000360071.1|SAMN08744631|GCA_005441655.1|Salmonella enterica||OH-18-5701|Pathogen: environmental/food/other			veterinary clinical/research, cow	PAIRED			ILLUMINA	SRR7659865	GCA_005441655.1	Contig	271169	4750265	53	SKESA v. 2.2	Pathogen: environmental/food/other	PRJNA338674	FDA	SAMN08744631	CFSAN078320,"OH-18-5701","SRS3639663"	Ohio ADDL	3/15/18	environmental/other	10058508	USA:OH			intestine (Bos taurus)		bos taurus:NCBITAXON_9913, intestine:UBERON_0000160			Salmonella enterica		Animal	28901	CFSAN	8/8/18	OH-18-5701	PDT000360071.1	8/8/18	28901	AACWQH	AACWQH000000000.1			serotype=Montevideo,"antigen_formula=7:g,m,s:-"	0	0
10	PDT000129475.2|SAMN03577683|GCA_004224805.1|Salmonella enterica subsp. enterica serovar Montevideo|Montevideo|CFSAN032150|Pathogen: environmental/food/other			veterinary clinical/research, cow	PAIRED			ILLUMINA	SRR3490162	GCA_004224805.1	Contig	297136	4618961	37	SKESA v. 2.2	Pathogen: environmental/food/other	PRJNA275961	US Food and Drug Administration	SAMN03577683	CFSAN032150,"ICOPHAI17058","SRS1428623"	UNAM- Autonomous University of Mexico	9/21/13	environmental/other	8567248	Mexico			feces bovine		feces:UBERON_0001988, bovine:FOODON_03414374		CFSAN032150	Salmonella enterica subsp. enterica serovar Montevideo	Montevideo	Animal	28901	CFSAN	5/9/16	CFSAN032150	PDT000129475.2	5/9/16	115981	AAACZB	AAACZB000000000.1			serotype=Montevideo,"antigen_formula=7:g,m,s:-"	0	0
10	PDT000111532.2|SAMN02847507|GCA_003878515.1|Salmonella enterica subsp. enterica serovar Montevideo|Montevideo|FDA767303 F-1|Pathogen: environmental/food/other	767303 F-1			PAIRED	JIXX01.0221		ILLUMINA	SRR3199412	GCA_003878515.1	Contig	390488	4632003	40	SKESA v. 2.2	Pathogen: environmental/food/other	PRJNA186035	Center for Food Safety and Applied Nutrition	SAMN02847507	CFSAN017630,"FDA00004065","FDA767303 F-1","SRS1318857"	FDA	10/31/12	environmental/other	8005398	Mexico			papaya		papaya (whole, raw):FOODON_03301830		FDA767303 F-1	Salmonella enterica subsp. enterica serovar Montevideo	Montevideo	Food	28901	CFSAN	3/2/16	FDA767303 F-1	PDT000111532.2	3/2/16	115981	RSKF	RSKF00000000.1			serotype=Montevideo,"antigen_formula=7:g,m,s:-"	0	0
10	PDT000100894.2|SAMN04240731|GCA_003874955.1|Salmonella enterica|Montevideo|ADRDL-15-13900|Pathogen: environmental/food/other			veterinary clinical/research, cow	PAIRED			ILLUMINA	SRR3062410	GCA_003874955.1	Contig	214137	4823758	71	SKESA v. 2.2	Pathogen: environmental/food/other	PRJNA280335	US Food and Drug Administration	SAMN04240731	ADRDL-15-13900,"CFSAN041490","SRS1227641"	ADRDL, SDSU	2015	environmental/other	8001858	USA:SD	Bos taurus		pool feces(Bos taurus)		bovine:FOODON_03414374, pool water:GENEPIO_0001014, feces:UBERON_0001988			Salmonella enterica	Montevideo	Animal	28901	CFSAN	12/29/15	ADRDL-15-13900	PDT000100894.2	12/29/15	28901	RSTH	RSTH00000000.1			serotype=Montevideo,"antigen_formula=7:g,m,s:-"	0	0
10	PDT000128752.2|SAMN04942592||Salmonella enterica subsp. enterica serovar Montevideo|Montevideo|FSIS1503714|Pathogen: environmental/food/other				PAIRED			ILLUMINA	SRR3476367			225521	4506504	25		Pathogen: environmental/food/other	PRJNA242847	FDA	SAMN04942592	FSIS1503714,"SRS1422240"	USDA-FSIS	2015	environmental/other		USA:NC			comminuted beef				FSIS1503714	Salmonella enterica subsp. enterica serovar Montevideo	Montevideo		28901	USDA-FSIS	5/4/16	FSIS1503714	PDT000128752.2	5/5/16	115981					serotype=Montevideo,"antigen_formula=7:g,m,s:-"	0	0
10	PDT000449297.1|SAMEA104280604||Salmonella enterica||MA.MC_07-0912|Generic				PAIRED			ILLUMINA	ERR2693668			397751	4821223	35		Generic	PRJEB20997	Wellcome Sanger Institute	SAMEA104280604	39cf7960-eed2-11e6-874d-3c4a9275d6c8,"ERS1905582","MA.MC_07-0912"													Salmonella enterica			28901	THE WELLCOME TRUST SANGER INSTITUTE	7/12/18	MA.MC_07-0912	PDT000449297.1	1/23/19	28901					serotype=I -:-:-,"antigen_formula=-:-:-"	0	0
10	PDT000449404.1|SAMEA104280720||Salmonella enterica||MA.QA06/8|Generic				PAIRED			ILLUMINA	ERR2693775			436870	4618516	32		Generic	PRJEB20997	Wellcome Sanger Institute	SAMEA104280720	4f431cc0-eed2-11e6-874d-3c4a9275d6c8,"ERS1905698","MA.QA06/8"													Salmonella enterica			28901	THE WELLCOME TRUST SANGER INSTITUTE	7/12/18	MA.QA06/8	PDT000449404.1	1/23/19	28901					serotype=Montevideo,"antigen_formula=7:g,m,s:-"	0	0
[truncated: 20 more columns]

## Sheet: Table S3 1
Gene	Gene_Name	Non-unique Gene name	Annotation	IPS_Annotation	VFDB_PATRIC_Victors	Associated_Phenotype	Number_pos_present_in	Number_neg_present_in	Number_pos_not_present_in	Number_neg_not_present_in	Sensitivity	Specificity	Odds_ratio	Naive_p	Bonferroni_p	Benjamini_H_p	Max_Pairwise_comparisons	Max_supporting_pairs	Max_opposing_pairs	Best_pairwise_comp_p	Worst_pairwise_comp_p	Empirical_p	Prophage_borne_Number	Plasmid_borne_Number	Chromosomal_Number	Undetermined_Number	Gene_Origin_Classification	ERR2693668_NHA	ERR2693775_NHA	ERR2711048_HA	GCA_000940975_1_NHA	GCA_002761335_1_NHA	GCA_002761355_1_NHA	GCA_003641285_1_NHA	GCA_003874955_1_NHA	GCA_003878515_1_NHA	GCA_004224805_1_NHA	GCA_005441655_1_NHA	GCA_005576575_1_NHA	GCA_005637775_1_HA	GCA_005671515_1_HA	GCA_005677915_1_NHA	GCA_005703855_1_NHA	GCA_005714475_1_HA	GCA_005869605_1_HA	GCA_005943205_1_NHA	GCA_006169485_1_NHA	GCA_006586525_1_HA	GCA_006694185_1_HA
Panaroo_4071	group_1974	NA	IS200/IS605 family transposase IS200F	Transposase IS200-like|Transposase IS200-like superfamily	NA	HA	36	20	4	20	90	50	9	0.000172424	0.522618	0.00294318	4	3	3	0.625	0.625	0.129231	0	0	97	4	Chromosome	NA	NA	ERR2711048_02689	GCA_000940975_1_01176;GCA_000940975_1_02487;GCA_000940975_1_02741;GCA_000940975_1_00067;GCA_000940975_1_00988	GCA_002761335_1_04460;GCA_002761335_1_03540;GCA_002761335_1_03352;GCA_002761335_1_01858;GCA_002761335_1_02113	GCA_002761355_1_04451;GCA_002761355_1_03688;GCA_002761355_1_01803;GCA_002761355_1_03299;GCA_002761355_1_03054;GCA_002761355_1_02058;GCA_002761355_1_03487	GCA_003641285_1_02029;GCA_003641285_1_04418;GCA_003641285_1_01774;GCA_003641285_1_03455;GCA_003641285_1_03267	NA	GCA_003878515_1_04575	NA	NA	GCA_005576575_1_04475;GCA_005576575_1_03555;GCA_005576575_1_02067;GCA_005576575_1_03367;GCA_005576575_1_01812	GCA_005637775_1_03004;GCA_005637775_1_03557	GCA_005671515_1_01184;GCA_005671515_1_02271	GCA_005677915_1_04545	NA	GCA_005714475_1_03299;GCA_005714475_1_03854	GCA_005869605_1_03420;GCA_005869605_1_03973	GCA_005943205_1_04431	GCA_006169485_1_00685	GCA_006586525_1_04065;GCA_006586525_1_03585	GCA_006694185_1_04660
Panaroo_4132	group_641	NA	hypothetical protein	Domain of unknown function DUF4765	NA	HA	40	0	0	40	100	100	Inf	1.86e-23	5.64e-20	1.25e-21	4	4	0	0.125	0.125	0.53125	0	0	43	0	Chromosome	NA	NA	ERR2711048_00775	NA	NA	NA	NA	NA	NA	NA	NA	NA	GCA_005637775_1_00119	GCA_005671515_1_01574	NA	NA	GCA_005714475_1_00119	GCA_005869605_1_01960	NA	NA	GCA_006586525_1_00119	GCA_006694185_1_00915
Panaroo_4098	group_1983	NA	IS3 family transposase ISSen1	Trp repressor/replication initiator|Winged helix-like DNA-binding domain superfamily	NA	HA	40	1	0	39	100	97.5	Inf	7.63e-22	2.31e-18	2.36e-20	3	3	0	0.25	0.25	0.78125	0	0	42	0	Chromosome	NA	NA	ERR2711048_02084	NA	NA	NA	NA	NA	NA	NA	NA	NA	GCA_005637775_1_00963	GCA_005671515_1_03130	NA	NA	GCA_005714475_1_00949	GCA_005869605_1_03128	NA	NA	GCA_006586525_1_04015	GCA_006694185_1_04477
Panaroo_4096	group_3071	NA	hypothetical protein	OmpR/PhoB-type DNA-binding domain|Winged helix-like DNA-binding domain superfamily|Signal transduction response regulator, C-terminal effector	NA	HA	40	1	0	39	100	97.5	Inf	7.63e-22	2.31e-18	2.36e-20	3	3	0	0.25	0.25	0.6875	0	0	41	0	Chromosome	NA	NA	ERR2711048_01198	NA	NA	NA	NA	NA	NA	NA	NA	NA	GCA_005637775_1_01374	GCA_005671515_1_00167	NA	NA	GCA_005714475_1_01447	GCA_005869605_1_00859	NA	NA	GCA_006586525_1_03194	GCA_006694185_1_03496
Panaroo_4097	group_2422	NA	hypothetical protein	NA	NA	HA	40	1	0	39	100	97.5	Inf	7.63e-22	2.31e-18	2.36e-20	3	3	0	0.25	0.25	0.75	0	0	41	0	Chromosome	NA	NA	ERR2711048_01199	NA	NA	NA	NA	NA	NA	NA	NA	NA	GCA_005637775_1_01373	GCA_005671515_1_00168	NA	NA	GCA_005714475_1_01448	GCA_005869605_1_00860	NA	NA	GCA_006586525_1_03195	GCA_006694185_1_03497
Panaroo_4100	intA~~~intA_2	intA;intA_2	Prophage integrase IntA	Integrase, DNA-binding domain superfamily|Integrase, catalytic domain|Integrase, DNA-binding domain|Integrase-like, catalytic domain superfamily|DNA breaking-rejoining enzyme, catalytic core|Integrase/recombinase, N-terminal|Core-binding (CB) domain	NA	HA	40	1	0	39	100	97.5	Inf	7.63e-22	2.31e-18	2.36e-20	3	3	0	0.25	0.25	0.8125	0	0	41	0	Chromosome	NA	NA	ERR2711048_03631	NA	NA	NA	NA	NA	NA	NA	NA	NA	GCA_005637775_1_01228	GCA_005671515_1_00313	NA	NA	GCA_005714475_1_01592	GCA_005869605_1_03832	NA	NA	GCA_006586525_1_02797	GCA_006694185_1_01932
Panaroo_4102	group_707	NA	hypothetical protein	Nucleoside-specific channel-forming protein, Tsx-like superfamily|Nucleoside-specific channel-forming protein, Tsx-like	NA	HA	40	1	0	39	100	97.5	Inf	7.63e-22	2.31e-18	2.36e-20	3	3	0	0.25	0.25	0.84375	0	0	41	0	Chromosome	NA	NA	ERR2711048_01193	NA	NA	NA	NA	NA	NA	NA	NA	NA	GCA_005637775_1_01379	GCA_005671515_1_00162	NA	NA	GCA_005714475_1_01442	GCA_005869605_1_04334	NA	NA	GCA_006586525_1_03644	GCA_006694185_1_03491
Panaroo_4103	assT_3	assT_3	Arylsulfate sulfotransferase AssT	Arylsulfotransferase, bacteria|Arylsulfotransferase, N-terminal domain|Arylsulfotransferase, N-terminal domain superfamily	NA	HA	40	1	0	39	100	97.5	Inf	7.63e-22	2.31e-18	2.36e-20	3	3	0	0.25	0.25	0.84375	0	0	41	0	Chromosome	NA	NA	ERR2711048_01195	NA	NA	NA	NA	NA	NA	NA	NA	NA	GCA_005637775_1_01377	GCA_005671515_1_00164	NA	NA	GCA_005714475_1_01444	GCA_005869605_1_04336	NA	NA	GCA_006586525_1_03642	GCA_006694185_1_03493
Panaroo_4125	group_1014	NA	hypothetical protein	Domain of unknown function DUF262	NA	HA	40	0	0	40	100	100	Inf	1.86e-23	5.64e-20	1.25e-21	4	4	0	0.125	0.125	0.34375	0	0	41	0	Chromosome	NA	NA	ERR2711048_01337;ERR2711048_03624	NA	NA	NA	NA	NA	NA	NA	NA	NA	GCA_005637775_1_01235	GCA_005671515_1_00306	NA	NA	GCA_005714475_1_01585	GCA_005869605_1_04042	NA	NA	GCA_006586525_1_02804	GCA_006694185_1_01925
Panaroo_4099	group_1982	NA	IS3 family transposase ISSen1	Ribonuclease H superfamily|Ribonuclease H-like superfamily|Integrase, catalytic core	NA	HA	40	1	0	39	100	97.5	Inf	7.63e-22	2.31e-18	2.36e-20	3	3	0	0.25	0.25	0.65625	0	0	40	2	Chromosome	NA	NA	2_refound_18	NA	NA	NA	NA	NA	NA	NA	NA	NA	GCA_005637775_1_00962	GCA_005671515_1_03129	NA	NA	GCA_005714475_1_00948	GCA_005869605_1_03127	NA	NA	GCA_006586525_1_04014	GCA_006694185_1_04476
Panaroo_4104	casE	casE	CRISPR system Cascade subunit CasE	CRISPR-associated protein Cse3	NA	HA	40	0	0	40	100	100	Inf	1.86e-23	5.64e-20	1.25e-21	4	4	0	0.125	0.125	0.4375	0	0	40	0	Chromosome	NA	NA	ERR2711048_04065	NA	NA	NA	NA	NA	NA	NA	NA	NA	GCA_005637775_1_01821	GCA_005671515_1_02516	NA	NA	GCA_005714475_1_01218	GCA_005869605_1_01767	NA	NA	GCA_006586525_1_00666	GCA_006694185_1_00677
Panaroo_4105	group_3006	NA	hypothetical protein	CRISPR-associated protein Cse2|Cse2 superfamily	NA	HA	40	0	0	40	100	100	Inf	1.86e-23	5.64e-20	1.25e-21	4	4	0	0.125	0.125	0.5	0	0	40	0	Chromosome	NA	NA	ERR2711048_04068	NA	NA	NA	NA	NA	NA	NA	NA	NA	GCA_005637775_1_01824	GCA_005671515_1_02519	NA	NA	GCA_005714475_1_01221	GCA_005869605_1_01770	NA	NA	GCA_006586525_1_00669	GCA_006694185_1_00680
Panaroo_4108	group_2951	NA	hypothetical protein	NA	NA	HA	40	0	0	40	100	100	Inf	1.86e-23	5.64e-20	1.25e-21	4	4	0	0.125	0.125	0.5625	0	0	40	0	Chromosome	NA	NA	ERR2711048_01334	NA	NA	NA	NA	NA	NA	NA	NA	NA	GCA_005637775_1_01238	GCA_005671515_1_00303	NA	NA	GCA_005714475_1_01582	GCA_005869605_1_04039	NA	NA	GCA_006586525_1_02807	GCA_006694185_1_01922
Panaroo_4113	group_2610	NA	hypothetical protein	NA	NA	HA	40	0	0	40	100	100	Inf	1.86e-23	5.64e-20	1.25e-21	4	4	0	0.125	0.125	0.4375	0	0	40	0	Chromosome	NA	NA	ERR2711048_03728	NA	NA	NA	NA	NA	NA	NA	NA	NA	GCA_005637775_1_01131	GCA_005671515_1_01954	NA	NA	GCA_005714475_1_01689	GCA_005869605_1_00821	NA	NA	GCA_006586525_1_01504	GCA_006694185_1_02029
Panaroo_4114	fryB	fryB	PTS system fructose-like EIIB component 1	PTS system IIB component-like superfamily|Phosphotransferase system, EIIB component, type 2|Phosphotransferase system, fructose-specific IIB subunit|Phosphotransferase system, EIIB component, type 2/3	NA	HA	40	0	0	40	100	100	Inf	1.86e-23	5.64e-20	1.25e-21	4	4	0	0.125	0.125	0.46875	0	0	40	0	Chromosome	NA	NA	ERR2711048_00020	NA	NA	NA	NA	NA	NA	NA	NA	NA	GCA_005637775_1_03956	GCA_005671515_1_01619	NA	NA	GCA_005714475_1_03496	GCA_005869605_1_03048	NA	NA	GCA_006586525_1_02882	GCA_006694185_1_02417
Panaroo_4115	yfjZ	yfjZ	Antitoxin YfjZ	Antitoxin CbeA|Antitoxin CbeA superfamily	NA	HA	40	0	0	40	100	100	Inf	1.86e-23	5.64e-20	1.25e-21	4	4	0	0.125	0.125	0.4375	0	0	40	0	Chromosome	NA	NA	ERR2711048_01333	NA	NA	NA	NA	NA	NA	NA	NA	NA	GCA_005637775_1_01239	GCA_005671515_1_00302	NA	NA	GCA_005714475_1_01581	GCA_005869605_1_04038	NA	NA	GCA_006586525_1_02808	GCA_006694185_1_01921
Panaroo_4116	ypjF	ypjF	Toxin YpjF	CbtA toxin of type IV toxin-antitoxin system	NA	HA	40	0	0	40	100	100	Inf	1.86e-23	5.64e-20	1.25e-21	4	4	0	0.125	0.125	0.34375	0	0	40	0	Chromosome	NA	NA	ERR2711048_01332	NA	NA	NA	NA	NA	NA	NA	NA	NA	GCA_005637775_1_01240	GCA_005671515_1_00301	NA	NA	GCA_005714475_1_01580	GCA_005869605_1_04037	NA	NA	GCA_006586525_1_02809	GCA_006694185_1_01920
Panaroo_4117	frwD	frwD	PTS system fructose-like EIIB component 3	PTS system IIB component-like superfamily|Phosphotransferase system, EIIB component, type 2|Phosphotransferase system, EIIB component, type 2/3|Phosphotransferase system, fructose-specific IIB subunit	NA	HA	40	0	0	40	100	100	Inf	1.86e-23	5.64e-20	1.25e-21	4	4	0	0.125	0.125	0.40625	0	0	40	0	Chromosome	NA	NA	ERR2711048_00017	NA	NA	NA	NA	NA	NA	NA	NA	NA	GCA_005637775_1_03953	GCA_005671515_1_01616	NA	NA	GCA_005714475_1_03493	GCA_005869605_1_03051	NA	NA	GCA_006586525_1_02879	GCA_006694185_1_02414
Panaroo_4119	rayT	rayT	REP-associated tyrosine transposase	Transposase IS200-like superfamily|Transposase IS200-like	NA	HA	40	0	0	40	100	100	Inf	1.86e-23	5.64e-20	1.25e-21	4	4	0	0.125	0.125	0.5625	0	0	40	0	Chromosome	NA	NA	ERR2711048_01254	NA	NA	NA	NA	NA	NA	NA	NA	NA	GCA_005637775_1_01318	GCA_005671515_1_00223	NA	NA	GCA_005714475_1_01503	GCA_005869605_1_00915	NA	NA	GCA_006586525_1_03250	GCA_006694185_1_03552
Panaroo_4120	group_1456	NA	hypothetical protein	Adhesion domain superfamily|Saf-pilin pilus formation protein|Dr-adhesin superfamily	NA	HA	40	0	0	40	100	100	Inf	1.86e-23	5.64e-20	1.25e-21	4	4	0	0.125	0.125	0.46875	0	0	40	0	Chromosome	NA	NA	ERR2711048_01099	NA	NA	NA	NA	NA	NA	NA	NA	NA	GCA_005637775_1_03511	GCA_005671515_1_02225	NA	NA	GCA_005714475_1_03808	GCA_005869605_1_04194	NA	NA	GCA_006586525_1_03631	GCA_006694185_1_03101
Panaroo_4123	group_1107	NA	hypothetical protein	DNA methylase, N-6 adenine-specific, conserved site|N6 adenine-specific DNA methyltransferase, N-terminal domain superfamily|DNA methylase, adenine-specific|N6 adenine-specific DNA methyltransferase, N-terminal domain|S-adenosyl-L-methionine-dependent methyltransferase	NA	HA	40	0	0	40	100	100	Inf	1.86e-23	5.64e-20	1.25e-21	4	4	0	0.125	0.125	0.5625	0	0	40	0	Chromosome	NA	NA	ERR2711048_03628	NA	NA	NA	NA	NA	NA	NA	NA	NA	GCA_005637775_1_01231	GCA_005671515_1_00310	NA	NA	GCA_005714475_1_01589	GCA_005869605_1_04046	NA	NA	GCA_006586525_1_02800	GCA_006694185_1_01929
Panaroo_4124	group_1027	NA	hypothetical protein	NA	NA	HA	40	0	0	40	100	100	Inf	1.86e-23	5.64e-20	1.25e-21	4	4	0	0.125	0.125	0.53125	0	0	40	0	Chromosome	NA	NA	ERR2711048_03630	NA	NA	NA	NA	NA	NA	NA	NA	NA	GCA_005637775_1_01229	GCA_005671515_1_00312	NA	NA	GCA_005714475_1_01591	GCA_005869605_1_03833	NA	NA	GCA_006586525_1_02798	GCA_006694185_1_01931
Panaroo_4128	group_771	NA	hypothetical protein	YgjP-like, metallopeptidase domain	NA	HA	40	0	0	40	100	100	Inf	1.86e-23	5.64e-20	1.25e-21	4	4	0	0.125	0.125	0.53125	0	0	40	0	Chromosome	NA	NA	ERR2711048_03627	NA	NA	NA	NA	NA	NA	NA	NA	NA	GCA_005637775_1_01232	GCA_005671515_1_00309	NA	NA	GCA_005714475_1_01588	GCA_005869605_1_04045	NA	NA	GCA_006586525_1_02801	GCA_006694185_1_01928
Panaroo_4130	group_729	NA	hypothetical protein	CRISPR-associated protein, CasD|CRISPR-associated protein Cas5, N-terminal|CRISPR-associated protein, Cas5	NA	HA	40	0	0	40	100	100	Inf	1.86e-23	5.64e-20	1.25e-21	4	4	0	0.125	0.125	0.625	0	0	40	0	Chromosome	NA	NA	ERR2711048_04066	NA	NA	NA	NA	NA	NA	NA	NA	NA	GCA_005637775_1_01822	GCA_005671515_1_02517	NA	NA	GCA_005714475_1_01219	GCA_005869605_1_01768	NA	NA	GCA_006586525_1_00667	GCA_006694185_1_00678
Panaroo_4131	group_720	NA	hypothetical protein	NA	NA	HA	40	0	0	40	100	100	Inf	1.86e-23	5.64e-20	1.25e-21	4	4	0	0.125	0.125	0.53125	0	0	40	0	Chromosome	NA	NA	ERR2711048_04070	NA	NA	NA	NA	NA	NA	NA	NA	NA	GCA_005637775_1_01826	GCA_005671515_1_02521	NA	NA	GCA_005714475_1_01223	GCA_005869605_1_01772	NA	NA	GCA_006586525_1_00671	GCA_006694185_1_00682
Panaroo_4133	ygcB_2	ygcB_2	CRISPR-associated endonuclease/helicase Cas3	CRISPR-associated Cas3-type HD domain|CRISPR-associated Cas3-type HD domain superfamily	NA	HA	40	0	0	40	100	100	Inf	1.86e-23	5.64e-20	1.25e-21	4	4	0	0.125	0.125	0.53125	0	0	40	0	Chromosome	NA	NA	ERR2711048_04072	NA	NA	NA	NA	NA	NA	NA	NA	NA	GCA_005637775_1_01828	GCA_005671515_1_02523	NA	NA	GCA_005714475_1_01225	GCA_005869605_1_01774	NA	NA	GCA_006586525_1_00673	GCA_006694185_1_00684
Panaroo_4134	bssD	bssD	Benzylsuccinate synthase activating enzyme	BssD/PflA/YjjW|4Fe-4S ferredoxin-type, iron-sulphur binding domain|Organic radical-activating enzymes|Organic radical enzyme activase|Radical SAM|Radical-activating enzyme, conserved site|Aldolase-type TIM barrel	NA	HA	40	0	0	40	100	100	Inf	1.86e-23	5.64e-20	1.25e-21	4	4	0	0.125	0.125	0.5	0	0	40	0	Chromosome	NA	NA	ERR2711048_00018	NA	NA	NA	NA	NA	NA	NA	NA	NA	GCA_005637775_1_03954	GCA_005671515_1_01617	NA	NA	GCA_005714475_1_03494	GCA_005869605_1_03050	NA	NA	GCA_006586525_1_02880	GCA_006694185_1_02415
Panaroo_4135	ygcB_1	ygcB_1	CRISPR-associated endonuclease/helicase Cas3	Helicase Cas3, CRISPR-associated, core|P-loop containing nucleoside triphosphate hydrolase	NA	HA	40	0	0	40	100	100	Inf	1.86e-23	5.64e-20	1.25e-21	4	4	0	0.125	0.125	0.625	0	0	40	0	Chromosome	NA	NA	ERR2711048_04071	NA	NA	NA	NA	NA	NA	NA	NA	NA	GCA_005637775_1_01827	GCA_005671515_1_02522	NA	NA	GCA_005714475_1_01224	GCA_005869605_1_01773	NA	NA	GCA_006586525_1_00672	GCA_006694185_1_00683
Panaroo_4136	leuO_1	leuO_1	HTH-type transcriptional regulator LeuO	Winged helix DNA-binding domain superfamily|Transcription regulator HTH, LysR|Winged helix-like DNA-binding domain superfamily	PATRIC_VF|SL1344_0031	HA	39	1	1	39	97.5	97.5	1521	2.98e-20	9.03e-17	9.03e-19	3	3	0	0.25	0.25	0.4375	0	0	40	0	Chromosome	NA	NA	ERR2711048_01197	NA	NA	NA	NA	NA	NA	NA	NA	NA	GCA_005637775_1_01375	GCA_005671515_1_00166	NA	NA	GCA_005714475_1_01446	NA	NA	NA	GCA_006586525_1_04412	GCA_006694185_1_03495
Panaroo_4137	group_426	NA	hypothetical protein	Restriction endonuclease type IV, Mrr|tRNA endonuclease-like domain superfamily|Restriction endonuclease type II-like|Uncharacterised conserved protein UCP031853	NA	HA	40	0	0	40	100	100	Inf	1.86e-23	5.64e-20	1.25e-21	4	4	0	0.125	0.125	0.5	0	0	40	0	Chromosome	NA	NA	ERR2711048_01331	NA	NA	NA	NA	NA	NA	NA	NA	NA	GCA_005637775_1_01241	GCA_005671515_1_00300	NA	NA	GCA_005714475_1_01579	GCA_005869605_1_04036	NA	NA	GCA_006586525_1_02810	GCA_006694185_1_01919
Panaroo_4138	group_381	casC	CRISPR system Cascade subunit CasC	CRISPR-associated protein, CT1975	NA	HA	40	0	0	40	100	100	Inf	1.86e-23	5.64e-20	1.25e-21	4	4	0	0.125	0.125	0.46875	0	0	40	0	Chromosome	NA	NA	ERR2711048_04067	NA	NA	NA	NA	NA	NA	NA	NA	NA	GCA_005637775_1_01823	GCA_005671515_1_02518	NA	NA	GCA_005714475_1_01220	GCA_005869605_1_01769	NA	NA	GCA_006586525_1_00668	GCA_006694185_1_00679
Panaroo_4140	manP	manP	PTS system mannose-specific EIIBCA component	Phosphotransferase system, fructose IIC component|Phosphotransferase system, EIIC component, type 2	NA	HA	40	0	0	40	100	100	Inf	1.86e-23	5.64e-20	1.25e-21	4	4	0	0.125	0.125	0.375	0	0	40	0	Chromosome	NA	NA	ERR2711048_00021	NA	NA	NA	NA	NA	NA	NA	NA	NA	GCA_005637775_1_03957	GCA_005671515_1_01620	NA	NA	GCA_005714475_1_03497	GCA_005869605_1_03047	NA	NA	GCA_006586525_1_02883	GCA_006694185_1_02418
Panaroo_4141	group_212	NA	hypothetical protein	Type I restriction modification DNA specificity domain|Type I restriction modification DNA specificity domain superfamily	NA	HA	40	0	0	40	100	100	Inf	1.86e-23	5.64e-20	1.25e-21	4	4	0	0.125	0.125	0.5	0	0	40	0	Chromosome	NA	NA	ERR2711048_01336	NA	NA	NA	NA	NA	NA	NA	NA	NA	GCA_005637775_1_01236	GCA_005671515_1_00305	NA	NA	GCA_005714475_1_01584	GCA_005869605_1_04041	NA	NA	GCA_006586525_1_02805	GCA_006694185_1_01924
Panaroo_4143	group_150	NA	hypothetical protein	CRISPR-associated protein Cse1	NA	HA	40	0	0	40	100	100	Inf	1.86e-23	5.64e-20	1.25e-21	4	4	0	0.125	0.125	0.5	0	0	40	0	Chromosome	NA	NA	ERR2711048_04069	NA	NA	NA	NA	NA	NA	NA	NA	NA	GCA_005637775_1_01825	GCA_005671515_1_02520	NA	NA	GCA_005714475_1_01222	GCA_005869605_1_01771	NA	NA	GCA_006586525_1_00670	GCA_006694185_1_00681
Panaroo_4144	group_74	NA	hypothetical protein	Domain of unknown function DUF1524|Domain of unknown function DUF262	NA	HA	40	0	0	40	100	100	Inf	1.86e-23	5.64e-20	1.25e-21	4	4	0	0.125	0.125	0.625	0	0	40	0	Chromosome	NA	NA	ERR2711048_03625	NA	NA	NA	NA	NA	NA	NA	NA	NA	GCA_005637775_1_01234	GCA_005671515_1_00307	NA	NA	GCA_005714475_1_01586	GCA_005869605_1_04043	NA	NA	GCA_006586525_1_02803	GCA_006694185_1_01926
Panaroo_4145	group_72	NA	hypothetical protein	OmpR/PhoB-type DNA-binding domain|Signal transduction response regulator, C-terminal effector|Winged helix-like DNA-binding domain superfamily	NA	HA	39	1	1	39	97.5	97.5	1521	2.98e-20	9.03e-17	9.03e-19	3	3	0	0.25	0.25	0.46875	0	0	40	0	Chromosome	NA	NA	ERR2711048_01196	NA	NA	NA	NA	NA	NA	NA	NA	NA	GCA_005637775_1_01376	GCA_005671515_1_00165	NA	NA	GCA_005714475_1_01445	NA	NA	NA	GCA_006586525_1_04413	GCA_006694185_1_03494
Panaroo_4146	cutC_1	cutC_1	Choline trimethylamine-lyase	Glycine radical domain|Pyruvate formate lyase domain|Formate C-acetyltransferase glycine radical, conserved site|Glycyl radical enzyme, PFL2/glycerol dehydratase family	NA	HA	40	0	0	40	100	100	Inf	1.86e-23	5.64e-20	1.25e-21	4	4	0	0.125	0.125	0.40625	0	0	40	0	Chromosome	NA	NA	ERR2711048_00019	NA	NA	NA	NA	NA	NA	NA	NA	NA	GCA_005637775_1_03955	GCA_005671515_1_01618	NA	NA	GCA_005714475_1_03495	GCA_005869605_1_03049	NA	NA	GCA_006586525_1_02881	GCA_006694185_1_02416
Panaroo_4147	group_35	NA	hypothetical protein	DNA methylase, adenine-specific|N6 adenine-specific DNA methyltransferase, N-terminal domain|N6 adenine-specific DNA methyltransferase, N-terminal domain superfamily|S-adenosyl-L-methionine-dependent methyltransferase|DNA methylase, N-6 adenine-specific, conserved site|Restriction endonuclease, type I, HsdM	NA	HA	40	0	0	40	100	100	Inf	1.86e-23	5.64e-20	1.25e-21	4	4	0	0.125	0.125	0.5625	0	0	40	0	Chromosome	NA	NA	ERR2711048_01335	NA	NA	NA	NA	NA	NA	NA	NA	NA	GCA_005637775_1_01237	GCA_005671515_1_00304	NA	NA	GCA_005714475_1_01583	GCA_005869605_1_04040	NA	NA	GCA_006586525_1_02806	GCA_006694185_1_01923
Panaroo_4148	fryA	fryA	Multiphosphoryl transfer protein 1	Phosphotransferase system, enzyme I-like|Phosphocarrier protein HPr-like|Phosphotransferase system, enzyme I N-terminal|PTS EIIA type-2 domain|HPr-like superfamily|PEP-utilising enzyme, C-terminal|PtsI, HPr-binding domain superfamily|Phosphotransferase system, HPr histidine phosphorylation site|Phosphohistidine domain superfamily|Phosphotransferase/anion transporter|PEP-utilising enzyme, mobile d…	NA	HA	40	0	0	40	100	100	Inf	1.86e-23	5.64e-20	1.25e-21	4	4	0	0.125	0.125	0.53125	0	0	40	0	Chromosome	NA	NA	ERR2711048_00022	NA	NA	NA	NA	NA	NA	NA	NA	NA	GCA_005637775_1_03958	GCA_005671515_1_01621	NA	NA	GCA_005714475_1_03498	GCA_005869605_1_03046	NA	NA	GCA_006586525_1_02884	GCA_006694185_1_02419
Panaroo_4150	group_10	NA	hypothetical protein	Helicase superfamily 1/2, ATP-binding domain|Restriction endonuclease, type I, HsdR, N-terminal|P-loop containing nucleoside triphosphate hydrolase|SWI2/SNF2 ATPase|Restriction endonuclease, type I, HsdR	NA	HA	40	0	0	40	100	100	Inf	1.86e-23	5.64e-20	1.25e-21	4	4	0	0.125	0.125	0.6875	0	0	40	0	Chromosome	NA	NA	ERR2711048_03626	NA	NA	NA	NA	NA	NA	NA	NA	NA	GCA_005637775_1_01233	GCA_005671515_1_00308	NA	NA	GCA_005714475_1_01587	GCA_005869605_1_04044	NA	NA	GCA_006586525_1_02802	GCA_006694185_1_01927
Panaroo_4122	group_1233	NA	hypothetical protein	NA	NA	HA	40	0	0	40	100	100	Inf	1.86e-23	5.64e-20	1.25e-21	4	4	0	0.125	0.125	0.46875	0	0	39	1	Chromosome	NA	NA	ERR2711048_01329	NA	NA	NA	NA	NA	NA	NA	NA	NA	GCA_005637775_1_01243	GCA_005671515_1_00298	NA	NA	16_refound_143	GCA_005869605_1_04034	NA	NA	GCA_006586525_1_02812	GCA_006694185_1_01917
Panaroo_4173	allA	allA	Ureidoglycolate lyase	Ureidoglycolate lyase, bacterial|RmlC-like cupin domain superfamily|Ureidoglycolate lyase|Ureidoglycolate lyase domain superfamily	NA	HA	39	0	1	40	97.5	100	Inf	7.63e-22	2.31e-18	2.36e-20	4	4	0	0.125	0.125	0.34375	0	0	39	0	Chromosome	NA	NA	ERR2711048_00884	NA	NA	NA	NA	NA	NA	NA	NA	NA	GCA_005637775_1_03781	GCA_005671515_1_03498	NA	NA	GCA_005714475_1_02661	GCA_005869605_1_02484	NA	NA	GCA_006586525_1_03504	GCA_006694185_1_04233
Panaroo_4176	sotB_2~~~sauU_1	sotB_2;sauU_1	sugar efflux transporter;putative sulfoacetate transporter SauU	MFS transporter superfamily|Major facilitator superfamily|Major facilitator superfamily domain	Victors|16763900; PATRIC_VF|SL1344_0513	HA	39	0	1	40	97.5	100	Inf	7.63e-22	2.31e-18	2.36e-20	4	4	0	0.125	0.125	0.3125	0	0	39	0	Chromosome	NA	NA	ERR2711048_00879	NA	NA	NA	NA	NA	NA	NA	NA	NA	GCA_005637775_1_03776	GCA_005671515_1_03493	NA	NA	GCA_005714475_1_02656	GCA_005869605_1_02479	NA	NA	GCA_006586525_1_03499	GCA_006694185_1_04228
Panaroo_4181	hyi	hyi	Hydroxypyruvate isomerase	Xylose isomerase-like, TIM barrel domain|Hydroxypyruvate isomerase-like|Xylose isomerase-like superfamily|Hydroxypyruvate isomerase	Victors|16763898; PATRIC_VF|SL1344_0511	HA	39	0	1	40	97.5	100	Inf	7.63e-22	2.31e-18	2.36e-20	4	4	0	0.125	0.125	0.21875	0	0	39	0	Chromosome	NA	NA	ERR2711048_00881	NA	NA	NA	NA	NA	NA	NA	NA	NA	GCA_005637775_1_03778	GCA_005671515_1_03495	NA	NA	GCA_005714475_1_02658	GCA_005869605_1_02481	NA	NA	GCA_006586525_1_03501	GCA_006694185_1_04230
Panaroo_4182	allE	allE	(S)-ureidoglycine aminohydrolase	(S)-ureidoglycine aminohydrolase, cupin domain|(S)-ureidoglycine aminohydrolase|Cupin 2, conserved barrel|RmlC-like jelly roll fold|(S)-ureidoglycine aminohydrolase, N-terminal cupin domain|RmlC-like cupin domain superfamily|(S)-ureidoglycine aminohydrolase, C-terminal cupin domain	NA	HA	39	0	1	40	97.5	100	Inf	7.63e-22	2.31e-18	2.36e-20	4	4	0	0.125	0.125	0.375	0	0	39	0	Chromosome	NA	NA	ERR2711048_00873	NA	NA	NA	NA	NA	NA	NA	NA	NA	GCA_005637775_1_03770	GCA_005671515_1_03487	NA	NA	GCA_005714475_1_02650	GCA_005869605_1_02473	NA	NA	GCA_006586525_1_03493	GCA_006694185_1_04222
Panaroo_4183	group_654	NA	hypothetical protein	Protein of unknown function DUF2877	NA	HA	39	0	1	40	97.5	100	Inf	7.63e-22	2.31e-18	2.36e-20	4	4	0	0.125	0.125	0.194444	0	0	39	0	Chromosome	NA	NA	ERR2711048_00868	NA	NA	NA	NA	NA	NA	NA	NA	NA	GCA_005637775_1_03765	GCA_005671515_1_03482	NA	NA	GCA_005714475_1_02645	GCA_005869605_1_02468	NA	NA	GCA_006586525_1_03488	GCA_006694185_1_04217
Panaroo_4184	allR	allR	HTH-type transcriptional repressor AllR	Transcription regulator IclR, N-terminal|GAF-like domain superfamily|Winged helix DNA-binding domain superfamily|Winged helix-like DNA-binding domain superfamily|Transcription regulator IclR, C-terminal	NA	HA	39	0	1	40	97.5	100	Inf	7.63e-22	2.31e-18	2.36e-20	4	4	0	0.125	0.125	0.34375	0	0	39	0	Chromosome	NA	NA	ERR2711048_00883	NA	NA	NA	NA	NA	NA	NA	NA	NA	GCA_005637775_1_03780	GCA_005671515_1_03497	NA	NA	GCA_005714475_1_02660	GCA_005869605_1_02483	NA	NA	GCA_006586525_1_03503	GCA_006694185_1_04232
Panaroo_4185	glxR	glxR	2-hydroxy-3-oxopropionate reductase	3-hydroxyisobutyrate dehydrogenase, NAD-binding domain|6-phosphogluconate dehydrogenase-like, C-terminal domain superfamily|3-hydroxyisobutyrate dehydrogenase-related, conserved site|6-phosphogluconate dehydrogenase, NADP-binding|6-phosphogluconate dehydrogenase, domain 2|2-hydroxy-3-oxopropionate reductase|3-hydroxyisobutyrate dehydrogenase-related|NAD(P)-binding domain superfamily	NA	HA	39	0	1	40	97.5	100	Inf	7.63e-22	2.31e-18	2.36e-20	4	4	0	0.125	0.125	0.3125	0	0	39	0	Chromosome	NA	NA	ERR2711048_00880	NA	NA	NA	NA	NA	NA	NA	NA	NA	GCA_005637775_1_03777	GCA_005671515_1_03494	NA	NA	GCA_005714475_1_02657	GCA_005869605_1_02480	NA	NA	GCA_006586525_1_03500	GCA_006694185_1_04229
Panaroo_4186	arcC2	arcC2	Carbamate kinase 2	Carbamate kinase|Acetylglutamate kinase-like superfamily|Aspartate/glutamate/uridylate kinase	NA	HA	39	0	1	40	97.5	100	Inf	7.63e-22	2.31e-18	2.36e-20	4	4	0	0.125	0.125	0.25	0	0	39	0	Chromosome	NA	NA	ERR2711048_00867	NA	NA	NA	NA	NA	NA	NA	NA	NA	GCA_005637775_1_03764	GCA_005671515_1_03481	NA	NA	GCA_005714475_1_02644	GCA_005869605_1_02467	NA	NA	GCA_006586525_1_03487	GCA_006694185_1_04216
Panaroo_4187	allS_1	allS_1	HTH-type transcriptional activator AllS	Transcription regulator HTH, LysR|Winged helix DNA-binding domain superfamily|LysR, substrate-binding|Winged helix-like DNA-binding domain superfamily	NA	HA	39	0	1	40	97.5	100	Inf	7.63e-22	2.31e-18	2.36e-20	4	4	0	0.125	0.125	0.190476	0	0	39	0	Chromosome	NA	NA	ERR2711048_00885	NA	NA	NA	NA	NA	NA	NA	NA	NA	GCA_005637775_1_03782	GCA_005671515_1_03499	NA	NA	GCA_005714475_1_02662	GCA_005869605_1_02485	NA	NA	GCA_006586525_1_03505	GCA_006694185_1_04234
Panaroo_4188	allD	allD	Ureidoglycolate dehydrogenase (NAD(+))	Malate/L-lactate dehydrogenase-like|Malate/L-sulfolactate/L-lactate dehydrogenase-like, NADPH binding domain|Malate/L-sulfolactate/L-lactate dehydrogenase-like, alpha-helical domain|Malate/L-sulfolactate/L-lactate dehydrogenase-like superfamily|Ureidoglycolate dehydrogenase	Victors|16763908; PATRIC_VF|SL1344_0521	HA	39	0	1	40	97.5	100	Inf	7.63e-22	2.31e-18	2.36e-20	4	4	0	0.125	0.125	0.28125	0	0	39	0	Chromosome	NA	NA	ERR2711048_00871	NA	NA	NA	NA	NA	NA	NA	NA	NA	GCA_005637775_1_03768	GCA_005671515_1_03485	NA	NA	GCA_005714475_1_02648	GCA_005869605_1_02471	NA	NA	GCA_006586525_1_03491	GCA_006694185_1_04220
Panaroo_4189	glxK	glxK	Glycerate 3-kinase	Glycerate kinase|Glycerate kinase superfamily|Glycerate kinase, restriction-enzyme-like fold|Glycerate kinase, flavodoxin-like fold	NA	HA	39	0	1	40	97.5	100	Inf	7.63e-22	2.31e-18	2.36e-20	4	4	0	0.125	0.125	0.3125	0	0	39	0	Chromosome	NA	NA	ERR2711048_00875	NA	NA	NA	NA	NA	NA	NA	NA	NA	GCA_005637775_1_03772	GCA_005671515_1_03489	NA	NA	GCA_005714475_1_02652	GCA_005869605_1_02475	NA	NA	GCA_006586525_1_03495	GCA_006694185_1_04224
Panaroo_4190	allC	allC	Allantoate amidohydrolase	Bacterial exopeptidase dimerisation domain|Amidase, carbamoylase-type|Peptidase M20|Allantoate amidohydrolase	NA	HA	39	0	1	40	97.5	100	Inf	7.63e-22	2.31e-18	2.36e-20	4	4	0	0.125	0.125	0.3125	0	0	39	0	Chromosome	NA	NA	ERR2711048_00872	NA	NA	NA	NA	NA	NA	NA	NA	NA	GCA_005637775_1_03769	GCA_005671515_1_03486	NA	NA	GCA_005714475_1_02649	GCA_005869605_1_02472	NA	NA	GCA_006586525_1_03492	GCA_006694185_1_04221
Panaroo_4191	group_248	NA	hypothetical protein	Protein of unknown function DUF1116|Uncharacterised domain superfamily, YlbE	NA	HA	39	0	1	40	97.5	100	Inf	7.63e-22	2.31e-18	2.36e-20	4	4	0	0.125	0.125	0.28125	0	0	39	0	Chromosome	NA	NA	ERR2711048_00869	NA	NA	NA	NA	NA	NA	NA	NA	NA	GCA_005637775_1_03766	GCA_005671515_1_03483	NA	NA	GCA_005714475_1_02646	GCA_005869605_1_02469	NA	NA	GCA_006586525_1_03489	GCA_006694185_1_04218
Panaroo_4192	ybbY	ybbY	Putative purine permease YbbY	Nucleobase cation symporter 2 family	NA	HA	39	0	1	40	97.5	100	Inf	7.63e-22	2.31e-18	2.36e-20	4	4	0	0.125	0.125	0.212121	0	0	39	0	Chromosome	NA	NA	ERR2711048_00876	NA	NA	NA	NA	NA	NA	NA	NA	NA	GCA_005637775_1_03773	GCA_005671515_1_03490	NA	NA	GCA_005714475_1_02653	GCA_005869605_1_02476	NA	NA	GCA_006586525_1_03496	GCA_006694185_1_04225
Panaroo_4193	allB	allB	Allantoinase	Metal-dependent hydrolase, composite domain superfamily|Allantoinase|Amidohydrolase-related|Metal-dependent hydrolase	NA	HA	39	0	1	40	97.5	100	Inf	7.63e-22	2.31e-18	2.36e-20	4	4	0	0.125	0.125	0.3125	0	0	39	0	Chromosome	NA	NA	ERR2711048_00877	NA	NA	NA	NA	NA	NA	NA	NA	NA	GCA_005637775_1_03774	GCA_005671515_1_03491	NA	NA	GCA_005714475_1_02654	GCA_005869605_1_02477	NA	NA	GCA_006586525_1_03497	GCA_006694185_1_04226
Panaroo_4194	ybbW	ybbW	Putative allantoin permease	Uracil/uridine/allantoin permease|Purine-cytosine permease|Nucleobase cation symporter-1, NCS1	NA	HA	39	0	1	40	97.5	100	Inf	7.63e-22	2.31e-18	2.36e-20	4	4	0	0.125	0.125	0.34375	0	0	39	0	Chromosome	NA	NA	ERR2711048_00878	NA	NA	NA	NA	NA	NA	NA	NA	NA	GCA_005637775_1_03775	GCA_005671515_1_03492	NA	NA	GCA_005714475_1_02655	GCA_005869605_1_02478	NA	NA	GCA_006586525_1_03498	GCA_006694185_1_04227
Panaroo_4195	fdrA	fdrA	Protein FdrA	Succinyl-CoA synthetase-like|CoA-binding|ATP-citrate lyase/succinyl-CoA ligase	NA	HA	39	0	1	40	97.5	100	Inf	7.63e-22	2.31e-18	2.36e-20	4	4	0	0.125	0.125	0.190476	0	0	39	0	Chromosome	NA	NA	ERR2711048_00870	NA	NA	NA	NA	NA	NA	NA	NA	NA	GCA_005637775_1_03767	GCA_005671515_1_03484	NA	NA	GCA_005714475_1_02647	GCA_005869605_1_02470	NA	NA	GCA_006586525_1_03490	GCA_006694185_1_04219
Panaroo_4196	gcl	gcl	Glyoxylate carboligase	Thiamine pyrophosphate enzyme, C-terminal TPP-binding|Thiamine pyrophosphate enzyme, N-terminal TPP-binding domain|Thiamine pyrophosphate enzyme|Thiamine pyrophosphate enzyme, central domain|DHS-like NAD/FAD-binding domain superfamily|Glyoxylate carboligase|Thiamin diphosphate-binding fold	NA	HA	39	0	1	40	97.5	100	Inf	7.63e-22	2.31e-18	2.36e-20	4	4	0	0.125	0.125	0.25	0	0	39	0	Chromosome	NA	NA	ERR2711048_00882	NA	NA	NA	NA	NA	NA	NA	NA	NA	GCA_005637775_1_03779	GCA_005671515_1_03496	NA	NA	GCA_005714475_1_02659	GCA_005869605_1_02482	NA	NA	GCA_006586525_1_03502	GCA_006694185_1_04231
Panaroo_4111	group_2854	NA	hypothetical protein	NA	NA	HA	40	0	0	40	100	100	Inf	1.86e-23	5.64e-20	1.25e-21	4	4	0	0.125	0.125	0.3125	0	0	38	2	Chromosome	NA	NA	ERR2711048_03009	NA	NA	NA	NA	NA	NA	NA	NA	NA	GCA_005637775_1_00225	13_refound_111	NA	NA	GCA_005714475_1_00225	GCA_005869605_1_01190	NA	NA	GCA_006586525_1_00225	GCA_006694185_1_01021
Panaroo_4126	group_980	NA	hypothetical protein	Type I restriction modification DNA specificity domain|Type I restriction modification DNA specificity domain superfamily	NA	HA	40	0	0	40	100	100	Inf	1.86e-23	5.64e-20	1.25e-21	4	4	0	0.125	0.125	0.40625	0	0	37	3	Chromosome	NA	NA	ERR2711048_03629	NA	NA	NA	NA	NA	NA	NA	NA	NA	GCA_005637775_1_01230	GCA_005671515_1_00311	NA	NA	GCA_005714475_1_01590	17_refound_157	NA	NA	GCA_006586525_1_02799	GCA_006694185_1_01930
Panaroo_4094	btuD_1~~~ccmA~~~ccmA_2	btuD_1;ccmA;ccmA_2	Vitamin B12 import ATP-binding protein BtuD;Cytochrome c biogenesis ATP-binding export protein CcmA	AAA+ ATPase domain|ABC transporter-like, ATP-binding domain|ABC transporter, haem export, CcmA|ABC transporter-like, conserved site|P-loop containing nucleoside triphosphate hydrolase	NA	HA	36	8	4	32	90	80	36	1.99e-10	6.04e-07	5.93e-09	4	3	3	0.625	0.625	0.133094	0	0	23	21	Chromosome	NA	NA	2_refound_22	GCA_000940975_1_02967	GCA_002761335_1_01632	GCA_002761355_1_01577	GCA_003641285_1_01546	NA	NA	NA	NA	GCA_005576575_1_01592	12_refound_100	GCA_005671515_1_04400	NA	15_refound_136	GCA_005714475_1_01989	17_refound_165	NA	NA	20_refound_202	GCA_006694185_1_04708
Panaroo_4214	group_1138	NA	hypothetical protein	Bacteriophage T4, Gp38, tail fibre assembly	NA	HA	26	2	14	38	65	95	35.2857	1.28e-08	3.87e-05	3.72e-07	3	3	1	0.25	1	0.0133987	7	0	21	0	Chromosome	NA	ERR2693775_01483	ERR2711048_00215	NA	NA	NA	NA	NA	NA	NA	NA	NA	GCA_005637775_1_01606	NA	NA	NA	GCA_005714475_1_01002	GCA_005869605_1_04372	NA	NA	GCA_006586525_1_04405	GCA_006694185_1_04701
Panaroo_4218	group_1291	NA	hypothetical protein	Phage tail fibre protein	NA	HA	25	2	15	38	62.5	95	31.6667	4.2e-08	0.000127413	1.21e-06	3	3	1	0.25	1	0.00549945	6	0	21	0	Chromosome	NA	ERR2693775_01484	ERR2711048_00216	NA	NA	NA	NA	NA	NA	NA	NA	NA	GCA_005637775_1_01607	NA	NA	NA	GCA_005714475_1_01001	GCA_005869605_1_04373	NA	NA	GCA_006586525_1_04406	GCA_006694185_1_04702
Panaroo_4217	group_1750	NA	hypothetical protein	Phage tail fibre protein	NA	HA	26	1	14	39	65	97.5	72.4286	1.22e-09	3.71e-06	3.6e-08	3	3	1	0.25	1	0.019998	7	0	20	0	Chromosome	NA	NA	ERR2711048_00213	NA	NA	NA	NA	NA	NA	NA	NA	NA	GCA_005637775_1_01604	NA	NA	NA	GCA_005714475_1_01004	GCA_005869605_1_04370	NA	NA	GCA_006586525_1_04403	GCA_006694185_1_04699
Panaroo_4321	group_2682	NA	hypothetical protein	Zinc finger, Ogr/Delta-type	NA	HA	13	0	27	40	32.5	100	Inf	7.64e-05	0.231473	0.00165337	2	2	0	0.5	0.5	0.089591	5	0	8	0	Chromosome	NA	NA	ERR2711048_02704	NA	NA	NA	NA	NA	NA	NA	NA	NA	NA	NA	NA	NA	NA	NA	NA	NA	NA	NA
Panaroo_4613	group_1177	NA	hypothetical protein	NA	NA	HA	9	0	31	40	22.5	100	Inf	0.00235825	1	0.023359	2	2	0	0.5	0.5	0.65625	0	8	0	1	Plasmid	NA	NA	ERR2711048_00288	NA	NA	NA	NA	NA	NA	NA	NA	NA	NA	NA	NA	NA	NA	NA	NA	NA	NA	GCA_006694185_1_03568
Panaroo_4582	group_2022	NA	hypothetical protein	Protein of unknown function DUF1380	NA	HA	9	0	31	40	22.5	100	Inf	0.00235825	1	0.023359	2	2	0	0.5	0.5	0.625	0	8	0	1	Plasmid	NA	NA	ERR2711048_00289	NA	NA	NA	NA	NA	NA	NA	NA	NA	NA	NA	NA	NA	NA	NA	NA	NA	NA	GCA_006694185_1_03569
Panaroo_4570	group_2669	NA	hypothetical protein	NA	NA	HA	9	0	31	40	22.5	100	Inf	0.00235825	1	0.023359	2	2	0	0.5	0.5	0.5625	0	8	0	1	Plasmid	NA	NA	ERR2711048_00290	NA	NA	NA	NA	NA	NA	NA	NA	NA	NA	NA	NA	NA	NA	NA	NA	NA	NA	GCA_006694185_1_03570
Panaroo_4506	yhdJ_1	;yhdJ_1	hypothetical protein;DNA adenine methyltransferase YhdJ	Restriction/modification DNA-methylase|DNA methylase, N-6 adenine-specific, conserved site|DNA methylase N-4/N-6|S-adenosyl-L-methionine-dependent methyltransferase	NA	HA	10	0	30	40	25	100	Inf	0.00102966	1	0.0131683	3	3	0	0.25	0.25	0.4375	0	9	0	1	Plasmid	NA	NA	ERR2711048_00291	NA	NA	NA	NA	NA	NA	NA	NA	NA	NA	NA	NA	NA	NA	NA	NA	NA	NA	GCA_006694185_1_03571
Panaroo_4605	group_1414	NA	hypothetical protein	NA	NA	HA	9	0	31	40	22.5	100	Inf	0.00235825	1	0.023359	2	2	0	0.5	0.5	0.5625	0	9	0	0	Plasmid	NA	NA	ERR2711048_00293	NA	NA	NA	NA	NA	NA	NA	NA	NA	NA	NA	NA	NA	NA	NA	NA	NA	NA	GCA_006694185_1_03572
Panaroo_4501	group_511	NA	hypothetical protein	Api92-like domain superfamily|Protein of unknown function DUF1281|YubB, ferredoxin-like domain	NA	HA	10	0	30	40	25	100	Inf	0.00102966	1	0.0131683	3	3	0	0.25	0.25	0.40625	0	10	0	0	Plasmid	NA	NA	ERR2711048_00294	NA	NA	NA	NA	NA	NA	NA	NA	NA	NA	NA	NA	NA	NA	NA	NA	NA	NA	GCA_006694185_1_03573
Panaroo_4445	group_2245	NA	hypothetical protein	NA	NA	HA	10	0	30	40	25	100	Inf	0.00102966	1	0.0131683	3	3	0	0.25	0.25	0.59375	0	10	0	0	Plasmid	NA	NA	ERR2711048_00295	NA	NA	NA	NA	NA	NA	NA	NA	NA	NA	NA	NA	NA	NA	NA	NA	NA	NA	GCA_006694185_1_03574
Panaroo_4497	group_896	NA	hypothetical protein	Plasmid stability protein, StbB|StbB superfamily	NA	HA	10	0	30	40	25	100	Inf	0.00102966	1	0.0131683	3	3	0	0.25	0.25	0.5	0	10	0	0	Plasmid	NA	NA	ERR2711048_00296	NA	NA	NA	NA	NA	NA	NA	NA	NA	NA	NA	NA	NA	NA	NA	NA	NA	NA	GCA_006694185_1_03575
Panaroo_4502	parM	parM	Plasmid segregation protein ParM	ATPase, nucleotide binding domain|Plasmid segregation protein ParM/StbA|ParM-like	NA	HA	10	0	30	40	25	100	Inf	0.00102966	1	0.0131683	3	3	0	0.25	0.25	0.625	0	10	0	0	Plasmid	NA	NA	ERR2711048_00297	NA	NA	NA	NA	NA	NA	NA	NA	NA	NA	NA	NA	NA	NA	NA	NA	NA	NA	GCA_006694185_1_03576
Panaroo_4436	group_3035	umuD_1	Protein UmuD	LexA/Signal peptidase-like superfamily|LexA-like|Peptidase S24/S26A/S26B/S26C	NA	HA	10	0	30	40	25	100	Inf	0.00102966	1	0.0131683	3	3	0	0.25	0.25	0.5625	0	10	0	0	Plasmid	NA	NA	ERR2711048_00298	NA	NA	NA	NA	NA	NA	NA	NA	NA	NA	NA	NA	NA	NA	NA	NA	NA	NA	GCA_006694185_1_03577
Panaroo_4508	umuC_1	umuC_1	Protein UmuC	UmuC domain|DNA polymerase, Y-family, little finger domain superfamily|DNA/RNA polymerase superfamily|Reverse transcriptase/Diguanylate cyclase domain|DNA polymerase, Y-family, little finger domain|Domain of unknown function DUF4113	NA	HA	10	0	30	40	25	100	Inf	0.00102966	1	0.0131683	3	3	0	0.25	0.25	0.59375	0	10	0	0	Plasmid	NA	NA	ERR2711048_00299	NA	NA	NA	NA	NA	NA	NA	NA	NA	NA	NA	NA	NA	NA	NA	NA	NA	NA	GCA_006694185_1_03578
Panaroo_4444	group_2253	NA	hypothetical protein	NA	NA	HA	10	0	30	40	25	100	Inf	0.00102966	1	0.0131683	3	3	0	0.25	0.25	0.46875	0	10	0	0	Plasmid	NA	NA	ERR2711048_00300	NA	NA	NA	NA	NA	NA	NA	NA	NA	NA	NA	NA	NA	NA	NA	NA	NA	NA	GCA_006694185_1_03579
Panaroo_4496	group_902	NA	hypothetical protein	ATPase MipZ|P-loop containing nucleoside triphosphate hydrolase	NA	HA	10	0	30	40	25	100	Inf	0.00102966	1	0.0131683	3	3	0	0.25	0.25	0.4375	0	10	0	0	Plasmid	NA	NA	ERR2711048_00301	NA	NA	NA	NA	NA	NA	NA	NA	NA	NA	NA	NA	NA	NA	NA	NA	NA	NA	GCA_006694185_1_03580
Panaroo_4500	repB	repB	RepFIB replication protein A	Initiator Rep protein	NA	HA	10	0	30	40	25	100	Inf	0.00102966	1	0.0131683	3	3	0	0.25	0.25	0.59375	0	10	0	0	Plasmid	NA	NA	ERR2711048_00302	NA	NA	NA	NA	NA	NA	NA	NA	NA	NA	NA	NA	NA	NA	NA	NA	NA	NA	GCA_006694185_1_03581
Panaroo_4660	group_2089	xerC_4	Tyrosine recombinase XerC	DNA breaking-rejoining enzyme, catalytic core|Integrase, catalytic domain|Integrase-like, catalytic domain superfamily	NA	HA	8	0	32	40	20	100	Inf	0.00530605	1	0.0481516	2	2	0	0.5	0.5	0.34375	0	8	0	0	Plasmid	NA	NA	NA	NA	NA	NA	NA	NA	NA	NA	NA	NA	NA	NA	NA	NA	NA	NA	NA	NA	NA	GCA_006694185_1_03582
Panaroo_4690	group_153	NA	hypothetical protein	NA	NA	HA	8	0	32	40	20	100	Inf	0.00530605	1	0.0481516	2	2	0	0.5	0.5	0.53125	0	8	0	0	Plasmid	NA	NA	NA	NA	NA	NA	NA	NA	NA	NA	NA	NA	NA	NA	NA	NA	NA	NA	NA	NA	NA	GCA_006694185_1_03583
Panaroo_4657	group_3047	NA	hypothetical protein	RTX toxin-activating protein C, bacteria	NA	HA	8	0	32	40	20	100	Inf	0.00530605	1	0.0481516	2	2	0	0.5	0.5	0.53125	0	8	0	0	Plasmid	NA	NA	NA	NA	NA	NA	NA	NA	NA	NA	NA	NA	NA	NA	NA	NA	NA	NA	NA	NA	NA	GCA_006694185_1_03584
Panaroo_4688	cvaA	cvaA	Colicin V secretion protein CvaA	Cation efflux system protein CusB, domain 1|RND efflux pump, membrane fusion protein, barrel-sandwich domain|Secretion protein HlyD, conserved site	NA	HA	8	0	32	40	20	100	Inf	0.00530605	1	0.0481516	2	2	0	0.5	0.5	0.5	0	8	0	0	Plasmid	NA	NA	NA	NA	NA	NA	NA	NA	NA	NA	NA	NA	NA	NA	NA	NA	NA	NA	NA	NA	NA	GCA_006694185_1_03585
Panaroo_4691	ltxB	ltxB	Leukotoxin export ATP-binding protein LtxB	AAA+ ATPase domain|Type 1 protein exporter|Colicin V processing peptidase|ABC transporter-like, ATP-binding domain|P-loop containing nucleoside triphosphate hydrolase|ABC transporter type 1, transmembrane domain|Peptidase C39, bacteriocin processing|ABC transporter type 1, transmembrane domain superfamily|ABC transporter-like, conserved site	NA	HA	8	0	32	40	20	100	Inf	0.00530605	1	0.0481516	2	2	0	0.5	0.5	0.5625	0	7	0	1	Plasmid	NA	NA	NA	NA	NA	NA	NA	NA	NA	NA	NA	NA	NA	NA	NA	NA	NA	NA	NA	NA	NA	GCA_006694185_1_03586
Panaroo_4659	group_2415	NA	hypothetical protein	NA	NA	HA	8	0	32	40	20	100	Inf	0.00530605	1	0.0481516	2	2	0	0.5	0.5	0.4375	0	7	1	0	Plasmid	NA	NA	NA	NA	NA	NA	NA	NA	NA	NA	NA	NA	NA	NA	NA	NA	NA	NA	NA	NA	NA	GCA_006694185_1_03587
Panaroo_4685	group_807	NA	hypothetical protein	Type II CAAX prenyl endopeptidase Rce1-like	NA	HA	8	0	32	40	20	100	Inf	0.00530605	1	0.0481516	2	2	0	0.5	0.5	0.40625	0	8	0	0	Plasmid	NA	NA	NA	NA	NA	NA	NA	NA	NA	NA	NA	NA	NA	NA	NA	NA	NA	NA	NA	NA	NA	GCA_006694185_1_03588
Panaroo_4633	group_685	xerC_2	Tyrosine recombinase XerC	Integrase, catalytic domain|Integrase-like, catalytic domain superfamily|Resolvase, Rsv|DNA breaking-rejoining enzyme, catalytic core	NA	HA	9	0	31	40	22.5	100	Inf	0.00235825	1	0.023359	2	2	0	0.5	0.5	0.46875	0	9	0	0	Plasmid	NA	NA	ERR2711048_00303	NA	NA	NA	NA	NA	NA	NA	NA	NA	NA	NA	NA	NA	NA	NA	NA	NA	NA	GCA_006694185_1_03589
Panaroo_4562	group_3045	NA	hypothetical protein	Exonuclease, RNase T/DNA polymerase III|Ribonuclease H superfamily|Ribonuclease H-like superfamily	NA	HA	9	0	31	40	22.5	100	Inf	0.00235825	1	0.023359	2	2	0	0.5	0.5	0.6875	0	12	0	0	Plasmid	NA	NA	ERR2711048_00304	NA	NA	NA	NA	NA	NA	NA	NA	NA	NA	NA	NA	NA	NA	NA	NA	NA	NA	GCA_006694185_1_03591;GCA_006694185_1_03590
Panaroo_4505	group_335	NA	hypothetical protein	NA	NA	HA	10	0	30	40	25	100	Inf	0.00102966	1	0.0131683	3	3	0	0.25	0.25	0.6875	0	10	0	0	Plasmid	NA	NA	ERR2711048_00305	NA	NA	NA	NA	NA	NA	NA	NA	NA	NA	NA	NA	NA	NA	NA	NA	NA	NA	GCA_006694185_1_03592
Panaroo_4435	group_3073	ccdB	Toxin CcdB	Plasmid maintenance toxin/Cell growth inhibitor|Toxin CcdB	NA	HA	10	0	30	40	25	100	Inf	0.00102966	1	0.0131683	3	3	0	0.25	0.25	0.28125	0	10	0	0	Plasmid	NA	NA	ERR2711048_00306	NA	NA	NA	NA	NA	NA	NA	NA	NA	NA	NA	NA	NA	NA	NA	NA	NA	NA	GCA_006694185_1_03593
Panaroo_4438	ccdA	ccdA	Antitoxin CcdA	Post-segregation antitoxin CcdA	NA	HA	10	0	30	40	25	100	Inf	0.00102966	1	0.0131683	3	3	0	0.25	0.25	0.21875	0	10	0	0	Plasmid	NA	NA	ERR2711048_00307	NA	NA	NA	NA	NA	NA	NA	NA	NA	NA	NA	NA	NA	NA	NA	NA	NA	NA	GCA_006694185_1_03594
Panaroo_4616	repA~~~repA_1	repA;repA_1	Replication initiation protein	Plasmid replication initiation, RepA	NA	HA	9	0	31	40	22.5	100	Inf	0.00235825	1	0.023359	2	2	0	0.5	0.5	0.53125	0	8	1	0	Plasmid	NA	NA	ERR2711048_00225	NA	NA	NA	NA	NA	NA	NA	NA	NA	NA	NA	NA	NA	NA	NA	NA	NA	NA	GCA_006694185_1_03604
Panaroo_4573	group_2499	NA	hypothetical protein	Transcription regulator LuxR, C-terminal|Winged helix-like DNA-binding domain superfamily|Signal transduction response regulator, C-terminal effector	NA	HA	9	0	31	40	22.5	100	Inf	0.00235825	1	0.023359	2	2	0	0.5	0.5	0.65625	0	8	1	0	Plasmid	NA	NA	ERR2711048_00228	NA	NA	NA	NA	NA	NA	NA	NA	NA	NA	NA	NA	NA	NA	NA	NA	NA	NA	GCA_006694185_1_03607
Panaroo_4627	rfaH_1	rfaH_1	Transcription antitermination protein RfaH	NusG, N-terminal|NusG, N-terminal domain superfamily	NA	HA	9	0	31	40	22.5	100	Inf	0.00235825	1	0.023359	2	2	0	0.5	0.5	0.5625	0	8	1	0	Plasmid	NA	NA	ERR2711048_00229	NA	NA	NA	NA	NA	NA	NA	NA	NA	NA	NA	NA	NA	NA	NA	NA	NA	NA	GCA_006694185_1_03608
Panaroo_4565	group_2945	NA	hypothetical protein	NA	NA	HA	9	0	31	40	22.5	100	Inf	0.00235825	1	0.023359	2	2	0	0.5	0.5	0.65625	0	8	1	0	Plasmid	NA	NA	ERR2711048_00230	NA	NA	NA	NA	NA	NA	NA	NA	NA	NA	NA	NA	NA	NA	NA	NA	NA	NA	GCA_006694185_1_03609
Panaroo_4629	group_795	NA	hypothetical protein	Protein of unknown function DUF2913	NA	HA	9	0	31	40	22.5	100	Inf	0.00235825	1	0.023359	2	2	0	0.5	0.5	0.53125	0	8	1	0	Plasmid	NA	NA	ERR2711048_00231	NA	NA	NA	NA	NA	NA	NA	NA	NA	NA	NA	NA	NA	NA	NA	NA	NA	NA	GCA_006694185_1_03610
Panaroo_4563	group_2988	NA	hypothetical protein	NA	NA	HA	9	0	31	40	22.5	100	Inf	0.00235825	1	0.023359	2	2	0	0.5	0.5	0.65625	0	8	1	0	Plasmid	NA	NA	ERR2711048_00232	NA	NA	NA	NA	NA	NA	NA	NA	NA	NA	NA	NA	NA	NA	NA	NA	NA	NA	GCA_006694185_1_03611
Panaroo_4567	group_2868	NA	hypothetical protein	Plasmid conjugative transfer protein PilI	NA	HA	9	0	31	40	22.5	100	Inf	0.00235825	1	0.023359	2	2	0	0.5	0.5	0.59375	0	8	1	0	Plasmid	NA	NA	ERR2711048_00233	NA	NA	NA	NA	NA	NA	NA	NA	NA	NA	NA	NA	NA	NA	NA	NA	NA	NA	GCA_006694185_1_03612
Panaroo_4640	group_370	NA	hypothetical protein	Toxin co-regulated pilus biosynthesis protein Q, C-terminal	NA	HA	9	0	31	40	22.5	100	Inf	0.00235825	1	0.023359	2	2	0	0.5	0.5	0.5	0	8	1	0	Plasmid	NA	NA	ERR2711048_00234	NA	NA	NA	NA	NA	NA	NA	NA	NA	NA	NA	NA	NA	NA	NA	NA	NA	NA	GCA_006694185_1_03613
Panaroo_4652	group_70	NA	hypothetical protein	PilM, inner membrane	NA	HA	9	0	31	40	22.5	100	Inf	0.00235825	1	0.023359	2	2	0	0.5	0.5	0.34375	0	8	1	0	Plasmid	NA	NA	ERR2711048_00235	NA	NA	NA	NA	NA	NA	NA	NA	NA	NA	NA	NA	NA	NA	NA	NA	NA	NA	GCA_006694185_1_03614
Panaroo_4651	group_126	NA	hypothetical protein	Type II/III secretion system|Pilus formation type IVB, outer membrane PilN|Secretin, N-terminal	NA	HA	9	0	31	40	22.5	100	Inf	0.00235825	1	0.023359	2	2	0	0.5	0.5	0.5	0	8	1	0	Plasmid	NA	NA	ERR2711048_00236	NA	NA	NA	NA	NA	NA	NA	NA	NA	NA	NA	NA	NA	NA	NA	NA	NA	NA	GCA_006694185_1_03615
Panaroo_4648	group_232	NA	hypothetical protein	Pilin accessory predicted	NA	HA	9	0	31	40	22.5	100	Inf	0.00235825	1	0.023359	2	2	0	0.5	0.5	0.3125	0	8	1	0	Plasmid	NA	NA	ERR2711048_00237	NA	NA	NA	NA	NA	NA	NA	NA	NA	NA	NA	NA	NA	NA	NA	NA	NA	NA	GCA_006694185_1_03616
Panaroo_4560	group_3065	NA	hypothetical protein	Chagasin-like superfamily|Type IV pilus biogenesis PilP	NA	HA	9	0	31	40	22.5	100	Inf	0.00235825	1	0.023359	2	2	0	0.5	0.5	0.53125	0	8	1	0	Plasmid	NA	NA	ERR2711048_00238	NA	NA	NA	NA	NA	NA	NA	NA	NA	NA	NA	NA	NA	NA	NA	NA	NA	NA	GCA_006694185_1_03617
Panaroo_4650	group_152	NA	hypothetical protein	Type II/IV secretion system protein|P-loop containing nucleoside triphosphate hydrolase	NA	HA	9	0	31	40	22.5	100	Inf	0.00235825	1	0.023359	2	2	0	0.5	0.5	0.5625	0	8	1	0	Plasmid	NA	NA	ERR2711048_00239	NA	NA	NA	NA	NA	NA	NA	NA	NA	NA	NA	NA	NA	NA	NA	NA	NA	NA	GCA_006694185_1_03618
Panaroo_4641	group_346	NA	hypothetical protein	GspF/PilC family|Type II secretion system protein GspF domain|Type II secretion system GspF domain superfamily	NA	HA	9	0	31	40	22.5	100	Inf	0.00235825	1	0.023359	2	2	0	0.5	0.5	0.5625	0	8	1	0	Plasmid	NA	NA	ERR2711048_00240	NA	NA	NA	NA	NA	NA	NA	NA	NA	NA	NA	NA	NA	NA	NA	NA	NA	NA	GCA_006694185_1_03619
Panaroo_4625	group_944	NA	hypothetical protein	Type 4 secretion system, PilS, N-terminal|Pilin-like	NA	HA	9	0	31	40	22.5	100	Inf	0.00235825	1	0.023359	2	2	0	0.5	0.5	0.53125	0	8	1	0	Plasmid	NA	NA	ERR2711048_00241	NA	NA	NA	NA	NA	NA	NA	NA	NA	NA	NA	NA	NA	NA	NA	NA	NA	NA	GCA_006694185_1_03620
Panaroo_4618	group_1139	NA	hypothetical protein	Lysozyme-like domain superfamily|Transglycosylase SLT domain 1	NA	HA	9	0	31	40	22.5	100	Inf	0.00235825	1	0.023359	2	2	0	0.5	0.5	0.46875	0	8	1	0	Plasmid	NA	NA	ERR2711048_00242	NA	NA	NA	NA	NA	NA	NA	NA	NA	NA	NA	NA	NA	NA	NA	NA	NA	NA	GCA_006694185_1_03621
Panaroo_4628	group_881	NA	hypothetical protein	Prepilin type IV endopeptidase, peptidase domain	NA	HA	9	0	31	40	22.5	100	Inf	0.00235825	1	0.023359	2	2	0	0.5	0.5	0.53125	0	8	1	0	Plasmid	NA	NA	ERR2711048_00243	NA	NA	NA	NA	NA	NA	NA	NA	NA	NA	NA	NA	NA	NA	NA	NA	NA	NA	GCA_006694185_1_03622
Panaroo_4649	group_226	NA	hypothetical protein	Bacterial shufflon protein, N-terminal	NA	HA	9	0	31	40	22.5	100	Inf	0.00235825	1	0.023359	2	2	0	0.5	0.5	0.4375	0	8	1	0	Plasmid	NA	NA	ERR2711048_00244	NA	NA	NA	NA	NA	NA	NA	NA	NA	NA	NA	NA	NA	NA	NA	NA	NA	NA	GCA_006694185_1_03623
Panaroo_4643	group_286	NA	hypothetical protein	Putative conjugal transfer protein TraF-related	NA	HA	9	0	31	40	22.5	100	Inf	0.00235825	1	0.023359	2	2	0	0.5	0.5	0.4375	0	7	1	1	Plasmid	NA	NA	ERR2711048_00247	NA	NA	NA	NA	NA	NA	NA	NA	NA	NA	NA	NA	NA	NA	NA	NA	NA	NA	GCA_006694185_1_03624
Panaroo_4561	group_3061	NA	hypothetical protein	DotD protein|DotD superfamily	NA	HA	9	0	31	40	22.5	100	Inf	0.00235825	1	0.023359	2	2	0	0.5	0.5	0.5	0	8	1	0	Plasmid	NA	NA	ERR2711048_00248	NA	NA	NA	NA	NA	NA	NA	NA	NA	NA	NA	NA	NA	NA	NA	NA	NA	NA	GCA_006694185_1_03625
Panaroo_4635	group_624	NA	hypothetical protein	Putative type IV secretory system protein	NA	HA	9	0	31	40	22.5	100	Inf	0.00235825	1	0.023359	2	2	0	0.5	0.5	0.53125	0	8	1	0	Plasmid	NA	NA	ERR2711048_00249	NA	NA	NA	NA	NA	NA	NA	NA	NA	NA	NA	NA	NA	NA	NA	NA	NA	NA	GCA_006694185_1_03626
Panaroo_4631	group_757	NA	hypothetical protein	Type II/IV secretion system protein|ATPase, plasmid transfer, TraJ|P-loop containing nucleoside triphosphate hydrolase	NA	HA	9	0	31	40	22.5	100	Inf	0.00235825	1	0.023359	2	2	0	0.5	0.5	0.5625	0	8	1	0	Plasmid	NA	NA	ERR2711048_00250	NA	NA	NA	NA	NA	NA	NA	NA	NA	NA	NA	NA	NA	NA	NA	NA	NA	NA	GCA_006694185_1_03627
Panaroo_4575	group_2411	NA	hypothetical protein	NA	NA	HA	9	0	31	40	22.5	100	Inf	0.00235825	1	0.023359	2	2	0	0.5	0.5	0.34375	0	8	1	0	Plasmid	NA	NA	ERR2711048_00251	NA	NA	NA	NA	NA	NA	NA	NA	NA	NA	NA	NA	NA	NA	NA	NA	NA	NA	GCA_006694185_1_03628
Panaroo_4617	group_1151	NA	hypothetical protein	Phospholipase D-like domain|Phospholipase D/Transphosphatidylase	NA	HA	9	0	31	40	22.5	100	Inf	0.00235825	1	0.023359	2	2	0	0.5	0.5	0.53125	0	8	1	0	Plasmid	NA	NA	ERR2711048_00252	NA	NA	NA	NA	NA	NA	NA	NA	NA	NA	NA	NA	NA	NA	NA	NA	NA	NA	GCA_006694185_1_03629
Panaroo_4655	group_5	NA	hypothetical protein	Domain of unknown function DUF5710|Archaeal primase DnaG/twinkle, TOPRIM domain|Large polyvalent protein-associated domain 7	NA	HA	9	0	31	40	22.5	100	Inf	0.00235825	1	0.023359	2	2	0	0.5	0.5	0.46875	0	8	1	0	Plasmid	NA	NA	ERR2711048_00253	NA	NA	NA	NA	NA	NA	NA	NA	NA	NA	NA	NA	NA	NA	NA	NA	NA	NA	GCA_006694185_1_03630
Panaroo_4579	group_2213	NA	hypothetical protein	NA	NA	HA	9	0	31	40	22.5	100	Inf	0.00235825	1	0.023359	2	2	0	0.5	0.5	0.5625	0	8	1	0	Plasmid	NA	NA	ERR2711048_00254	NA	NA	NA	NA	NA	NA	NA	NA	NA	NA	NA	NA	NA	NA	NA	NA	NA	NA	GCA_006694185_1_03631
Panaroo_4564	group_2975	NA	hypothetical protein	Type-IV b secretion system, inner-membrane complex component	NA	HA	9	0	31	40	22.5	100	Inf	0.00235825	1	0.023359	2	2	0	0.5	0.5	0.59375	0	8	1	0	Plasmid	NA	NA	ERR2711048_00255	NA	NA	NA	NA	NA	NA	NA	NA	NA	NA	NA	NA	NA	NA	NA	NA	NA	NA	GCA_006694185_1_03632
Panaroo_4638	group_455	NA	hypothetical protein	Putative outer membrane core complex of type IVb secretion	NA	HA	9	0	31	40	22.5	100	Inf	0.00235825	1	0.023359	2	2	0	0.5	0.5	0.46875	0	8	1	0	Plasmid	NA	NA	ERR2711048_00256	NA	NA	NA	NA	NA	NA	NA	NA	NA	NA	NA	NA	NA	NA	NA	NA	NA	NA	GCA_006694185_1_03633
Panaroo_4647	group_233	NA	hypothetical protein	NA	NA	HA	9	0	31	40	22.5	100	Inf	0.00235825	1	0.023359	2	2	0	0.5	0.5	0.65625	0	8	1	0	Plasmid	NA	NA	ERR2711048_00257	NA	NA	NA	NA	NA	NA	NA	NA	NA	NA	NA	NA	NA	NA	NA	NA	NA	NA	GCA_006694185_1_03634
Panaroo_4630	group_770	NA	hypothetical protein	NA	NA	HA	9	0	31	40	22.5	100	Inf	0.00235825	1	0.023359	2	2	0	0.5	0.5	0.59375	0	8	1	0	Plasmid	NA	NA	ERR2711048_00258	NA	NA	NA	NA	NA	NA	NA	NA	NA	NA	NA	NA	NA	NA	NA	NA	NA	NA	GCA_006694185_1_03635
Panaroo_4609	group_1294	NA	hypothetical protein	NA	NA	HA	9	0	31	40	22.5	100	Inf	0.00235825	1	0.023359	2	2	0	0.5	0.5	0.5	0	8	1	0	Plasmid	NA	NA	ERR2711048_00259	NA	NA	NA	NA	NA	NA	NA	NA	NA	NA	NA	NA	NA	NA	NA	NA	NA	NA	GCA_006694185_1_03636
Panaroo_4581	group_2046	NA	hypothetical protein	NA	NA	HA	9	0	31	40	22.5	100	Inf	0.00235825	1	0.023359	2	2	0	0.5	0.5	0.4375	0	8	1	0	Plasmid	NA	NA	ERR2711048_00260	NA	NA	NA	NA	NA	NA	NA	NA	NA	NA	NA	NA	NA	NA	NA	NA	NA	NA	GCA_006694185_1_03637
Panaroo_4568	group_2809	NA	hypothetical protein	NA	NA	HA	9	0	31	40	22.5	100	Inf	0.00235825	1	0.023359	2	2	0	0.5	0.5	0.53125	0	8	1	0	Plasmid	NA	NA	ERR2711048_00261	NA	NA	NA	NA	NA	NA	NA	NA	NA	NA	NA	NA	NA	NA	NA	NA	NA	NA	GCA_006694185_1_03638
Panaroo_4634	group_663	NA	hypothetical protein	NA	NA	HA	9	0	31	40	22.5	100	Inf	0.00235825	1	0.023359	2	2	0	0.5	0.5	0.34375	0	8	1	0	Plasmid	NA	NA	ERR2711048_00262	NA	NA	NA	NA	NA	NA	NA	NA	NA	NA	NA	NA	NA	NA	NA	NA	NA	NA	GCA_006694185_1_03639
Panaroo_4654	group_13	NA	hypothetical protein	P-loop containing nucleoside triphosphate hydrolase	NA	HA	9	0	31	40	22.5	100	Inf	0.00235825	1	0.023359	2	2	0	0.5	0.5	0.53125	0	8	1	0	Plasmid	NA	NA	ERR2711048_00263	NA	NA	NA	NA	NA	NA	NA	NA	NA	NA	NA	NA	NA	NA	NA	NA	NA	NA	GCA_006694185_1_03640
Panaroo_4626	group_925	NA	hypothetical protein	NA	NA	HA	9	0	31	40	22.5	100	Inf	0.00235825	1	0.023359	2	2	0	0.5	0.5	0.46875	0	8	1	0	Plasmid	NA	NA	ERR2711048_00264	NA	NA	NA	NA	NA	NA	NA	NA	NA	NA	NA	NA	NA	NA	NA	NA	NA	NA	GCA_006694185_1_03641
Panaroo_4644	group_282	NA	hypothetical protein	NA	NA	HA	9	0	31	40	22.5	100	Inf	0.00235825	1	0.023359	2	2	0	0.5	0.5	0.59375	0	8	1	0	Plasmid	NA	NA	ERR2711048_00265	NA	NA	NA	NA	NA	NA	NA	NA	NA	NA	NA	NA	NA	NA	NA	NA	NA	NA	GCA_006694185_1_03642
Panaroo_4572	group_2554	NA	hypothetical protein	NA	NA	HA	9	0	31	40	22.5	100	Inf	0.00235825	1	0.023359	2	2	0	0.5	0.5	0.625	0	8	1	0	Plasmid	NA	NA	ERR2711048_00266	NA	NA	NA	NA	NA	NA	NA	NA	NA	NA	NA	NA	NA	NA	NA	NA	NA	NA	GCA_006694185_1_03643
Panaroo_4622	group_1036	NA	hypothetical protein	NA	NA	HA	9	0	31	40	22.5	100	Inf	0.00235825	1	0.023359	2	2	0	0.5	0.5	0.53125	0	8	1	0	Plasmid	NA	NA	ERR2711048_00267	NA	NA	NA	NA	NA	NA	NA	NA	NA	NA	NA	NA	NA	NA	NA	NA	NA	NA	GCA_006694185_1_03644
Panaroo_4601	group_1476	NA	hypothetical protein	Conjugal transfer/type IV secretion protein DotA/TraY	NA	HA	9	0	31	40	22.5	100	Inf	0.00235825	1	0.023359	2	2	0	0.5	0.5	0.65625	0	8	1	0	Plasmid	NA	NA	ERR2711048_00268	NA	NA	NA	NA	NA	NA	NA	NA	NA	NA	NA	NA	NA	NA	NA	NA	NA	NA	GCA_006694185_1_03645
Panaroo_4684	group_885	NA	hypothetical protein	NA	NA	HA	8	0	32	40	20	100	Inf	0.00530605	1	0.0481516	2	2	0	0.5	0.5	0.625	0	7	1	0	Plasmid	NA	NA	NA	NA	NA	NA	NA	NA	NA	NA	NA	NA	NA	NA	NA	NA	NA	NA	NA	NA	NA	GCA_006694185_1_03646
Panaroo_4671	group_1743	NA	hypothetical protein	NA	NA	HA	8	0	32	40	20	100	Inf	0.00530605	1	0.0481516	2	2	0	0.5	0.5	0.5625	0	7	1	0	Plasmid	NA	NA	NA	NA	NA	NA	NA	NA	NA	NA	NA	NA	NA	NA	NA	NA	NA	NA	NA	NA	NA	GCA_006694185_1_03647
Panaroo_4645	group_279	NA	hypothetical protein	NA	NA	HA	9	0	31	40	22.5	100	Inf	0.00235825	1	0.023359	2	2	0	0.5	0.5	0.40625	0	8	1	0	Plasmid	NA	NA	ERR2711048_00275	NA	NA	NA	NA	NA	NA	NA	NA	NA	NA	NA	NA	NA	NA	NA	NA	NA	NA	GCA_006694185_1_03648
Panaroo_4624	group_962	NA	hypothetical protein	Disulphide bond isomerase, DsbC/G|Thioredoxin-like fold|Thioredoxin-like superfamily	NA	HA	9	0	31	40	22.5	100	Inf	0.00235825	1	0.023359	2	2	0	0.5	0.5	0.40625	0	8	1	0	Plasmid	NA	NA	ERR2711048_00276	NA	NA	NA	NA	NA	NA	NA	NA	NA	NA	NA	NA	NA	NA	NA	NA	NA	NA	GCA_006694185_1_03649
Panaroo_4653	group_48	NA	hypothetical protein	P-loop containing nucleoside triphosphate hydrolase	NA	HA	9	0	31	40	22.5	100	Inf	0.00235825	1	0.023359	2	2	0	0.5	0.5	0.59375	0	7	1	1	Plasmid	NA	NA	ERR2711048_00277	NA	NA	NA	NA	NA	NA	NA	NA	NA	NA	NA	NA	NA	NA	NA	NA	NA	NA	GCA_006694185_1_03650
Panaroo_4594	group_1641	NA	hypothetical protein	Endonuclease relaxase, MobA/VirD2	NA	HA	9	0	31	40	22.5	100	Inf	0.00235825	1	0.023359	2	2	0	0.5	0.5	0.53125	0	8	1	0	Plasmid	NA	NA	ERR2711048_00278	NA	NA	NA	NA	NA	NA	NA	NA	NA	NA	NA	NA	NA	NA	NA	NA	NA	NA	GCA_006694185_1_03668
Panaroo_4566	group_2935	NA	hypothetical protein	NA	NA	HA	9	0	31	40	22.5	100	Inf	0.00235825	1	0.023359	2	2	0	0.5	0.5	0.5625	0	8	1	0	Plasmid	NA	NA	ERR2711048_00279	NA	NA	NA	NA	NA	NA	NA	NA	NA	NA	NA	NA	NA	NA	NA	NA	NA	NA	GCA_006694185_1_03669
Panaroo_4577	group_2268	NA	hypothetical protein	NA	NA	HA	9	0	31	40	22.5	100	Inf	0.00235825	1	0.023359	2	2	0	0.5	0.5	0.53125	0	8	1	0	Plasmid	NA	NA	ERR2711048_00280	NA	NA	NA	NA	NA	NA	NA	NA	NA	NA	NA	NA	NA	NA	NA	NA	NA	NA	GCA_006694185_1_03670
Panaroo_4596	group_1583	NA	hypothetical protein	Domain of unknown function DUF4942	NA	HA	9	0	31	40	22.5	100	Inf	0.00235825	1	0.023359	2	2	0	0.5	0.5	0.53125	0	7	1	1	Plasmid	NA	NA	ERR2711048_00281	NA	NA	NA	NA	NA	NA	NA	NA	NA	NA	NA	NA	NA	NA	NA	NA	NA	NA	GCA_006694185_1_03671
Panaroo_4591	ssb_2~~~ssb_3	ssb_2;ssb_3	Plasmid-derived single-stranded DNA-binding protein	Single-stranded DNA-binding protein|Nucleic acid-binding, OB-fold|Primosome PriB/single-strand DNA-binding	NA	HA	9	0	31	40	22.5	100	Inf	0.00235825	1	0.023359	3	3	0	0.25	0.25	0.21875	0	9	0	0	Plasmid	NA	NA	NA	NA	NA	NA	NA	NA	NA	NA	NA	NA	NA	NA	NA	NA	NA	NA	NA	NA	NA	GCA_006694185_1_04661
Panaroo_4607	group_1299	NA	hypothetical protein	Protein of unknown function DUF905|YkfF-like domain superfamily	NA	HA	9	0	31	40	22.5	100	Inf	0.00235825	1	0.023359	3	3	0	0.25	0.25	0.21875	0	9	0	0	Plasmid	NA	NA	NA	NA	NA	NA	NA	NA	NA	NA	NA	NA	NA	NA	NA	NA	NA	NA	NA	NA	NA	GCA_006694185_1_04662
Panaroo_4597	noc	noc	Nucleoid occlusion protein	ParB/Sulfiredoxin superfamily|ParB/Sulfiredoxin	NA	HA	9	0	31	40	22.5	100	Inf	0.00235825	1	0.023359	3	3	0	0.25	0.25	0.21875	0	9	0	0	Plasmid	NA	NA	NA	NA	NA	NA	NA	NA	NA	NA	NA	NA	NA	NA	NA	NA	NA	NA	NA	NA	NA	GCA_006694185_1_04663
Panaroo_4586	psiB	psiB	Protein PsiB	Protein PsiB|Protein PsiB-like superfamily	NA	HA	9	0	31	40	22.5	100	Inf	0.00235825	1	0.023359	3	3	0	0.25	0.25	0.34375	0	9	0	0	Plasmid	NA	NA	NA	NA	NA	NA	NA	NA	NA	NA	NA	NA	NA	NA	NA	NA	NA	NA	NA	NA	NA	GCA_006694185_1_04664
Panaroo_4686	group_736	NA	hypothetical protein	Uncharacterised protein family PsiA	NA	HA	8	0	32	40	20	100	Inf	0.00530605	1	0.0481516	2	2	0	0.5	0.5	0.59375	0	8	0	0	Plasmid	NA	NA	NA	NA	NA	NA	NA	NA	NA	NA	NA	NA	NA	NA	NA	NA	NA	NA	NA	NA	NA	GCA_006694185_1_04665
Panaroo_4587	group_1891	NA	hypothetical protein	NA	NA	HA	9	0	31	40	22.5	100	Inf	0.00235825	1	0.023359	3	3	0	0.25	0.25	0.21875	0	9	0	0	Plasmid	NA	NA	NA	NA	NA	NA	NA	NA	NA	NA	NA	NA	NA	NA	NA	NA	NA	NA	NA	NA	NA	GCA_006694185_1_04666
Panaroo_4603	group_1427	NA	hypothetical protein	Antirestriction|Antirestriction protein ArdA, domain 1|Antirestriction protein ArdA, domain 3	NA	HA	9	0	31	40	22.5	100	Inf	0.00235825	1	0.023359	2	2	0	0.5	0.5	0.4375	0	8	0	1	Plasmid	NA	NA	ERR2711048_00287	NA	NA	NA	NA	NA	NA	NA	NA	NA	NA	NA	NA	NA	NA	NA	NA	NA	NA	GCA_006694185_1_04692
Panaroo_4615	group_1160	NA	hypothetical protein	NA	NA	HA	9	0	31	40	22.5	100	Inf	0.00235825	1	0.023359	2	2	0	0.5	0.5	0.5	0	8	0	1	Plasmid	NA	NA	ERR2711048_00286	NA	NA	NA	NA	NA	NA	NA	NA	NA	NA	NA	NA	NA	NA	NA	NA	NA	NA	GCA_006694185_1_04693
Panaroo_4621	group_1119	NA	hypothetical protein	NA	NA	HA	9	0	31	40	22.5	100	Inf	0.00235825	1	0.023359	2	2	0	0.5	0.5	0.4375	0	8	0	1	Plasmid	NA	NA	ERR2711048_00285	NA	NA	NA	NA	NA	NA	NA	NA	NA	NA	NA	NA	NA	NA	NA	NA	NA	NA	GCA_006694185_1_04694
Panaroo_4610	group_1293	NA	hypothetical protein	NA	NA	HA	9	0	31	40	22.5	100	Inf	0.00235825	1	0.023359	2	2	0	0.5	0.5	0.4375	0	8	0	1	Plasmid	NA	NA	ERR2711048_00284	NA	NA	NA	NA	NA	NA	NA	NA	NA	NA	NA	NA	NA	NA	NA	NA	NA	NA	GCA_006694185_1_04695
Panaroo_4687	group_487	NA	ISNCY family transposase ISRor2	Recombination-promoting nuclease RpnA|Transposase (putative), YhgA-like	NA	HA	8	0	32	40	20	100	Inf	0.00530605	1	0.0481516	2	2	0	0.5	0.5	0.3125	0	8	0	0	Plasmid	NA	NA	NA	NA	NA	NA	NA	NA	NA	NA	NA	NA	NA	NA	NA	NA	NA	NA	NA	NA	NA	GCA_006694185_1_04696
Panaroo_4681	group_1412	NA	hypothetical protein;ISNCY family transposase ISRor2	Recombination-promoting nuclease RpnA|Transposase (putative), YhgA-like	NA	HA	8	0	32	40	20	100	Inf	0.00530605	1	0.0481516	2	2	0	0.5	0.5	0.25	0	7	0	1	Plasmid	NA	NA	ERR2711048_00283	NA	NA	NA	NA	NA	NA	NA	NA	NA	NA	NA	NA	NA	NA	NA	NA	NA	NA	GCA_006694185_1_04697
Panaroo_4608	group_1298	NA	hypothetical protein	Lambda repressor-like, DNA-binding domain superfamily	NA	HA	9	0	31	40	22.5	100	Inf	0.00235825	1	0.023359	2	2	0	0.5	0.5	0.375	0	8	0	1	Plasmid	NA	NA	ERR2711048_00282	NA	NA	NA	NA	NA	NA	NA	NA	NA	NA	NA	NA	NA	NA	NA	NA	NA	NA	GCA_006694185_1_04698
Panaroo_4689	klcA	klcA	Antirestriction protein KlcA	Antirestriction protein|Antirestriction domain superfamily	NA	HA	8	0	32	40	20	100	Inf	0.00530605	1	0.0481516	2	2	0	0.5	0.5	0.46875	0	8	0	0	Plasmid	NA	NA	NA	NA	NA	NA	NA	NA	NA	NA	NA	NA	NA	NA	NA	NA	NA	NA	NA	NA	NA	GCA_006694185_1_04703
Panaroo_4683	group_1220	NA	hypothetical protein	NA	NA	HA	8	0	32	40	20	100	Inf	0.00530605	1	0.0481516	2	2	0	0.5	0.5	0.4375	0	7	1	0	Plasmid	NA	NA	NA	NA	NA	NA	NA	NA	NA	NA	NA	NA	NA	NA	NA	NA	NA	NA	NA	NA	NA	GCA_006694185_1_04704
Panaroo_4658	group_2802	NA	hypothetical protein	NA	NA	HA	8	0	32	40	20	100	Inf	0.00530605	1	0.0481516	2	2	0	0.5	0.5	0.65625	0	7	1	0	Plasmid	NA	NA	NA	NA	NA	NA	NA	NA	NA	NA	NA	NA	NA	NA	NA	NA	NA	NA	NA	NA	NA	GCA_006694185_1_04705
Panaroo_4199	group_1830	NA	hypothetical protein	Protein of unknown function DUF2732	NA	HA	28	8	12	32	70	80	9.33333	1.32e-05	0.0398849	0.000319079	3	3	2	0.25	1	0.0120988	34	0	3	0	Prophage	NA	ERR2693775_00562	ERR2711048_04504	NA	NA	NA	GCA_003641285_1_01107	NA	NA	NA	NA	NA	GCA_005637775_1_01633	NA	NA	NA	GCA_005714475_1_01030	GCA_005869605_1_04066	NA	NA	GCA_006586525_1_04214	GCA_006694185_1_03902
Panaroo_4263	xerC_5	;xerC_5	hypothetical protein;Tyrosine recombinase XerC	DNA breaking-rejoining enzyme, catalytic core|Integrase-like, catalytic domain superfamily|Integrase, catalytic domain|Core-binding (CB) domain	NA	HA	15	2	25	38	37.5	95	11.4	0.000669596	1	0.00939605	2	2	1	0.5	1	0.0138986	16	0	1	0	Prophage	NA	NA	ERR2711048_04511	NA	NA	NA	NA	NA	NA	NA	NA	NA	NA	GCA_005671515_1_04303	NA	NA	NA	NA	NA	NA	NA	NA
Panaroo_4432	group_1049	NA	hypothetical protein	RNA-directed DNA polymerase (reverse transcriptase), msDNA|Reverse transcriptase domain|DNA/RNA polymerase superfamily	NA	HA	11	0	29	40	27.5	100	Inf	0.000441281	1	0.0064304	2	2	0	0.5	0.5	0.0659934	10	0	1	0	Prophage	NA	NA	ERR2711048_04497	NA	NA	NA	NA	NA	NA	NA	NA	NA	NA	NA	NA	NA	NA	NA	NA	NA	NA	NA
Panaroo_4226	dinI	dinI;	DNA damage-inducible protein I;hypothetical protein	DNA damage-inducible protein DinI-like|DinI-like superfamily	NA	HA	18	4	22	36	45	90	7.36364	0.000869125	1	0.0121397	3	3	1	0.25	1	0.0123988	22	0	0	0	Prophage	NA	NA	ERR2711048_04499	NA	NA	NA	GCA_003641285_1_01113	NA	NA	NA	NA	NA	NA	NA	NA	NA	NA	NA	NA	NA	NA	GCA_006694185_1_03897
Panaroo_4258	group_1501	NA	hypothetical protein	NA	NA	HA	16	2	24	38	40	95	12.6667	0.000296651	0.899149	0.00440759	3	3	2	0.25	1	0.00659934	18	0	0	0	Prophage	NA	NA	NA	NA	NA	NA	NA	NA	NA	NA	NA	NA	GCA_005637775_1_01616	NA	NA	NA	GCA_005714475_1_01013	GCA_005869605_1_04151	NA	NA	GCA_006586525_1_04197	GCA_006694185_1_03885
Panaroo_4287	group_1401	NA	hypothetical protein	Bacteriophage P2, GpM	NA	HA	15	1	25	39	37.5	97.5	23.4	0.000124034	0.375947	0.00266629	3	3	1	0.25	1	0.0149985	16	0	0	0	Prophage	NA	NA	ERR2711048_04492	NA	NA	NA	NA	NA	NA	NA	NA	NA	NA	NA	NA	NA	NA	NA	NA	NA	NA	NA
Panaroo_4296	group_2743	NA	hypothetical protein	Phage Tail Protein X-like	NA	HA	13	2	27	38	32.5	95	9.14815	0.00312074	1	0.0302203	2	2	1	0.5	1	0.0176982	15	0	0	0	Prophage	NA	NA	ERR2711048_04490	NA	NA	NA	NA	NA	NA	NA	NA	NA	NA	NA	NA	NA	NA	NA	NA	NA	NA	NA
Panaroo_4297	group_2698	NA	hypothetical protein	Bacteriophage holin HP1 family	NA	HA	13	2	27	38	32.5	95	9.14815	0.00312074	1	0.0302203	2	2	1	0.5	1	0.0192981	15	0	0	0	Prophage	NA	NA	ERR2711048_04489	NA	NA	NA	NA	NA	NA	NA	NA	NA	NA	NA	NA	NA	NA	NA	NA	NA	NA	NA
Panaroo_4302	group_1624	NA	hypothetical protein	Glycoside hydrolase, family 24|Lysozyme-like domain superfamily|Endolysin T4 type|Lysozyme domain superfamily	NA	HA	13	2	27	38	32.5	95	9.14815	0.00312074	1	0.0302203	2	2	1	0.5	1	0.0186981	15	0	0	0	Prophage	NA	NA	ERR2711048_04488	NA	NA	NA	NA	NA	NA	NA	NA	NA	NA	NA	NA	NA	NA	NA	NA	NA	NA	NA
Panaroo_4313	group_1514	NA	hypothetical protein	Bacteriophage P2, LysB	NA	HA	13	1	27	39	32.5	97.5	18.7778	0.000669078	1	0.00939605	2	2	1	0.5	1	0.0415958	14	0	0	0	Prophage	NA	NA	ERR2711048_04487	NA	NA	NA	NA	NA	NA	NA	NA	NA	NA	NA	NA	NA	NA	NA	NA	NA	NA	NA
Panaroo_4319	group_382	NA	hypothetical protein	Bacteriophage P2, GpN, major capsid	NA	HA	13	1	27	39	32.5	97.5	18.7778	0.000669078	1	0.00939605	2	2	1	0.5	1	0.039496	14	0	0	0	Prophage	NA	NA	ERR2711048_04493	NA	NA	NA	NA	NA	NA	NA	NA	NA	NA	NA	NA	NA	NA	NA	NA	NA	NA	NA
Panaroo_4337	group_1515	NA	hypothetical protein	NA	NA	HA	13	0	27	40	32.5	100	Inf	7.64e-05	0.231473	0.00165337	2	2	0	0.5	0.5	0.0818918	13	0	0	0	Prophage	NA	NA	ERR2711048_04508	NA	NA	NA	NA	NA	NA	NA	NA	NA	NA	NA	NA	NA	NA	NA	NA	NA	NA	NA
Panaroo_4407	group_43	NA	hypothetical protein	Replication gene A protein	NA	HA	12	0	28	40	30	100	Inf	0.000185466	0.562148	0.00294318	2	2	0	0.5	0.5	0.0521948	12	0	0	0	Prophage	NA	NA	ERR2711048_04501	NA	NA	NA	NA	NA	NA	NA	NA	NA	NA	NA	NA	NA	NA	NA	NA	NA	NA	NA
Panaroo_4409	group_2798	NA	hypothetical protein	NA	NA	HA	11	0	29	40	27.5	100	Inf	0.000441281	1	0.0064304	2	2	0	0.5	0.5	0.0687931	11	0	0	0	Prophage	NA	NA	ERR2711048_04510	NA	NA	NA	NA	NA	NA	NA	NA	NA	NA	NA	NA	NA	NA	NA	NA	NA	NA	NA
Panaroo_4431	group_1101	NA	hypothetical protein	Bacteriophage CI repressor|Lambda repressor-like, DNA-binding domain superfamily|Bacteriophage CI repressor, C-terminal	NA	HA	11	0	29	40	27.5	100	Inf	0.000441281	1	0.0064304	2	2	0	0.5	0.5	0.0663934	11	0	0	0	Prophage	NA	NA	ERR2711048_04509	NA	NA	NA	NA	NA	NA	NA	NA	NA	NA	NA	NA	NA	NA	NA	NA	NA	NA	NA
Panaroo_4482	group_1402	NA	hypothetical protein	NA	NA	HA	10	0	30	40	25	100	Inf	0.00102966	1	0.0131683	2	2	0	0.5	0.5	0.0570943	10	0	0	0	Prophage	NA	NA	NA	NA	NA	NA	NA	NA	NA	NA	NA	NA	GCA_005637775_1_03155	NA	NA	NA	GCA_005714475_1_02271	NA	NA	NA	NA	NA
Panaroo_4509	group_234	NA	hypothetical protein	NA	NA	HA	10	0	30	40	25	100	Inf	0.00102966	1	0.0131683	2	2	0	0.5	0.5	0.121359	10	0	0	0	Prophage	NA	NA	ERR2711048_04498	NA	NA	NA	NA	NA	NA	NA	NA	NA	NA	NA	NA	NA	NA	NA	NA	NA	NA	NA
Panaroo_4062	oadA_2~~~oadA_1~~~oadA~~~oadA_3	oadA_2;oadA_1;oadA;oadA_3	Oxaloacetate decarboxylase alpha chain	Carboxylase, conserved domain|Pyruvate carboxyltransferase|Biotin/lipoyl attachment|Aldolase-type TIM barrel|Single hybrid motif|Oxaloacetate decarboxylase, alpha subunit|Biotin-binding site	NA	NHA	32	40	8	0	80	0	0	0.00530605	1	0.0481516	2	0	2	0.5	0.5	0.00619938	0	0	71	1	Chromosome	ERR2693668_02683	ERR2693775_03359	ERR2711048_01338	GCA_000940975_1_03982	GCA_002761335_1_00573	GCA_002761355_1_00522	GCA_003641285_1_00484	GCA_003874955_1_02097	GCA_003878515_1_00044	GCA_004224805_1_01403	GCA_005441655_1_01974	GCA_005576575_1_00535	GCA_005637775_1_02256	GCA_005671515_1_00377	GCA_005677915_1_01073	GCA_005703855_1_02105	NA	GCA_005869605_1_04395	GCA_005943205_1_00044	GCA_006169485_1_03018	GCA_006586525_1_01054	GCA_006694185_1_03470
Panaroo_4069	group_300	NA	hypothetical protein	Tol-Pal system, TolA	NA	NHA	27	38	13	2	67.5	5	0.109312	0.00312074	1	0.0302203	3	1	3	0.25	1	0.00029997	0	0	64	1	Chromosome	ERR2693668_00670	ERR2693775_01276	ERR2711048_01444	GCA_000940975_1_01444	GCA_002761335_1_03084	GCA_002761355_1_03028	GCA_003641285_1_02999	GCA_003874955_1_01401	GCA_003878515_1_02962	NA	GCA_005441655_1_00033	GCA_005576575_1_03099	GCA_005637775_1_03567	GCA_005671515_1_04370	GCA_005677915_1_03075	GCA_005703855_1_02348	GCA_005714475_1_02447	GCA_005869605_1_04207	GCA_005943205_1_02790	GCA_006169485_1_01850	GCA_006586525_1_04363	NA
Panaroo_4101	group_1193	NA	hypothetical protein	Cro/C1-type helix-turn-helix domain|Lambda repressor-like, DNA-binding domain superfamily	NA	NHA	2	39	38	1	5	2.5	0.00134953	5.96e-19	1.81e-15	1.79e-17	4	1	3	0.625	0.625	0.6875	0	0	44	0	Chromosome	ERR2693668_02090	ERR2693775_03423	NA	GCA_000940975_1_03918	GCA_002761335_1_00637	GCA_002761355_1_00586	GCA_003641285_1_00548	GCA_003874955_1_02162;GCA_003874955_1_02161	GCA_003878515_1_00110	GCA_004224805_1_01467	GCA_005441655_1_02038;GCA_005441655_1_02039	GCA_005576575_1_00599	NA	NA	GCA_005677915_1_01137	GCA_005703855_1_02170	NA	NA	GCA_005943205_1_00108	GCA_006169485_1_03082	NA	NA
Panaroo_4106	group_2980	NA	hypothetical protein	CRISPR-associated protein Cse2|Cse2 superfamily	NA	NHA	0	40	40	0	0	0	0	1.86e-23	5.64e-20	1.25e-21	4	0	4	0.125	0.125	0.5	0	0	40	0	Chromosome	ERR2693668_03946	ERR2693775_00753	NA	GCA_000940975_1_03549	GCA_002761335_1_01006	GCA_002761355_1_00996	GCA_003641285_1_00917	GCA_003874955_1_01966	GCA_003878515_1_00479	GCA_004224805_1_01967	GCA_005441655_1_01843	GCA_005576575_1_00967	NA	NA	GCA_005677915_1_01965	GCA_005703855_1_00884	NA	NA	GCA_005943205_1_00478	GCA_006169485_1_02415	NA	NA
Panaroo_4107	group_2969	NA	hypothetical protein	NA	NA	NHA	0	40	40	0	0	0	0	1.86e-23	5.64e-20	1.25e-21	4	0	4	0.125	0.125	0.625	0	0	40	0	Chromosome	ERR2693668_01227	ERR2693775_03272	NA	GCA_000940975_1_00458	GCA_002761335_1_04069	GCA_002761355_1_04018	GCA_003641285_1_03984	GCA_003874955_1_01251	GCA_003878515_1_01216	GCA_004224805_1_00519	GCA_005441655_1_01515	GCA_005576575_1_04084	NA	NA	GCA_005677915_1_00519	GCA_005703855_1_00519	NA	NA	GCA_005943205_1_01215	GCA_006169485_1_01485	NA	NA
Panaroo_4109	group_2929	NA	hypothetical protein	NA	NA	NHA	0	40	40	0	0	0	0	1.86e-23	5.64e-20	1.25e-21	4	0	4	0.125	0.125	0.5625	0	0	40	0	Chromosome	ERR2693668_03052	ERR2693775_03608	NA	GCA_000940975_1_00245	GCA_002761335_1_04282	GCA_002761355_1_04231	GCA_003641285_1_04198	GCA_003874955_1_03145	GCA_003878515_1_03418	GCA_004224805_1_03637	GCA_005441655_1_03553	GCA_005576575_1_04297	NA	NA	GCA_005677915_1_03688	GCA_005703855_1_03704	NA	NA	GCA_005943205_1_03483	GCA_006169485_1_03730	NA	NA
Panaroo_4110	group_2923	NA	hypothetical protein	NA	NA	NHA	0	40	40	0	0	0	0	1.86e-23	5.64e-20	1.25e-21	4	0	4	0.125	0.125	0.5625	0	0	39	1	Chromosome	ERR2693668_02419	ERR2693775_02578	NA	GCA_000940975_1_03232	GCA_002761335_1_01367	GCA_002761355_1_01312	GCA_003641285_1_01282	7_refound_48	GCA_003878515_1_03541	GCA_004224805_1_02730	GCA_005441655_1_03675	GCA_005576575_1_01328	NA	NA	GCA_005677915_1_02692	GCA_005703855_1_03826	NA	NA	GCA_005943205_1_03605	GCA_006169485_1_03852	NA	NA
Panaroo_4112	group_2725	NA	hypothetical protein	NA	NA	NHA	0	40	40	0	0	0	0	1.86e-23	5.64e-20	1.25e-21	4	0	4	0.125	0.125	0.5	0	0	31	9	Chromosome	0_refound_3	1_refound_10	NA	GCA_000940975_1_02247	4_refound_31	5_refound_37	6_refound_43	GCA_003874955_1_00491	GCA_003878515_1_01776	GCA_004224805_1_01109	GCA_005441655_1_00755	GCA_005576575_1_02305	NA	NA	GCA_005677915_1_00789	GCA_005703855_1_01324	NA	NA	18_refound_171	GCA_006169485_1_00445	NA	NA
Panaroo_4118	group_2005	NA	hypothetical protein	Homeobox-like domain superfamily|Transposase IS3/IS911family	NA	NHA	0	40	40	0	0	0	0	1.86e-23	5.64e-20	1.25e-21	4	0	4	0.125	0.125	0.34375	0	0	46	0	Chromosome	ERR2693668_01120	ERR2693775_03165	NA	GCA_000940975_1_00565	GCA_002761335_1_03962	GCA_002761355_1_03911	GCA_003641285_1_03877	GCA_003874955_1_01143	GCA_003878515_1_01109	GCA_004224805_1_00412	GCA_005441655_1_01407	GCA_005576575_1_03977	NA	NA	GCA_005677915_1_00413	GCA_005703855_1_00412	NA	NA	GCA_005943205_1_01108	GCA_006169485_1_01378	NA	NA
Panaroo_4121	group_1455	NA	hypothetical protein	Saf-pilin pilus formation protein|Dr-adhesin superfamily|Adhesion domain superfamily	NA	NHA	0	40	40	0	0	0	0	1.86e-23	5.64e-20	1.25e-21	4	0	4	0.125	0.125	0.46875	0	0	40	0	Chromosome	ERR2693668_04547	ERR2693775_04478	NA	GCA_000940975_1_01034	GCA_002761335_1_03494	GCA_002761355_1_03441	GCA_003641285_1_03409	GCA_003874955_1_04262	GCA_003878515_1_03708	GCA_004224805_1_03803	GCA_005441655_1_02754	GCA_005576575_1_03509	NA	NA	GCA_005677915_1_03854	GCA_005703855_1_03993	NA	NA	GCA_005943205_1_03771	GCA_006169485_1_03297	NA	NA
Panaroo_4127	group_782	NA	hypothetical protein	CRISPR-associated protein Cse3	NA	NHA	0	40	40	0	0	0	0	1.86e-23	5.64e-20	1.25e-21	4	0	4	0.125	0.125	0.375	0	0	40	0	Chromosome	ERR2693668_03943	ERR2693775_00750	NA	GCA_000940975_1_03546	GCA_002761335_1_01009	GCA_002761355_1_00999	GCA_003641285_1_00920	GCA_003874955_1_01963	GCA_003878515_1_00482	GCA_004224805_1_01964	GCA_005441655_1_01840	GCA_005576575_1_00970	NA	NA	GCA_005677915_1_01962	GCA_005703855_1_00881	NA	NA	GCA_005943205_1_00481	GCA_006169485_1_02412	NA	NA
Panaroo_4129	group_751	NA	hypothetical protein	CRISPR-associated protein, Cas5|CRISPR-associated protein Cas5, N-terminal|CRISPR-associated protein, CasD	NA	NHA	0	40	40	0	0	0	0	1.86e-23	5.64e-20	1.25e-21	4	0	4	0.125	0.125	0.5	0	0	40	0	Chromosome	ERR2693668_03944	ERR2693775_00751	NA	GCA_000940975_1_03547	GCA_002761335_1_01008	GCA_002761355_1_00998	GCA_003641285_1_00919	GCA_003874955_1_01964	GCA_003878515_1_00481	GCA_004224805_1_01965	GCA_005441655_1_01841	GCA_005576575_1_00969	NA	NA	GCA_005677915_1_01963	GCA_005703855_1_00882	NA	NA	GCA_005943205_1_00480	GCA_006169485_1_02413	NA	NA
Panaroo_4139	casC	casC	CRISPR system Cascade subunit CasC	CRISPR-associated protein, CT1975	NA	NHA	0	40	40	0	0	0	0	1.86e-23	5.64e-20	1.25e-21	4	0	4	0.125	0.125	0.5625	0	0	40	0	Chromosome	ERR2693668_03945	ERR2693775_00752	NA	GCA_000940975_1_03548	GCA_002761335_1_01007	GCA_002761355_1_00997	GCA_003641285_1_00918	GCA_003874955_1_01965	GCA_003878515_1_00480	GCA_004224805_1_01966	GCA_005441655_1_01842	GCA_005576575_1_00968	NA	NA	GCA_005677915_1_01964	GCA_005703855_1_00883	NA	NA	GCA_005943205_1_00479	GCA_006169485_1_02414	NA	NA
Panaroo_4142	group_158	NA	hypothetical protein	CRISPR-associated protein Cse1	NA	NHA	0	40	40	0	0	0	0	1.86e-23	5.64e-20	1.25e-21	4	0	4	0.125	0.125	0.65625	0	0	40	0	Chromosome	ERR2693668_03947	ERR2693775_00754	NA	GCA_000940975_1_03550	GCA_002761335_1_01005	GCA_002761355_1_00995	GCA_003641285_1_00916	GCA_003874955_1_01967	GCA_003878515_1_00478	GCA_004224805_1_01968	GCA_005441655_1_01844	GCA_005576575_1_00966	NA	NA	GCA_005677915_1_01966	GCA_005703855_1_00885	NA	NA	GCA_005943205_1_00477	GCA_006169485_1_02416	NA	NA
Panaroo_4149	ygcB	ygcB	CRISPR-associated endonuclease/helicase Cas3	P-loop containing nucleoside triphosphate hydrolase|Helicase superfamily 1/2, ATP-binding domain|Helicase Cas3, CRISPR-associated, core|CRISPR-associated Cas3-type HD domain|CRISPR-associated Cas3-type HD domain superfamily	NA	NHA	0	40	40	0	0	0	0	1.86e-23	5.64e-20	1.25e-21	4	0	4	0.125	0.125	0.4375	0	0	40	0	Chromosome	ERR2693668_03948	ERR2693775_00755	NA	GCA_000940975_1_03551	GCA_002761335_1_01004	GCA_002761355_1_00994	GCA_003641285_1_00915	GCA_003874955_1_01968	GCA_003878515_1_00477	GCA_004224805_1_01969	GCA_005441655_1_01845	GCA_005576575_1_00965	NA	NA	GCA_005677915_1_01967	GCA_005703855_1_00886	NA	NA	GCA_005943205_1_00476	GCA_006169485_1_02417	NA	NA
Panaroo_4151	group_2888	NA	hypothetical protein	NA	NA	NHA	0	39	40	1	0	2.5	0	7.63e-22	2.31e-18	2.36e-20	3	0	3	0.25	0.25	0.78125	0	0	39	0	Chromosome	ERR2693668_00937	ERR2693775_02982	NA	GCA_000940975_1_00748	GCA_002761335_1_03779	GCA_002761355_1_03728	GCA_003641285_1_03694	GCA_003874955_1_00959	GCA_003878515_1_00926	GCA_004224805_1_00230	GCA_005441655_1_01223	GCA_005576575_1_03794	NA	NA	GCA_005677915_1_00230	GCA_005703855_1_00230	NA	NA	GCA_005943205_1_00925	GCA_006169485_1_01196	NA	NA
Panaroo_4152	group_2860	NA	hypothetical protein	NA	NA	NHA	0	39	40	1	0	2.5	0	7.63e-22	2.31e-18	2.36e-20	3	0	3	0.25	0.25	0.6875	0	0	39	0	Chromosome	ERR2693668_00938	ERR2693775_02983	NA	GCA_000940975_1_00747	GCA_002761335_1_03780	GCA_002761355_1_03729	GCA_003641285_1_03695	GCA_003874955_1_00960	GCA_003878515_1_00927	GCA_004224805_1_00231	GCA_005441655_1_01224	GCA_005576575_1_03795	NA	NA	GCA_005677915_1_00231	GCA_005703855_1_00231	NA	NA	GCA_005943205_1_00926	GCA_006169485_1_01197	NA	NA
Panaroo_4153	group_2533	NA	hypothetical protein	NA	NA	NHA	0	39	40	1	0	2.5	0	7.63e-22	2.31e-18	2.36e-20	3	0	3	0.25	0.25	0.71875	0	0	39	0	Chromosome	ERR2693668_00931	ERR2693775_02976	NA	GCA_000940975_1_00754	GCA_002761335_1_03773	GCA_002761355_1_03722	GCA_003641285_1_03688	GCA_003874955_1_00953	GCA_003878515_1_00920	GCA_004224805_1_00224	GCA_005441655_1_01217	GCA_005576575_1_03788	NA	NA	GCA_005677915_1_00224	GCA_005703855_1_00224	NA	NA	GCA_005943205_1_00919	GCA_006169485_1_01190	NA	NA
Panaroo_4154	group_2433	NA	hypothetical protein	NA	NA	NHA	0	39	40	1	0	2.5	0	7.63e-22	2.31e-18	2.36e-20	3	0	3	0.25	0.25	0.8125	0	0	39	0	Chromosome	ERR2693668_00939	ERR2693775_02984	NA	GCA_000940975_1_00746	GCA_002761335_1_03781	GCA_002761355_1_03730	GCA_003641285_1_03696	GCA_003874955_1_00961	GCA_003878515_1_00928	GCA_004224805_1_00232	GCA_005441655_1_01225	GCA_005576575_1_03796	NA	NA	GCA_005677915_1_00232	GCA_005703855_1_00232	NA	NA	GCA_005943205_1_00927	GCA_006169485_1_01198	NA	NA
Panaroo_4155	rapA_3~~~rapA_2~~~rapA_1	rapA_3;rapA_2;rapA_1	RNA polymerase-associated protein RapA	SNF2-like, N-terminal domain superfamily|P-loop containing nucleoside triphosphate hydrolase|SNF2, N-terminal|Helicase superfamily 1/2, ATP-binding domain	NA	NHA	0	39	40	1	0	2.5	0	7.63e-22	2.31e-18	2.36e-20	3	0	3	0.25	0.25	0.71875	0	0	60	0	Chromosome	ERR2693668_01083	ERR2693775_03128	NA	GCA_000940975_1_00602	GCA_002761335_1_03925	GCA_002761355_1_03874	GCA_003641285_1_03840	GCA_003874955_1_01105;GCA_003874955_1_01106	GCA_003878515_1_01072	GCA_004224805_1_00376	GCA_005441655_1_01369;GCA_005441655_1_01370	GCA_005576575_1_03940	NA	NA	GCA_005677915_1_04574;GCA_005677915_1_00376	GCA_005703855_1_04772;GCA_005703855_1_00376	NA	NA	GCA_005943205_1_01071	GCA_006169485_1_01342;GCA_006169485_1_04665	NA	NA
Panaroo_4156	group_2079	NA	hypothetical protein	NA	NA	NHA	0	39	40	1	0	2.5	0	7.63e-22	2.31e-18	2.36e-20	3	0	3	0.25	0.25	0.78125	0	0	71	0	Chromosome	ERR2693668_01076	ERR2693775_03121	NA	GCA_000940975_1_00609	GCA_002761335_1_03918	GCA_002761355_1_03867	GCA_003641285_1_03833	GCA_003874955_1_01098;GCA_003874955_1_04809	GCA_003878515_1_01065;GCA_003878515_1_04579	GCA_004224805_1_00369;GCA_004224805_1_04539	GCA_005441655_1_04714;GCA_005441655_1_01362	GCA_005576575_1_03933	NA	NA	GCA_005677915_1_04581;GCA_005677915_1_00369	GCA_005703855_1_04779;GCA_005703855_1_00369	NA	NA	GCA_005943205_1_01064;GCA_005943205_1_04437	GCA_006169485_1_04672;GCA_006169485_1_01335	NA	NA
Panaroo_4157	deaD_3~~~deaD_2~~~deaD_1	;deaD_3;deaD_2;deaD_1	hypothetical protein;ATP-dependent RNA helicase DeaD	Helicase, C-terminal|P-loop containing nucleoside triphosphate hydrolase|Helicase superfamily 1/2, ATP-binding domain|DEAD/DEAH box helicase domain	NA	NHA	0	39	40	1	0	2.5	0	7.63e-22	2.31e-18	2.36e-20	3	0	3	0.25	0.25	0.875	0	0	59	0	Chromosome	ERR2693668_01082	ERR2693775_03127	NA	GCA_000940975_1_00603	GCA_002761335_1_03924	GCA_002761355_1_03873	GCA_003641285_1_03839	GCA_003874955_1_01104	GCA_003878515_1_01071	GCA_004224805_1_00375	GCA_005441655_1_01368	GCA_005576575_1_03939	NA	NA	GCA_005677915_1_04575;GCA_005677915_1_00375	GCA_005703855_1_04773;GCA_005703855_1_00375	NA	NA	GCA_005943205_1_01070	GCA_006169485_1_04666;GCA_006169485_1_01341	NA	NA
Panaroo_4159	group_1999	NA	hypothetical protein	Post-segregation antitoxin CcdA	NA	NHA	0	39	40	1	0	2.5	0	7.63e-22	2.31e-18	2.36e-20	3	0	3	0.25	0.25	0.59375	0	0	55	0	Chromosome	ERR2693668_01090	ERR2693775_03135	NA	GCA_000940975_1_00595	GCA_002761335_1_03932	GCA_002761355_1_03881	GCA_003641285_1_03847	GCA_003874955_1_01113	GCA_003878515_1_01079	GCA_004224805_1_00383	GCA_005441655_1_01377	GCA_005576575_1_03947	NA	NA	GCA_005677915_1_04567;GCA_005677915_1_00383	GCA_005703855_1_00383;GCA_005703855_1_04765	NA	NA	GCA_005943205_1_01078	GCA_006169485_1_01349;GCA_006169485_1_04658	NA	NA
Panaroo_4160	ccdB	ccdB	Toxin CcdB	Plasmid maintenance toxin/Cell growth inhibitor|Toxin CcdB	NA	NHA	0	39	40	1	0	2.5	0	7.63e-22	2.31e-18	2.36e-20	3	0	3	0.25	0.25	0.6875	0	0	55	0	Chromosome	ERR2693668_01089	ERR2693775_03134	NA	GCA_000940975_1_00596	GCA_002761335_1_03931	GCA_002761355_1_03880	GCA_003641285_1_03846	GCA_003874955_1_01112	GCA_003878515_1_01078	GCA_004224805_1_00382	GCA_005441655_1_01376	GCA_005576575_1_03946	NA	NA	GCA_005677915_1_00382;GCA_005677915_1_04568	GCA_005703855_1_04766;GCA_005703855_1_00382	NA	NA	GCA_005943205_1_01077	GCA_006169485_1_01348;GCA_006169485_1_04659	NA	NA
Panaroo_4161	group_1998	NA	hypothetical protein	NA	NA	NHA	0	39	40	1	0	2.5	0	7.63e-22	2.31e-18	2.36e-20	3	0	3	0.25	0.25	0.75	0	0	56	0	Chromosome	ERR2693668_01088	ERR2693775_03133	NA	GCA_000940975_1_00597	GCA_002761335_1_03930	GCA_002761355_1_03879	GCA_003641285_1_03845	GCA_003874955_1_01111	GCA_003878515_1_01077	GCA_004224805_1_00381	GCA_005441655_1_01375	GCA_005576575_1_03945	NA	NA	GCA_005677915_1_00381;GCA_005677915_1_04569	GCA_005703855_1_00381;GCA_005703855_1_04767	NA	NA	GCA_005943205_1_01076	GCA_006169485_1_01347;GCA_006169485_1_04660	NA	NA
Panaroo_4162	group_1997	NA	hypothetical protein	NA	NA	NHA	0	39	40	1	0	2.5	0	7.63e-22	2.31e-18	2.36e-20	3	0	3	0.25	0.25	0.78125	0	0	56	0	Chromosome	ERR2693668_01087	ERR2693775_03132	NA	GCA_000940975_1_00598	GCA_002761335_1_03929	GCA_002761355_1_03878	GCA_003641285_1_03844	GCA_003874955_1_01110	GCA_003878515_1_01076	GCA_004224805_1_00380	GCA_005441655_1_01374	GCA_005576575_1_03944	NA	NA	GCA_005677915_1_04570;GCA_005677915_1_00380	GCA_005703855_1_00380;GCA_005703855_1_04768	NA	NA	GCA_005943205_1_01075	GCA_006169485_1_01346;GCA_006169485_1_04661	NA	NA
Panaroo_4163	group_1996	NA	hypothetical protein	NA	NA	NHA	0	39	40	1	0	2.5	0	7.63e-22	2.31e-18	2.36e-20	3	0	3	0.25	0.25	0.78125	0	0	56	0	Chromosome	ERR2693668_01086	ERR2693775_03131	NA	GCA_000940975_1_00599	GCA_002761335_1_03928	GCA_002761355_1_03877	GCA_003641285_1_03843	GCA_003874955_1_01109	GCA_003878515_1_01075	GCA_004224805_1_00379	GCA_005441655_1_01373	GCA_005576575_1_03943	NA	NA	GCA_005677915_1_04571;GCA_005677915_1_00379	GCA_005703855_1_00379;GCA_005703855_1_04769	NA	NA	GCA_005943205_1_01074	GCA_006169485_1_04662;GCA_006169485_1_01345	NA	NA
Panaroo_4164	group_1995	NA	hypothetical protein	tRNA-guanine(15) transglycosylase-like|Queuine tRNA-ribosyltransferase-like	NA	NHA	0	39	40	1	0	2.5	0	7.63e-22	2.31e-18	2.36e-20	3	0	3	0.25	0.25	0.875	0	0	56	0	Chromosome	ERR2693668_01085	ERR2693775_03130	NA	GCA_000940975_1_00600	GCA_002761335_1_03927	GCA_002761355_1_03876	GCA_003641285_1_03842	GCA_003874955_1_01108	GCA_003878515_1_01074	GCA_004224805_1_00378	GCA_005441655_1_01372	GCA_005576575_1_03942	NA	NA	GCA_005677915_1_04572;GCA_005677915_1_00378	GCA_005703855_1_04770;GCA_005703855_1_00378	NA	NA	GCA_005943205_1_01073	GCA_006169485_1_04663;GCA_006169485_1_01344	NA	NA
Panaroo_4165	group_1994	NA	hypothetical protein	DGQHR-containing domain|DNA sulphur modification protein DndB	NA	NHA	0	39	40	1	0	2.5	0	7.63e-22	2.31e-18	2.36e-20	3	0	3	0.25	0.25	0.8125	0	0	56	0	Chromosome	ERR2693668_01084	ERR2693775_03129	NA	GCA_000940975_1_00601	GCA_002761335_1_03926	GCA_002761355_1_03875	GCA_003641285_1_03841	GCA_003874955_1_01107	GCA_003878515_1_01073	GCA_004224805_1_00377	GCA_005441655_1_01371	GCA_005576575_1_03941	NA	NA	GCA_005677915_1_04573;GCA_005677915_1_00377	GCA_005703855_1_04771;GCA_005703855_1_00377	NA	NA	GCA_005943205_1_01072	GCA_006169485_1_01343;GCA_006169485_1_04664	NA	NA
Panaroo_4166	group_1993	NA	hypothetical protein	NA	NA	NHA	0	39	40	1	0	2.5	0	7.63e-22	2.31e-18	2.36e-20	3	0	3	0.25	0.25	0.71875	0	0	62	0	Chromosome	ERR2693668_01081	ERR2693775_03126	NA	GCA_000940975_1_00604	GCA_002761335_1_03923	GCA_002761355_1_03872	GCA_003641285_1_03838	GCA_003874955_1_01103;GCA_003874955_1_04804	GCA_003878515_1_01070	GCA_004224805_1_00374;GCA_004224805_1_04534	GCA_005441655_1_01367	GCA_005576575_1_03938	NA	NA	GCA_005677915_1_04576;GCA_005677915_1_00374	GCA_005703855_1_04774;GCA_005703855_1_00374	NA	NA	GCA_005943205_1_01069;GCA_005943205_1_04432	GCA_006169485_1_01340;GCA_006169485_1_04667	NA	NA
Panaroo_4167	group_1992	NA	hypothetical protein	P-loop containing nucleoside triphosphate hydrolase	NA	NHA	0	39	40	1	0	2.5	0	7.63e-22	2.31e-18	2.36e-20	3	0	3	0.25	0.25	0.875	0	0	64	0	Chromosome	ERR2693668_01080	ERR2693775_03125	NA	GCA_000940975_1_00605	GCA_002761335_1_03922	GCA_002761355_1_03871	GCA_003641285_1_03837	GCA_003874955_1_01102;GCA_003874955_1_04805	GCA_003878515_1_01069	GCA_004224805_1_04535;GCA_004224805_1_00373	GCA_005441655_1_01366	GCA_005576575_1_03937	NA	NA	GCA_005677915_1_04577;GCA_005677915_1_00373	GCA_005703855_1_00373;GCA_005703855_1_04775	NA	NA	GCA_005943205_1_04433;GCA_005943205_1_01068	GCA_006169485_1_04668;GCA_006169485_1_01339	NA	NA
Panaroo_4168	group_1991	NA	hypothetical protein	NA	NA	NHA	0	39	40	1	0	2.5	0	7.63e-22	2.31e-18	2.36e-20	3	0	3	0.25	0.25	0.625	0	0	64	0	Chromosome	ERR2693668_01079	ERR2693775_03124	NA	GCA_000940975_1_00606	GCA_002761335_1_03921	GCA_002761355_1_03870	GCA_003641285_1_03836	GCA_003874955_1_04806;GCA_003874955_1_01101	GCA_003878515_1_01068	GCA_004224805_1_04536;GCA_004224805_1_00372	GCA_005441655_1_01365	GCA_005576575_1_03936	NA	NA	GCA_005677915_1_04578;GCA_005677915_1_00372	GCA_005703855_1_04776;GCA_005703855_1_00372	NA	NA	GCA_005943205_1_04434;GCA_005943205_1_01067	GCA_006169485_1_01338;GCA_006169485_1_04669	NA	NA
Panaroo_4169	group_1990	NA	hypothetical protein	P-loop containing nucleoside triphosphate hydrolase|Helicase superfamily 1/2, ATP-binding domain|DEAD/DEAH box helicase domain|Helicase, C-terminal	NA	NHA	0	39	40	1	0	2.5	0	7.63e-22	2.31e-18	2.36e-20	3	0	3	0.25	0.25	0.78125	0	0	69	0	Chromosome	ERR2693668_01078	ERR2693775_03123	NA	GCA_000940975_1_00607	GCA_002761335_1_03920	GCA_002761355_1_03869	GCA_003641285_1_03835	GCA_003874955_1_01100;GCA_003874955_1_04807	GCA_003878515_1_04577;GCA_003878515_1_01067	GCA_004224805_1_04537;GCA_004224805_1_00371	GCA_005441655_1_04712;GCA_005441655_1_01364	GCA_005576575_1_03935	NA	NA	GCA_005677915_1_00371;GCA_005677915_1_04579	GCA_005703855_1_00371;GCA_005703855_1_04777	NA	NA	GCA_005943205_1_04435;GCA_005943205_1_01066	GCA_006169485_1_04670;GCA_006169485_1_01337	NA	NA
Panaroo_4170	group_1989	NA	hypothetical protein	Phospholipase D-like domain	NA	NHA	0	39	40	1	0	2.5	0	7.63e-22	2.31e-18	2.36e-20	3	0	3	0.25	0.25	0.71875	0	0	69	0	Chromosome	ERR2693668_01077	ERR2693775_03122	NA	GCA_000940975_1_00608	GCA_002761335_1_03919	GCA_002761355_1_03868	GCA_003641285_1_03834	GCA_003874955_1_04808;GCA_003874955_1_01099	GCA_003878515_1_01066;GCA_003878515_1_04578	GCA_004224805_1_04538;GCA_004224805_1_00370	GCA_005441655_1_01363;GCA_005441655_1_04713	GCA_005576575_1_03934	NA	NA	GCA_005677915_1_04580;GCA_005677915_1_00370	GCA_005703855_1_04778;GCA_005703855_1_00370	NA	NA	GCA_005943205_1_01065;GCA_005943205_1_04436	GCA_006169485_1_04671;GCA_006169485_1_01336	NA	NA
Panaroo_4171	queD_1	queD_1	6-carboxy-5678-tetrahydropterin synthase	6-pyruvoyl tetrahydropterin synthase/QueD family|6-pyruvoyl tetrahydropterin synthase/QueD superfamily	NA	NHA	0	39	40	1	0	2.5	0	7.63e-22	2.31e-18	2.36e-20	3	0	3	0.25	0.25	0.78125	0	0	70	0	Chromosome	ERR2693668_01075	ERR2693775_03120	NA	GCA_000940975_1_00610	GCA_002761335_1_03917	GCA_002761355_1_03866	GCA_003641285_1_03832	GCA_003874955_1_01097;GCA_003874955_1_04810	GCA_003878515_1_04580;GCA_003878515_1_01064	GCA_004224805_1_00368;GCA_004224805_1_04540	GCA_005441655_1_01361;GCA_005441655_1_04715	GCA_005576575_1_03932	NA	NA	GCA_005677915_1_00368;GCA_005677915_1_04582	GCA_005703855_1_04780;GCA_005703855_1_00368	NA	NA	GCA_005943205_1_01063;GCA_005943205_1_04438	GCA_006169485_1_01334;GCA_006169485_1_04673	NA	NA
Panaroo_4172	fosA	fosA	Glutathione transferase FosA	Vicinal oxygen chelate (VOC) domain|Glyoxalase/Bleomycin resistance protein/Dihydroxybiphenyl dioxygenase	NA	NHA	0	39	40	1	0	2.5	0	7.63e-22	2.31e-18	2.36e-20	3	0	3	0.25	0.25	0.78125	0	0	70	0	Chromosome	ERR2693668_01074	ERR2693775_03119	NA	GCA_000940975_1_00611	GCA_002761335_1_03916	GCA_002761355_1_03865	GCA_003641285_1_03831	GCA_003874955_1_01096;GCA_003874955_1_04811	GCA_003878515_1_01063;GCA_003878515_1_04581	GCA_004224805_1_00367;GCA_004224805_1_04541	GCA_005441655_1_04716;GCA_005441655_1_01360	GCA_005576575_1_03931	NA	NA	GCA_005677915_1_00367;GCA_005677915_1_04583	GCA_005703855_1_00367;GCA_005703855_1_04781	NA	NA	GCA_005943205_1_04439;GCA_005943205_1_01062	GCA_006169485_1_01333;GCA_006169485_1_04674	NA	NA
Panaroo_4174	group_1249	NA	hypothetical protein	Domain of unknown function DUF4765	NA	NHA	0	39	40	1	0	2.5	0	7.63e-22	2.31e-18	2.36e-20	3	0	3	0.25	0.25	0.84375	0	0	39	0	Chromosome	ERR2693668_01807	ERR2693775_01959	NA	GCA_000940975_1_02356	GCA_002761335_1_02244	GCA_002761355_1_02189	GCA_003641285_1_02160	GCA_003874955_1_00599	GCA_003878515_1_01884	GCA_004224805_1_01228	GCA_005441655_1_00863	GCA_005576575_1_02199	NA	NA	GCA_005677915_1_00898	GCA_005703855_1_01215	NA	NA	GCA_005943205_1_01782	GCA_006169485_1_00553	NA	NA
Panaroo_4175	group_1093	NA	hypothetical protein	NA	NA	NHA	0	39	40	1	0	2.5	0	7.63e-22	2.31e-18	2.36e-20	3	0	3	0.25	0.25	0.65625	0	0	39	0	Chromosome	ERR2693668_00998	ERR2693775_03043	NA	GCA_000940975_1_00687	GCA_002761335_1_03840	GCA_002761355_1_03789	GCA_003641285_1_03755	GCA_003874955_1_01020	GCA_003878515_1_00987	GCA_004224805_1_00291	GCA_005441655_1_01284	GCA_005576575_1_03855	NA	NA	GCA_005677915_1_00291	GCA_005703855_1_00291	NA	NA	GCA_005943205_1_00986	GCA_006169485_1_01257	NA	NA
Panaroo_4177	gltF_2	gltF_2	Protein GltF	Protein of unknown function DUF1120	NA	NHA	0	39	40	1	0	2.5	0	7.63e-22	2.31e-18	2.36e-20	3	0	3	0.25	0.25	0.6875	0	0	39	0	Chromosome	ERR2693668_00995	ERR2693775_03040	NA	GCA_000940975_1_00690	GCA_002761335_1_03837	GCA_002761355_1_03786	GCA_003641285_1_03752	GCA_003874955_1_01017	GCA_003878515_1_00984	GCA_004224805_1_00288	GCA_005441655_1_01281	GCA_005576575_1_03852	NA	NA	GCA_005677915_1_00288	GCA_005703855_1_00288	NA	NA	GCA_005943205_1_00983	GCA_006169485_1_01254	NA	NA
Panaroo_4178	gltF_1	gltF_1	Protein GltF	Protein of unknown function DUF1120	NA	NHA	0	39	40	1	0	2.5	0	7.63e-22	2.31e-18	2.36e-20	3	0	3	0.25	0.25	0.78125	0	0	39	0	Chromosome	ERR2693668_00994	ERR2693775_03039	NA	GCA_000940975_1_00691	GCA_002761335_1_03836	GCA_002761355_1_03785	GCA_003641285_1_03751	GCA_003874955_1_01016	GCA_003878515_1_00983	GCA_004224805_1_00287	GCA_005441655_1_01280	GCA_005576575_1_03851	NA	NA	GCA_005677915_1_00287	GCA_005703855_1_00287	NA	NA	GCA_005943205_1_00982	GCA_006169485_1_01253	NA	NA
Panaroo_4179	group_780	NA	hypothetical protein	Immunoglobulin-like fold|PapD-like superfamily|Pili assembly chaperone, C-terminal domain superfamily|Pili assembly chaperone, C-terminal|Pili assembly chaperone, bacterial|Pili assembly chaperone, N-terminal	NA	NHA	0	39	40	1	0	2.5	0	7.63e-22	2.31e-18	2.36e-20	3	0	3	0.25	0.25	0.75	0	0	39	0	Chromosome	ERR2693668_00996	ERR2693775_03041	NA	GCA_000940975_1_00689	GCA_002761335_1_03838	GCA_002761355_1_03787	GCA_003641285_1_03753	GCA_003874955_1_01018	GCA_003878515_1_00985	GCA_004224805_1_00289	GCA_005441655_1_01282	GCA_005576575_1_03853	NA	NA	GCA_005677915_1_00289	GCA_005703855_1_00289	NA	NA	GCA_005943205_1_00984	GCA_006169485_1_01255	NA	NA
Panaroo_4180	group_699	NA	hypothetical protein	Nucleoside-specific channel-forming protein, Tsx-like superfamily|Nucleoside-specific channel-forming protein, Tsx-like	NA	NHA	0	39	40	1	0	2.5	0	7.63e-22	2.31e-18	2.36e-20	3	0	3	0.25	0.25	0.90625	0	0	39	0	Chromosome	ERR2693668_00935	ERR2693775_02980	NA	GCA_000940975_1_00750	GCA_002761335_1_03777	GCA_002761355_1_03726	GCA_003641285_1_03692	GCA_003874955_1_00957	GCA_003878515_1_00924	GCA_004224805_1_00228	GCA_005441655_1_01221	GCA_005576575_1_03792	NA	NA	GCA_005677915_1_00228	GCA_005703855_1_00228	NA	NA	GCA_005943205_1_00923	GCA_006169485_1_01194	NA	NA
Panaroo_4197	group_44	yraJ_1	Outer membrane usher protein YraJ	PapC-like, C-terminal domain superfamily|Outer membrane usher protein|PapC-like, C-terminal domain|PapC, N-terminal domain superfamily|PapC, N-terminal domain|Outer membrane usher protein FimD, plug domain	NA	NHA	0	39	40	1	0	2.5	0	7.63e-22	2.31e-18	2.36e-20	3	0	3	0.25	0.25	0.78125	0	0	39	0	Chromosome	ERR2693668_00997	ERR2693775_03042	NA	GCA_000940975_1_00688	GCA_002761335_1_03839	GCA_002761355_1_03788	GCA_003641285_1_03754	GCA_003874955_1_01019	GCA_003878515_1_00986	GCA_004224805_1_00290	GCA_005441655_1_01283	GCA_005576575_1_03854	NA	NA	GCA_005677915_1_00290	GCA_005703855_1_00290	NA	NA	GCA_005943205_1_00985	GCA_006169485_1_01256	NA	NA
Panaroo_4273	group_1675	NA	hypothetical protein	Bacteriophage T4, Gp38, tail fibre assembly	NA	NHA	2	15	38	25	5	62.5	0.0877193	0.000669596	1	0.00939605	2	2	2	0.5	0.5	0.0373963	5	0	12	0	Chromosome	NA	NA	NA	NA	GCA_002761335_1_01225	NA	GCA_003641285_1_01135	NA	GCA_003878515_1_04570	NA	NA	GCA_005576575_1_01186	NA	NA	GCA_005677915_1_04542	GCA_005703855_1_04688	NA	NA	NA	NA	NA	NA
Panaroo_4288	group_1181	NA	hypothetical protein	Bacteriophage lambda, Stf, side tail fibre-repeat-2	NA	NHA	2	14	38	26	5	65	0.0977444	0.00146696	1	0.0186821	2	2	2	0.5	0.5	0.0221978	5	0	12	0	Chromosome	NA	NA	NA	NA	GCA_002761335_1_01226	NA	GCA_003641285_1_01136;GCA_003641285_1_01137	NA	GCA_003878515_1_04571	NA	NA	GCA_005576575_1_01187	NA	NA	GCA_005677915_1_04543	GCA_005703855_1_04689	NA	NA	NA	NA	NA	NA
Panaroo_4350	group_2810	NA	hypothetical protein	Translational regulator Com	NA	NHA	0	12	40	28	0	70	0	0.000185466	0.562148	0.00294318	2	0	2	0.5	0.5	0.25	3	0	9	0	Chromosome	NA	NA	NA	NA	GCA_002761335_1_00149	NA	NA	NA	GCA_003878515_1_04546	NA	NA	GCA_005576575_1_00111	NA	NA	GCA_005677915_1_01419	GCA_005703855_1_03555	NA	NA	NA	GCA_006169485_1_03438	NA	NA
Panaroo_4374	hin_4~~~hin_1	hin_4;hin_1	DNA-invertase hin	Resolvase, N-terminal catalytic domain|Resolvase-like, N-terminal catalytic domain superfamily|Resolvase, HTH domain|Recombinase, conserved site|Homeobox-like domain superfamily	NA	NHA	0	12	40	28	0	70	0	0.000185466	0.562148	0.00294318	2	0	2	0.5	0.5	0.174603	3	0	9	0	Chromosome	NA	NA	NA	NA	GCA_002761335_1_00148	NA	NA	NA	GCA_003878515_1_04545	NA	NA	GCA_005576575_1_00110	NA	NA	GCA_005677915_1_01418	GCA_005703855_1_03556	NA	NA	NA	GCA_006169485_1_03439	NA	NA
Panaroo_4398	group_786	NA	hypothetical protein	NA	NA	NHA	0	12	40	28	0	70	0	0.000185466	0.562148	0.00294318	2	0	2	0.5	0.5	0.164706	3	0	9	0	Chromosome	NA	NA	NA	NA	GCA_002761335_1_00150	NA	NA	NA	GCA_003878515_1_04547	NA	NA	GCA_005576575_1_00112	NA	NA	GCA_005677915_1_01420	GCA_005703855_1_03554	NA	NA	NA	GCA_006169485_1_03437	NA	NA
Panaroo_4459	group_1762	NA	hypothetical protein	NA	NA	NHA	0	10	40	30	0	75	0	0.00102966	1	0.0131683	2	0	2	0.5	0.5	0.111808	2	0	8	0	Chromosome	NA	NA	NA	NA	GCA_002761335_1_00151	NA	NA	NA	GCA_003878515_1_04548	NA	NA	GCA_005576575_1_00113	NA	NA	GCA_005677915_1_01421	GCA_005703855_1_03553	NA	NA	NA	NA	NA	NA
Panaroo_4339	group_1441	NA	hypothetical protein	ParB/Sulfiredoxin superfamily	NA	NHA	0	13	40	27	0	67.5	0	7.64e-05	0.231473	0.00165337	2	0	2	0.5	0.5	0.0405959	11	0	1	1	Prophage	NA	NA	NA	NA	NA	NA	NA	NA	GCA_003878515_1_04387	NA	NA	GCA_005576575_1_03056	NA	NA	GCA_005677915_1_04525	GCA_005703855_1_04599	NA	NA	NA	NA	NA	NA
Panaroo_4382	group_1409	NA	hypothetical protein	Putative DNA-binding domain superfamily|Ribonuclease H-like superfamily|Winged helix-like DNA-binding domain superfamily|Transposase, Mu, C-terminal|Transposase-like, Mu, C-terminal|Mu-type HTH domain|Bacteriophage Mu, transposase|Homeobox-like domain superfamily|Ribonuclease H superfamily|Mu DNA binding, I gamma subdomain	NA	NHA	0	12	40	28	0	70	0	0.000185466	0.562148	0.00294318	2	0	2	0.5	0.5	0.168831	12	0	0	0	Prophage	NA	NA	NA	NA	GCA_002761335_1_00102	NA	NA	NA	GCA_003878515_1_02703	NA	NA	GCA_005576575_1_00064	NA	NA	GCA_005677915_1_03427	GCA_005703855_1_03300	NA	NA	NA	GCA_006169485_1_04505	NA	NA
Panaroo_4399	group_505	NA	hypothetical protein	P-loop containing nucleoside triphosphate hydrolase|B transposition protein, C-terminal domain superfamily|B transposition protein, C-terminal|AAA+ ATPase domain|Lambda repressor-like, DNA-binding domain superfamily	NA	NHA	0	12	40	28	0	70	0	0.000185466	0.562148	0.00294318	2	0	2	0.5	0.5	0.150376	12	0	0	0	Prophage	NA	NA	NA	NA	GCA_002761335_1_00103	NA	NA	NA	GCA_003878515_1_02702	NA	NA	GCA_005576575_1_00065	NA	NA	GCA_005677915_1_03426	GCA_005703855_1_03299	NA	NA	NA	GCA_006169485_1_04506	NA	NA
Panaroo_4354	group_2649	NA	hypothetical protein	NA	NA	NHA	0	12	40	28	0	70	0	0.000185466	0.562148	0.00294318	2	0	2	0.5	0.5	0.212121	12	0	0	0	Prophage	NA	NA	NA	NA	GCA_002761335_1_00104	NA	NA	NA	GCA_003878515_1_02701	NA	NA	GCA_005576575_1_00066	NA	NA	GCA_005677915_1_03425	GCA_005703855_1_03298	NA	NA	NA	GCA_006169485_1_04507	NA	NA
Panaroo_4422	group_1601	NA	hypothetical protein	NA	NA	NHA	0	11	40	29	0	72.5	0	0.000441281	1	0.0064304	2	0	2	0.5	0.5	0.25	11	0	0	0	Prophage	NA	NA	NA	NA	GCA_002761335_1_00105	NA	NA	NA	GCA_003878515_1_02700	NA	NA	GCA_005576575_1_00067	NA	NA	GCA_005677915_1_03424	GCA_005703855_1_03297	NA	NA	NA	NA	NA	NA
Panaroo_4441	group_2487	NA	hypothetical protein	NA	NA	NHA	0	10	40	30	0	75	0	0.00102966	1	0.0131683	2	0	2	0.5	0.5	0.25	10	0	0	0	Prophage	NA	NA	NA	NA	GCA_002761335_1_00106	NA	NA	NA	GCA_003878515_1_02699	NA	NA	GCA_005576575_1_00068	NA	NA	GCA_005677915_1_03423	GCA_005703855_1_03296	NA	NA	NA	NA	NA	NA
Panaroo_4375	group_1591	NA	hypothetical protein	NA	NA	NHA	0	12	40	28	0	70	0	0.000185466	0.562148	0.00294318	2	0	2	0.5	0.5	0.139037	12	0	0	0	Prophage	NA	NA	NA	NA	GCA_002761335_1_00107	NA	NA	NA	GCA_003878515_1_02698	NA	NA	GCA_005576575_1_00069	NA	NA	GCA_005677915_1_03422	GCA_005703855_1_03295	NA	NA	NA	GCA_006169485_1_04510	NA	NA
Panaroo_4356	group_2423	NA	hypothetical protein	NA	NA	NHA	0	12	40	28	0	70	0	0.000185466	0.562148	0.00294318	2	0	2	0.5	0.5	0.164384	12	0	0	0	Prophage	NA	NA	NA	NA	GCA_002761335_1_00108	NA	NA	NA	GCA_003878515_1_02697	NA	NA	GCA_005576575_1_00070	NA	NA	GCA_005677915_1_03421	GCA_005703855_1_03294	NA	NA	NA	GCA_006169485_1_04511	NA	NA
Panaroo_4388	group_1307	NA	hypothetical protein	Host-nuclease inhibitor protein Gam	NA	NHA	0	12	40	28	0	70	0	0.000185466	0.562148	0.00294318	2	0	2	0.5	0.5	0.157895	12	0	0	0	Prophage	NA	NA	NA	NA	GCA_002761335_1_00109	NA	NA	NA	GCA_003878515_1_02696	NA	NA	GCA_005576575_1_00071	NA	NA	GCA_005677915_1_03420	GCA_005703855_1_03293	NA	NA	NA	GCA_006169485_1_04512	NA	NA
Panaroo_4379	group_1509	NA	hypothetical protein	NA	NA	NHA	0	12	40	28	0	70	0	0.000185466	0.562148	0.00294318	2	0	2	0.5	0.5	0.172414	12	0	0	0	Prophage	NA	NA	NA	NA	GCA_002761335_1_00110	NA	NA	NA	GCA_003878515_1_02695	NA	NA	GCA_005576575_1_00072	NA	NA	GCA_005677915_1_03419	GCA_005703855_1_03292	NA	NA	NA	GCA_006169485_1_04513	NA	NA
Panaroo_4372	group_1702	NA	hypothetical protein	NA	NA	NHA	0	12	40	28	0	70	0	0.000185466	0.562148	0.00294318	2	0	2	0.5	0.5	0.21875	12	0	0	0	Prophage	NA	NA	NA	NA	GCA_002761335_1_00111	NA	NA	NA	GCA_003878515_1_02694	NA	NA	GCA_005576575_1_00073	NA	NA	GCA_005677915_1_03418	GCA_005703855_1_03291	NA	NA	NA	GCA_006169485_1_04514	NA	NA
Panaroo_4378	group_1563	NA	hypothetical protein	Bacteriophage Mu, Gp16	NA	NHA	0	12	40	28	0	70	0	0.000185466	0.562148	0.00294318	2	0	2	0.5	0.5	0.173913	12	0	0	0	Prophage	NA	NA	NA	NA	GCA_002761335_1_00114	NA	NA	NA	GCA_003878515_1_02692	NA	NA	GCA_005576575_1_00076	NA	NA	GCA_005677915_1_03415	GCA_005703855_1_03288	NA	NA	NA	GCA_006169485_1_04518	NA	NA
Panaroo_4359	group_2094	NA	hypothetical protein	Mor transcription activator|Homeobox-like domain superfamily	NA	NHA	0	12	40	28	0	70	0	0.000185466	0.562148	0.00294318	2	0	2	0.5	0.5	0.21875	12	0	0	0	Prophage	NA	NA	NA	NA	GCA_002761335_1_00115	NA	NA	NA	GCA_003878515_1_02691	NA	NA	GCA_005576575_1_00077	NA	NA	GCA_005677915_1_03414	GCA_005703855_1_03287	NA	NA	NA	GCA_006169485_1_04519	NA	NA
Panaroo_4377	group_1564	NA	hypothetical protein	NA	NA	NHA	0	12	40	28	0	70	0	0.000185466	0.562148	0.00294318	2	0	2	0.5	0.5	0.14	12	0	0	0	Prophage	NA	NA	NA	NA	GCA_002761335_1_00116	NA	NA	NA	GCA_003878515_1_02690	NA	NA	GCA_005576575_1_00078	NA	NA	GCA_005677915_1_03413	GCA_005703855_1_03286	NA	NA	NA	GCA_006169485_1_04520	NA	NA
Panaroo_4361	group_1972	NA	hypothetical protein	Mor transcription activator|Homeobox-like domain superfamily	NA	NHA	0	12	40	28	0	70	0	0.000185466	0.562148	0.00294318	2	0	2	0.5	0.5	0.180328	12	0	0	0	Prophage	NA	NA	NA	NA	GCA_002761335_1_00117	NA	NA	NA	GCA_003878515_1_02687	NA	NA	GCA_005576575_1_00079	NA	NA	GCA_005677915_1_03412	GCA_005703855_1_03285	NA	NA	NA	GCA_006169485_1_04523	NA	NA
Panaroo_4384	group_1360	NA	hypothetical protein	Endolysin T4 type|SAR-endolysin-like|Glycoside hydrolase, family 24|Lysozyme domain superfamily|Lysozyme-like domain superfamily	NA	NHA	0	12	40	28	0	70	0	0.000185466	0.562148	0.00294318	2	0	2	0.5	0.5	0.168831	12	0	0	0	Prophage	NA	NA	NA	NA	GCA_002761335_1_00118	NA	NA	NA	GCA_003878515_1_02686	NA	NA	GCA_005576575_1_00080	NA	NA	GCA_005677915_1_03411	GCA_005703855_1_03284	NA	NA	NA	GCA_006169485_1_04524	NA	NA
Panaroo_4393	group_1158	NA	hypothetical protein	NA	NA	NHA	0	12	40	28	0	70	0	0.000185466	0.562148	0.00294318	2	0	2	0.5	0.5	0.21875	12	0	0	0	Prophage	NA	NA	NA	NA	GCA_002761335_1_00119	NA	NA	NA	GCA_003878515_1_02685	NA	NA	GCA_005576575_1_00081	NA	NA	GCA_005677915_1_03410	GCA_005703855_1_03283	NA	NA	NA	GCA_006169485_1_04525	NA	NA
Panaroo_4381	group_1490	NA	hypothetical protein	NA	NA	NHA	0	12	40	28	0	70	0	0.000185466	0.562148	0.00294318	2	0	2	0.5	0.5	0.142857	12	0	0	0	Prophage	NA	NA	NA	NA	GCA_002761335_1_00120	NA	NA	NA	GCA_003878515_1_02684	NA	NA	GCA_005576575_1_00082	NA	NA	GCA_005677915_1_03409	GCA_005703855_1_03282	NA	NA	NA	GCA_006169485_1_04526	NA	NA
Panaroo_4376	group_1590	NA	hypothetical protein	Bacteriophage Mu, Gp25	NA	NHA	0	12	40	28	0	70	0	0.000185466	0.562148	0.00294318	2	0	2	0.5	0.5	0.140541	12	0	0	0	Prophage	NA	NA	NA	NA	GCA_002761335_1_00121	NA	NA	NA	GCA_003878515_1_02683	NA	NA	GCA_005576575_1_00083	NA	NA	GCA_005677915_1_03408	GCA_005703855_1_03281	NA	NA	NA	GCA_006169485_1_04527	NA	NA
Panaroo_4357	group_2413	NA	hypothetical protein	Winged helix DNA-binding domain superfamily	NA	NHA	0	12	40	28	0	70	0	0.000185466	0.562148	0.00294318	2	0	2	0.5	0.5	0.195652	12	0	0	0	Prophage	NA	NA	NA	NA	GCA_002761335_1_00122	NA	NA	NA	GCA_003878515_1_02682	NA	NA	GCA_005576575_1_00084	NA	NA	GCA_005677915_1_03407	GCA_005703855_1_03280	NA	NA	NA	GCA_006169485_1_04528	NA	NA
Panaroo_4394	group_1087	NA	hypothetical protein	Bacteriophage Mu, Gp27	NA	NHA	0	12	40	28	0	70	0	0.000185466	0.562148	0.00294318	2	0	2	0.5	0.5	0.205882	12	0	0	0	Prophage	NA	NA	NA	NA	GCA_002761335_1_00123	NA	NA	NA	GCA_003878515_1_02681	NA	NA	GCA_005576575_1_00085	NA	NA	GCA_005677915_1_03406	GCA_005703855_1_03279	NA	NA	NA	GCA_006169485_1_04529	NA	NA
Panaroo_4405	group_134	NA	hypothetical protein	P-loop containing nucleoside triphosphate hydrolase|Bacteriophage Mu, Gp28	NA	NHA	0	12	40	28	0	70	0	0.000185466	0.562148	0.00294318	2	0	2	0.5	0.5	0.142857	12	0	0	0	Prophage	NA	NA	NA	NA	GCA_002761335_1_00124	NA	NA	NA	GCA_003878515_1_02680	NA	NA	GCA_005576575_1_00086	NA	NA	GCA_005677915_1_03405	GCA_005703855_1_03278	NA	NA	NA	GCA_006169485_1_04532	NA	NA
Panaroo_4404	group_156	NA	hypothetical protein	Protein of unknown function DUF935	NA	NHA	0	12	40	28	0	70	0	0.000185466	0.562148	0.00294318	2	0	2	0.5	0.5	0.2	12	0	0	0	Prophage	NA	NA	NA	NA	GCA_002761335_1_00125	NA	NA	NA	GCA_003878515_1_02679	NA	NA	GCA_005576575_1_00087	NA	NA	GCA_005677915_1_03404	GCA_005703855_1_03277	NA	NA	NA	GCA_006169485_1_04533	NA	NA
Panaroo_4386	group_1349	NA	hypothetical protein	Phage head morphogenesis domain	NA	NHA	0	12	40	28	0	70	0	0.000185466	0.562148	0.00294318	2	0	2	0.5	0.5	0.25	12	0	0	0	Prophage	NA	NA	NA	NA	GCA_002761335_1_00126	NA	NA	NA	GCA_003878515_1_02678	NA	NA	GCA_005576575_1_00088	NA	NA	GCA_005677915_1_03403	GCA_005703855_1_03276	NA	NA	NA	GCA_006169485_1_04534	NA	NA
Panaroo_4396	group_1022	NA	hypothetical protein	Phage virion morphogensis protein	NA	NHA	0	12	40	28	0	70	0	0.000185466	0.562148	0.00294318	2	0	2	0.5	0.5	0.3125	12	0	0	0	Prophage	NA	NA	NA	NA	GCA_002761335_1_00127	NA	NA	NA	GCA_003878515_1_02677	NA	NA	GCA_005576575_1_00089	NA	NA	GCA_005677915_1_03402	GCA_005703855_1_03275	NA	NA	NA	GCA_006169485_1_04535	NA	NA
Panaroo_4373	group_1660	NA	hypothetical protein	Protease, Mu phage/prophage I type	NA	NHA	0	12	40	28	0	70	0	0.000185466	0.562148	0.00294318	2	0	2	0.5	0.5	0.212121	12	0	0	0	Prophage	NA	NA	NA	NA	GCA_002761335_1_00128	NA	NA	NA	GCA_003878515_1_02676	NA	NA	GCA_005576575_1_00090	NA	NA	GCA_005677915_1_03401	GCA_005703855_1_03274	NA	NA	NA	GCA_006169485_1_04536	NA	NA
Panaroo_4383	group_1388	NA	hypothetical protein	Bacteriophage Mu, GpT	NA	NHA	0	12	40	28	0	70	0	0.000185466	0.562148	0.00294318	2	0	2	0.5	0.5	0.205882	12	0	0	0	Prophage	NA	NA	NA	NA	GCA_002761335_1_00129	NA	NA	NA	GCA_003878515_1_02675	NA	NA	GCA_005576575_1_00091	NA	NA	GCA_005677915_1_03400	GCA_005703855_1_03273	NA	NA	NA	GCA_006169485_1_04537	NA	NA
Panaroo_4395	group_1063	NA	hypothetical protein	Mu-like prophage FluMu N-terminal domain	NA	NHA	0	12	40	28	0	70	0	0.000185466	0.562148	0.00294318	2	0	2	0.5	0.5	0.135021	12	0	0	0	Prophage	NA	NA	NA	NA	GCA_002761335_1_00130	NA	NA	NA	GCA_003878515_1_02674	NA	NA	GCA_005576575_1_00092	NA	NA	GCA_005677915_1_03399	GCA_005703855_1_03272	NA	NA	NA	GCA_006169485_1_04538	NA	NA
Panaroo_4380	group_1497	NA	hypothetical protein	Bacteriophage Mu, Gp36	NA	NHA	0	12	40	28	0	70	0	0.000185466	0.562148	0.00294318	2	0	2	0.5	0.5	0.164384	12	0	0	0	Prophage	NA	NA	NA	NA	GCA_002761335_1_00131	NA	NA	NA	GCA_003878515_1_02673	NA	NA	GCA_005576575_1_00093	NA	NA	GCA_005677915_1_03398	GCA_005703855_1_03271	NA	NA	NA	GCA_006169485_1_04539	NA	NA
Panaroo_4391	group_1190	NA	hypothetical protein	Bacteriophage Mu, Gp37	NA	NHA	0	12	40	28	0	70	0	0.000185466	0.562148	0.00294318	2	0	2	0.5	0.5	0.175439	12	0	0	0	Prophage	NA	NA	NA	NA	GCA_002761335_1_00132	NA	NA	NA	GCA_003878515_1_02672	NA	NA	GCA_005576575_1_00094	NA	NA	GCA_005677915_1_03397	GCA_005703855_1_03270	NA	NA	NA	GCA_006169485_1_04540	NA	NA
Panaroo_4385	group_1355	NA	hypothetical protein	Protein of unknown function DUF2635	NA	NHA	0	12	40	28	0	70	0	0.000185466	0.562148	0.00294318	2	0	2	0.5	0.5	0.18	12	0	0	0	Prophage	NA	NA	NA	NA	GCA_002761335_1_00133	NA	NA	NA	GCA_003878515_1_02671	NA	NA	GCA_005576575_1_00095	NA	NA	GCA_005677915_1_03396	GCA_005703855_1_03269	NA	NA	NA	GCA_006169485_1_04541	NA	NA
Panaroo_4403	group_175	NA	hypothetical protein	Tail sheath protein, C-terminal domain|Tail sheath protein|Tail sheath protein, subtilisin-like domain	NA	NHA	0	12	40	28	0	70	0	0.000185466	0.562148	0.00294318	2	0	2	0.5	0.5	0.21875	12	0	0	0	Prophage	NA	NA	NA	NA	GCA_002761335_1_00134	NA	NA	NA	GCA_003878515_1_02670	NA	NA	GCA_005576575_1_00096	NA	NA	GCA_005677915_1_03395	GCA_005703855_1_03268	NA	NA	NA	GCA_006169485_1_04542	NA	NA
Panaroo_4358	group_2193	NA	hypothetical protein	Bacteriophage Mu, GpM, tail tube	NA	NHA	0	12	40	28	0	70	0	0.000185466	0.562148	0.00294318	2	0	2	0.5	0.5	0.25	12	0	0	0	Prophage	NA	NA	NA	NA	GCA_002761335_1_00135	NA	NA	NA	GCA_003878515_1_02669	NA	NA	GCA_005576575_1_00097	NA	NA	GCA_005677915_1_03394	GCA_005703855_1_03267	NA	NA	NA	GCA_006169485_1_04543	NA	NA
Panaroo_4387	group_1330	NA	hypothetical protein	Bacteriophage tail protein Gp41, putative	NA	NHA	0	12	40	28	0	70	0	0.000185466	0.562148	0.00294318	2	0	2	0.5	0.5	0.123232	12	0	0	0	Prophage	NA	NA	NA	NA	GCA_002761335_1_00136	NA	NA	NA	GCA_003878515_1_02668	NA	NA	GCA_005576575_1_00098	NA	NA	GCA_005677915_1_03393	GCA_005703855_1_03266	NA	NA	NA	GCA_006169485_1_04544	NA	NA
Panaroo_4406	group_68	NA	hypothetical protein	Tape measure protein N-terminal	NA	NHA	0	12	40	28	0	70	0	0.000185466	0.562148	0.00294318	2	0	2	0.5	0.5	0.168831	12	0	0	0	Prophage	NA	NA	NA	NA	GCA_002761335_1_00137	NA	NA	NA	GCA_003878515_1_02667	NA	NA	GCA_005576575_1_00099	NA	NA	GCA_005677915_1_03392	GCA_005703855_1_03265	NA	NA	NA	GCA_006169485_1_04545	NA	NA
Panaroo_4402	group_176	NA	hypothetical protein	DNA circulation, N-terminal	NA	NHA	0	12	40	28	0	70	0	0.000185466	0.562148	0.00294318	2	0	2	0.5	0.5	0.179104	12	0	0	0	Prophage	NA	NA	NA	NA	GCA_002761335_1_00138	NA	NA	NA	GCA_003878515_1_02666	NA	NA	GCA_005576575_1_00100	NA	NA	GCA_005677915_1_03391	GCA_005703855_1_03264	NA	NA	NA	GCA_006169485_1_04546	NA	NA
Panaroo_4401	group_317	NA	hypothetical protein	Baseplate-like, two-layer sandwich fold|Baseplate protein GpP	NA	NHA	0	12	40	28	0	70	0	0.000185466	0.562148	0.00294318	2	0	2	0.5	0.5	0.212121	12	0	0	0	Prophage	NA	NA	NA	NA	GCA_002761335_1_00139	NA	NA	NA	GCA_003878515_1_02665	NA	NA	GCA_005576575_1_00101	NA	NA	GCA_005677915_1_03390	GCA_005703855_1_03263	NA	NA	NA	GCA_006169485_1_04547	NA	NA
Panaroo_4397	group_1011	NA	hypothetical protein	Phage-associated protein Gp45|Phage baseplate assembly protein V/Gp45|Phage spike trimer	NA	NHA	0	12	40	28	0	70	0	0.000185466	0.562148	0.00294318	2	0	2	0.5	0.5	0.112128	12	0	0	0	Prophage	NA	NA	NA	NA	GCA_002761335_1_00140	NA	NA	NA	GCA_003878515_1_02664	NA	NA	GCA_005576575_1_00102	NA	NA	GCA_005677915_1_03389	GCA_005703855_1_03262	NA	NA	NA	GCA_006169485_1_04548	NA	NA
Panaroo_4368	group_1842	NA	hypothetical protein	Bacteriophage Mu, Gp46	NA	NHA	0	12	40	28	0	70	0	0.000185466	0.562148	0.00294318	2	0	2	0.5	0.5	0.169014	12	0	0	0	Prophage	NA	NA	NA	NA	GCA_002761335_1_00141	NA	NA	NA	GCA_003878515_1_02663	NA	NA	GCA_005576575_1_00103	NA	NA	GCA_005677915_1_03388	GCA_005703855_1_03261	NA	NA	NA	GCA_006169485_1_04549	NA	NA
Panaroo_4400	group_356	NA	hypothetical protein	Baseplate protein J-like	NA	NHA	0	12	40	28	0	70	0	0.000185466	0.562148	0.00294318	2	0	2	0.5	0.5	0.119822	12	0	0	0	Prophage	NA	NA	NA	NA	GCA_002761335_1_00142	NA	NA	NA	GCA_003878515_1_02662	NA	NA	GCA_005576575_1_00104	NA	NA	GCA_005677915_1_03387	GCA_005703855_1_03260	NA	NA	NA	GCA_006169485_1_04550	NA	NA
Panaroo_4390	group_1216	NA	hypothetical protein	Bacteriophage Mu-like, Gp48	NA	NHA	0	12	40	28	0	70	0	0.000185466	0.562148	0.00294318	2	0	2	0.5	0.5	0.186047	12	0	0	0	Prophage	NA	NA	NA	NA	GCA_002761335_1_00143	NA	NA	NA	GCA_003878515_1_02661	NA	NA	GCA_005576575_1_00105	NA	NA	GCA_005677915_1_03386	GCA_005703855_1_03259	NA	NA	NA	GCA_006169485_1_04551	NA	NA
Panaroo_4270	group_1734	NA	hypothetical protein	Antitermination protein|Heat shock protein DnaJ, cysteine-rich domain superfamily	NA	NHA	1	16	39	24	2.5	60	0.0384615	5.13e-05	0.155467	0.0011959	3	1	3	0.25	1	0.0125987	17	0	0	0	Prophage	NA	ERR2693775_02742	NA	NA	NA	NA	NA	GCA_003874955_1_01475	GCA_003878515_1_02387	NA	NA	GCA_005576575_1_03024	NA	NA	GCA_005677915_1_04457	NA	NA	NA	NA	GCA_006169485_1_01919	NA	NA
Panaroo_4224	group_1871	NA	hypothetical protein	Bacteriophage lambda, GpS, holin	NA	NHA	5	18	35	22	12.5	55	0.174603	0.00257856	1	0.0252933	4	2	3	0.625	1	0.28125	23	0	0	0	Prophage	NA	ERR2693775_02743	NA	NA	NA	NA	NA	GCA_003874955_1_01478	GCA_003878515_1_02389	NA	NA	GCA_005576575_1_03022	NA	NA	GCA_005677915_1_04455	GCA_005703855_1_01789	NA	NA	NA	GCA_006169485_1_01922	NA	NA
Panaroo_4230	rrrD~~~rrrD_2	rrrD;rrrD_2	Lysozyme RrrD	Lysozyme domain superfamily|Endolysin T4 type|Glycoside hydrolase, family 24|Lysozyme-like domain superfamily|Endolysin/autolysin	NA	NHA	2	18	38	22	5	55	0.0643275	5.31e-05	0.160883	0.00122811	4	2	3	0.625	1	0.21875	20	0	0	0	Prophage	NA	ERR2693775_02744	NA	NA	NA	NA	NA	GCA_003874955_1_01479	GCA_003878515_1_02390	NA	NA	GCA_005576575_1_03021	NA	NA	GCA_005677915_1_04454	GCA_005703855_1_01790	NA	NA	NA	GCA_006169485_1_01923	NA	NA
Panaroo_4351	group_2800	NA	hypothetical protein	Spanin, outer membrane subunit|Spanin, inner membrane subunit	NA	NHA	0	12	40	28	0	70	0	0.000185466	0.562148	0.00294318	1	0	1	1	1	0.0736926	12	0	0	0	Prophage	NA	NA	NA	NA	NA	NA	NA	NA	GCA_003878515_1_02391	NA	NA	GCA_005576575_1_03020	NA	NA	GCA_005677915_1_04453	NA	NA	NA	NA	NA	NA	NA
Panaroo_4318	group_822	NA	hypothetical protein	Bacteriophage regulatory protein, Rha family	NA	NHA	1	13	39	27	2.5	67.5	0.0532544	0.000669078	1	0.00939605	2	1	2	0.5	1	0.0183982	14	0	0	0	Prophage	ERR2693668_02862	NA	NA	NA	NA	NA	NA	NA	GCA_003878515_1_02392	NA	NA	GCA_005576575_1_03019	NA	NA	GCA_005677915_1_04452	NA	NA	NA	NA	NA	NA	NA
Panaroo_4239	group_1557	NA	hypothetical protein	Bacteriophage P22, Orf80	NA	NHA	1	18	39	22	2.5	55	0.031339	8.05e-06	0.024405	0.000200041	3	1	3	0.25	1	0.0109989	19	0	0	0	Prophage	ERR2693668_02863	ERR2693775_02747	NA	NA	NA	NA	NA	GCA_003874955_1_01483	GCA_003878515_1_02393	NA	NA	GCA_005576575_1_03018	NA	NA	GCA_005677915_1_04451	GCA_005703855_1_01793	NA	NA	NA	GCA_006169485_1_01927	NA	NA
Panaroo_4232	group_2042	NA	hypothetical protein	NA	NA	NHA	1	18	39	22	2.5	55	0.031339	8.05e-06	0.024405	0.000200041	3	1	3	0.25	1	0.0124987	19	0	0	0	Prophage	ERR2693668_02864	ERR2693775_02748	NA	NA	NA	NA	NA	GCA_003874955_1_01484	GCA_003878515_1_02394	NA	NA	GCA_005576575_1_03017	NA	NA	GCA_005677915_1_04450	GCA_005703855_1_01794	NA	NA	NA	GCA_006169485_1_01928	NA	NA
Panaroo_4259	group_1488	NA	hypothetical protein	DNA-packaging protein gp3	NA	NHA	0	18	40	22	0	55	0	6.38e-07	0.00193492	1.81e-05	3	0	3	0.25	0.25	0.0241976	18	0	0	0	Prophage	ERR2693668_02865	ERR2693775_02749	NA	NA	NA	NA	NA	GCA_003874955_1_01485	GCA_003878515_1_02395	NA	NA	GCA_005576575_1_03016	NA	NA	GCA_005677915_1_04449	GCA_005703855_1_01795	NA	NA	NA	GCA_006169485_1_01929	NA	NA
Panaroo_4260	group_168	NA	hypothetical protein	Terminase, large subunit BPP22-like|Terminase, large subunit gp17-like, C-terminal|P-loop containing nucleoside triphosphate hydrolase	NA	NHA	0	18	40	22	0	55	0	6.38e-07	0.00193492	1.81e-05	3	0	3	0.25	0.25	0.0229977	18	0	0	0	Prophage	ERR2693668_02866	ERR2693775_02750	NA	NA	NA	NA	NA	GCA_003874955_1_01486	GCA_003878515_1_02396	NA	NA	GCA_005576575_1_03015	NA	NA	GCA_005677915_1_04448	GCA_005703855_1_01796	NA	NA	NA	GCA_006169485_1_01930	NA	NA
Panaroo_4245	group_1352	NA	hypothetical protein	Phage P22-like portal protein	NA	NHA	1	18	39	22	2.5	55	0.031339	8.05e-06	0.024405	0.000200041	3	1	3	0.25	1	0.010099	19	0	0	0	Prophage	ERR2693668_02867	ERR2693775_02751	NA	NA	NA	NA	NA	GCA_003874955_1_01487	GCA_003878515_1_02397	NA	NA	GCA_005576575_1_03014	NA	NA	GCA_005677915_1_04447	GCA_005703855_1_01797	NA	NA	NA	GCA_006169485_1_01931	NA	NA
Panaroo_4247	group_1023	NA	hypothetical protein	Bacteriophage P22, Gp8, scaffold|Virus scaffolding protein, C-terminal	NA	NHA	1	18	39	22	2.5	55	0.031339	8.05e-06	0.024405	0.000200041	3	1	3	0.25	1	0.0107989	21	0	0	0	Prophage	ERR2693668_02868	ERR2693775_02752	NA	NA	NA	NA	NA	GCA_003874955_1_01489;GCA_003874955_1_01488	GCA_003878515_1_02398	NA	NA	GCA_005576575_1_03013	NA	NA	GCA_005677915_1_04446	GCA_005703855_1_01798	NA	NA	NA	GCA_006169485_1_01932	NA	NA
Panaroo_4238	group_1661	NA	hypothetical protein	Major capsid protein Gp5	NA	NHA	1	18	39	22	2.5	55	0.031339	8.05e-06	0.024405	0.000200041	3	1	3	0.25	1	0.0115988	19	0	0	0	Prophage	ERR2693668_02869	ERR2693775_02753	NA	NA	NA	NA	NA	GCA_003874955_1_01490	GCA_003878515_1_02399	NA	NA	GCA_005576575_1_03012	NA	NA	GCA_005677915_1_04445	GCA_005703855_1_01799	NA	NA	NA	GCA_006169485_1_01933	NA	NA
Panaroo_4241	group_1520	NA	hypothetical protein	NA	NA	NHA	1	18	39	22	2.5	55	0.031339	8.05e-06	0.024405	0.000200041	3	1	3	0.25	1	0.0107989	19	0	0	0	Prophage	ERR2693668_02870	ERR2693775_02754	NA	NA	NA	NA	NA	GCA_003874955_1_01491	GCA_003878515_1_02400	NA	NA	GCA_005576575_1_03011	NA	NA	GCA_005677915_1_04444	GCA_005703855_1_01800	NA	NA	NA	GCA_006169485_1_01934	NA	NA
Panaroo_4244	group_1425	NA	hypothetical protein	Peptidoglycan hydrolase Gp4 superfamily|Tail accessory factor GP4	NA	NHA	1	18	39	22	2.5	55	0.031339	8.05e-06	0.024405	0.000200041	3	1	3	0.25	1	0.0131987	19	0	0	0	Prophage	ERR2693668_02871	ERR2693775_02755	NA	NA	NA	NA	NA	GCA_003874955_1_01492	GCA_003878515_1_02401	NA	NA	GCA_005576575_1_03010	NA	NA	GCA_005677915_1_04443	GCA_005703855_1_01801	NA	NA	NA	GCA_006169485_1_01935	NA	NA
Panaroo_4240	group_1521	NA	hypothetical protein	Bacteriophage P22, Gp10, DNA-stabilising	NA	NHA	1	18	39	22	2.5	55	0.031339	8.05e-06	0.024405	0.000200041	3	1	3	0.25	1	0.0121988	19	0	0	0	Prophage	ERR2693668_02872	ERR2693775_02756	NA	NA	NA	NA	NA	GCA_003874955_1_01493	GCA_003878515_1_02402	NA	NA	GCA_005576575_1_03009	NA	NA	GCA_005677915_1_04442	GCA_005703855_1_01802	NA	NA	NA	GCA_006169485_1_01936	NA	NA
Panaroo_4251	group_1836	NA	hypothetical protein	NA	NA	NHA	1	17	39	23	2.5	57.5	0.0346908	2.06e-05	0.0625063	0.000496082	3	1	3	0.25	1	0.0128987	18	0	0	0	Prophage	ERR2693668_02873	NA	NA	NA	NA	NA	NA	GCA_003874955_1_01495	GCA_003878515_1_02403	NA	NA	GCA_005576575_1_03008	NA	NA	GCA_005677915_1_04441	GCA_005703855_1_01803	NA	NA	NA	GCA_006169485_1_01938	NA	NA
Panaroo_4235	group_1821	NA	hypothetical protein	Protein of unknown function DUF2824	NA	NHA	1	18	39	22	2.5	55	0.031339	8.05e-06	0.024405	0.000200041	3	1	3	0.25	1	0.0121988	19	0	0	0	Prophage	ERR2693668_02874	ERR2693775_02758	NA	NA	NA	NA	NA	GCA_003874955_1_01496	GCA_003878515_1_02404	NA	NA	GCA_005576575_1_03007	NA	NA	GCA_005677915_1_04440	GCA_005703855_1_01804	NA	NA	NA	GCA_006169485_1_01939	NA	NA
Panaroo_4343	group_813	NA	hypothetical protein	NA	NA	NHA	0	13	40	27	0	67.5	0	7.64e-05	0.231473	0.00165337	2	0	2	0.5	0.5	0.0371963	13	0	0	0	Prophage	ERR2693668_02875	NA	NA	NA	NA	NA	NA	NA	GCA_003878515_1_02405	NA	NA	GCA_005576575_1_03006	NA	NA	GCA_005677915_1_04439	NA	NA	NA	NA	NA	NA	NA
Panaroo_4237	group_1703	NA	hypothetical protein	DNA transfer protein	NA	NHA	1	18	39	22	2.5	55	0.031339	8.05e-06	0.024405	0.000200041	3	1	3	0.25	1	0.0108989	19	0	0	0	Prophage	ERR2693668_02876	ERR2693775_02760	NA	NA	NA	NA	NA	GCA_003874955_1_01498	GCA_003878515_1_02406	NA	NA	GCA_005576575_1_03005	NA	NA	GCA_005677915_1_04438	GCA_005703855_1_01806	NA	NA	NA	GCA_006169485_1_01941	NA	NA
Panaroo_4243	group_1511	NA	hypothetical protein	NA	NA	NHA	1	18	39	22	2.5	55	0.031339	8.05e-06	0.024405	0.000200041	3	1	3	0.25	1	0.0117988	19	0	0	0	Prophage	ERR2693668_02877	ERR2693775_02761	NA	NA	NA	NA	NA	GCA_003874955_1_01499	GCA_003878515_1_02407	NA	NA	GCA_005576575_1_03004	NA	NA	GCA_005677915_1_04437	GCA_005703855_1_01807	NA	NA	NA	GCA_006169485_1_01942	NA	NA
Panaroo_4246	group_1305	NA	hypothetical protein	NA	NA	NHA	1	18	39	22	2.5	55	0.031339	8.05e-06	0.024405	0.000200041	3	1	3	0.25	1	0.0111989	18	0	1	0	Prophage	ERR2693668_02878	ERR2693775_02762	NA	NA	NA	NA	NA	GCA_003874955_1_01500	GCA_003878515_1_02408	NA	NA	GCA_005576575_1_03003	NA	NA	GCA_005677915_1_04436	GCA_005703855_1_01808	NA	NA	NA	GCA_006169485_1_01943	NA	NA
Panaroo_4242	group_1512	NA	hypothetical protein	Phage P22 tailspike-like, N-terminal domain superfamily|Right handed beta helix domain|Pectin lyase fold|Parallel beta-helix repeat|Bacteriophage P22 tailspike, N-terminal|Pectin lyase fold/virulence factor	NA	NHA	1	18	39	22	2.5	55	0.031339	8.05e-06	0.024405	0.000200041	3	1	3	0.25	1	0.0116988	18	0	1	0	Prophage	ERR2693668_02879	ERR2693775_02763	NA	NA	NA	NA	NA	GCA_003874955_1_01501	GCA_003878515_1_02409	NA	NA	GCA_005576575_1_03002	NA	NA	GCA_005677915_1_02053	GCA_005703855_1_01809	NA	NA	NA	GCA_006169485_1_01944	NA	NA
Panaroo_4248	group_973	NA	hypothetical protein	Acyltransferase 3 domain	NA	NHA	1	18	39	22	2.5	55	0.031339	8.05e-06	0.024405	0.000200041	3	1	3	0.25	1	0.0108989	9	0	9	1	Prophage	ERR2693668_02880	ERR2693775_02764	NA	NA	NA	NA	NA	GCA_003874955_1_01502	GCA_003878515_1_02410	NA	NA	GCA_005576575_1_03001	NA	NA	GCA_005677915_1_02054	GCA_005703855_1_01810	NA	NA	NA	GCA_006169485_1_01945	NA	NA
Panaroo_4483	group_1382	intQ	Putative defective protein IntQ	Integrase, catalytic domain|Integrase-like, catalytic domain superfamily|Integrase/recombinase, N-terminal|Core-binding (CB) domain|Min27-like integrase, DNA-binding domain|DNA breaking-rejoining enzyme, catalytic core	NA	NHA	0	10	40	30	0	75	0	0.00102966	1	0.0131683	2	0	2	0.5	0.5	0.172414	9	0	1	0	Prophage	NA	NA	NA	GCA_000940975_1_01653	NA	NA	NA	NA	NA	NA	NA	NA	NA	NA	NA	NA	NA	NA	GCA_005943205_1_01528	NA	NA	NA
Panaroo_4490	group_1318	NA	hypothetical protein	DNA damage-inducible protein DinI-like|DinI-like superfamily	NA	NHA	0	10	40	30	0	75	0	0.00102966	1	0.0131683	2	0	2	0.5	0.5	0.125908	7	0	3	0	Prophage	NA	NA	NA	GCA_000940975_1_01723	NA	NA	NA	NA	NA	NA	NA	NA	NA	NA	NA	NA	NA	NA	GCA_005943205_1_01598	NA	NA	NA
Panaroo_4467	sopE	sopE	Guanine nucleotide exchange factor SopE	Guanine nucleotide exchange factor SopE, GEF domain|SopE-like, GEF domain superfamily|Guanine nucleotide exchange factor SopE|Guanine nucleotide exchange factor SopE, N-terminal domain	PATRIC_VF|SEN1155	NHA	0	10	40	30	0	75	0	0.00102966	1	0.0131683	2	0	2	0.5	0.5	0.119822	9	0	1	0	Prophage	NA	NA	NA	GCA_000940975_1_01721	NA	NA	NA	NA	NA	NA	NA	NA	NA	NA	NA	NA	NA	NA	GCA_005943205_1_01596	NA	NA	NA
Panaroo_4661	group_2031	NA	hypothetical protein	Bacteriophage T4, Gp38, tail fibre assembly	NA	NHA	0	8	40	32	0	80	0	0.00530605	1	0.0481516	1	0	1	1	1	0.53125	7	0	1	0	Prophage	NA	NA	NA	GCA_000940975_1_01720	NA	NA	NA	NA	NA	NA	NA	NA	NA	NA	NA	NA	NA	NA	GCA_005943205_1_01595	NA	NA	NA
Panaroo_4679	group_1479	NA	hypothetical protein	NA	NA	NHA	0	8	40	32	0	80	0	0.00530605	1	0.0481516	1	0	1	1	1	0.46875	8	0	0	0	Prophage	NA	NA	NA	GCA_000940975_1_01719	NA	NA	NA	NA	NA	NA	NA	NA	NA	NA	NA	NA	NA	NA	GCA_005943205_1_01594	NA	NA	NA
Panaroo_4306	group_1037	NA	hypothetical protein	Bacteriophage Mu-like, Gp48	NA	NHA	1	14	39	26	2.5	65	0.047619	0.000291899	0.884746	0.00440759	3	1	3	0.25	1	0.0293971	15	0	0	0	Prophage	NA	NA	NA	GCA_000940975_1_01718	NA	NA	NA	GCA_003874955_1_00161	GCA_003878515_1_03785	NA	NA	NA	NA	NA	NA	NA	NA	NA	GCA_005943205_1_01593	NA	NA	NA
Panaroo_4303	group_1478	NA	hypothetical protein	Baseplate protein J-like	NA	NHA	1	14	39	26	2.5	65	0.047619	0.000291899	0.884746	0.00440759	3	1	3	0.25	1	0.0305969	15	0	0	0	Prophage	NA	NA	NA	GCA_000940975_1_01717	NA	NA	NA	GCA_003874955_1_00160	GCA_003878515_1_03784	NA	NA	NA	NA	NA	NA	NA	NA	NA	GCA_005943205_1_01592	NA	NA	NA
Panaroo_4299	group_1946	NA	hypothetical protein	Bacteriophage Mu, Gp46	NA	NHA	1	14	39	26	2.5	65	0.047619	0.000291899	0.884746	0.00440759	3	1	3	0.25	1	0.0314968	15	0	0	0	Prophage	NA	NA	NA	GCA_000940975_1_01716	NA	NA	NA	GCA_003874955_1_00159	GCA_003878515_1_03783	NA	NA	NA	NA	NA	NA	NA	NA	NA	GCA_005943205_1_01591	NA	NA	NA
Panaroo_4304	group_1394	NA	hypothetical protein	Phage-associated protein Gp45|Phage baseplate assembly protein V/Gp45	NA	NHA	1	14	39	26	2.5	65	0.047619	0.000291899	0.884746	0.00440759	3	1	3	0.25	1	0.0309969	15	0	0	0	Prophage	NA	NA	NA	GCA_000940975_1_01715	NA	NA	NA	GCA_003874955_1_00158	GCA_003878515_1_03782	NA	NA	NA	NA	NA	NA	NA	NA	NA	GCA_005943205_1_01590	NA	NA	NA
Panaroo_4308	group_360	NA	hypothetical protein	Baseplate protein GpP|Baseplate-like, two-layer sandwich fold	NA	NHA	1	14	39	26	2.5	65	0.047619	0.000291899	0.884746	0.00440759	3	1	3	0.25	1	0.0320968	15	0	0	0	Prophage	NA	NA	NA	GCA_000940975_1_01714	NA	NA	NA	GCA_003874955_1_00157	GCA_003878515_1_03781	NA	NA	NA	NA	NA	NA	NA	NA	NA	GCA_005943205_1_01589	NA	NA	NA
Panaroo_4305	group_1393	NA	hypothetical protein	DNA circulation, N-terminal	NA	NHA	1	14	39	26	2.5	65	0.047619	0.000291899	0.884746	0.00440759	3	1	3	0.25	1	0.029697	15	0	0	0	Prophage	NA	NA	NA	GCA_000940975_1_01713	NA	NA	NA	GCA_003874955_1_00156	GCA_003878515_1_03780	NA	NA	NA	NA	NA	NA	NA	NA	NA	GCA_005943205_1_01588	NA	NA	NA
Panaroo_4602	group_1459	NA	hypothetical protein	NA	NA	NHA	0	9	40	31	0	77.5	0	0.00235825	1	0.023359	1	0	1	1	1	0.212121	9	0	0	0	Prophage	NA	NA	NA	GCA_000940975_1_01712	NA	NA	NA	NA	NA	NA	NA	NA	NA	NA	NA	NA	NA	NA	GCA_005943205_1_01587	NA	NA	NA
Panaroo_4311	group_1600	NA	hypothetical protein	Phage tail tape measure protein	NA	NHA	0	14	40	26	0	65	0	3.08e-05	0.09328	0.000723101	3	0	3	0.25	0.25	0.060294	14	0	0	0	Prophage	NA	NA	NA	GCA_000940975_1_01711	NA	NA	NA	GCA_003874955_1_00155	GCA_003878515_1_03778	NA	NA	NA	NA	NA	NA	NA	NA	NA	GCA_005943205_1_01586	NA	NA	NA
Panaroo_4310	group_2486	NA	hypothetical protein	Bacteriophage tail protein Gp41, putative	NA	NHA	0	14	40	26	0	65	0	3.08e-05	0.09328	0.000723101	3	0	3	0.25	0.25	0.0677932	14	0	0	0	Prophage	NA	NA	NA	GCA_000940975_1_01710	NA	NA	NA	GCA_003874955_1_00154	GCA_003878515_1_03777	NA	NA	NA	NA	NA	NA	NA	NA	NA	GCA_005943205_1_01585	NA	NA	NA
Panaroo_4250	group_1838	NA	hypothetical protein	Bacteriophage Mu, GpM, tail tube	NA	NHA	2	16	38	24	5	60	0.0789474	0.000296651	0.899149	0.00440759	3	2	3	0.25	1	0.00579942	18	0	0	0	Prophage	NA	NA	NA	GCA_000940975_1_01709	NA	NA	NA	GCA_003874955_1_00153	GCA_003878515_1_03776	NA	NA	NA	NA	NA	NA	NA	NA	NA	GCA_005943205_1_01584	NA	NA	NA
Panaroo_4252	group_1822	NA	hypothetical protein	Tail sheath protein, C-terminal domain|Tail sheath protein, subtilisin-like domain|Phage tail sheath protein, beta-sandwich domain|Tail sheath protein	NA	NHA	2	16	38	24	5	60	0.0789474	0.000296651	0.899149	0.00440759	3	2	3	0.25	1	0.00519948	18	0	0	0	Prophage	NA	NA	NA	GCA_000940975_1_01708	NA	NA	NA	GCA_003874955_1_00152	GCA_003878515_1_03775	NA	NA	NA	NA	NA	NA	NA	NA	NA	GCA_005943205_1_01583	NA	NA	NA
Panaroo_4253	group_1803	NA	hypothetical protein	Protein of unknown function DUF2635	NA	NHA	2	16	38	24	5	60	0.0789474	0.000296651	0.899149	0.00440759	3	2	3	0.25	1	0.00579942	18	0	0	0	Prophage	NA	NA	NA	GCA_000940975_1_01707	NA	NA	NA	GCA_003874955_1_00151	GCA_003878515_1_03774	NA	NA	NA	NA	NA	NA	NA	NA	NA	GCA_005943205_1_01582	NA	NA	NA
Panaroo_4254	group_1713	NA	hypothetical protein	NA	NA	NHA	2	16	38	24	5	60	0.0789474	0.000296651	0.899149	0.00440759	3	2	3	0.25	1	0.00539946	18	0	0	0	Prophage	NA	NA	NA	GCA_000940975_1_01706	NA	NA	NA	GCA_003874955_1_00150	GCA_003878515_1_03773	NA	NA	NA	NA	NA	NA	NA	NA	NA	GCA_005943205_1_01581	NA	NA	NA
Panaroo_4257	group_1558	NA	hypothetical protein	NA	NA	NHA	2	16	38	24	5	60	0.0789474	0.000296651	0.899149	0.00440759	3	2	3	0.25	1	0.00559944	18	0	0	0	Prophage	NA	NA	NA	GCA_000940975_1_01705	NA	NA	NA	GCA_003874955_1_00149	GCA_003878515_1_03772	NA	NA	NA	NA	NA	NA	NA	NA	NA	GCA_005943205_1_01580	NA	NA	NA
Panaroo_4277	group_1372	xerC_1	Tyrosine recombinase XerC	Integrase, catalytic domain|Integrase, lambda-type, N-terminal DNA-binding|Integrase/recombinase, N-terminal|DNA breaking-rejoining enzyme, catalytic core|Integrase, SAM-like, N-terminal|Integrase-like, catalytic domain superfamily|DNA-binding domain superfamily|Core-binding (CB) domain	NA	NHA	0	17	40	23	0	57.5	0	1.75e-06	0.0053	4.91e-05	3	0	3	0.25	0.25	0.0279972	11	0	6	0	Prophage	ERR2693668_02310	NA	NA	NA	NA	NA	NA	GCA_003874955_1_01435	GCA_003878515_1_04380	NA	NA	GCA_005576575_1_03063	NA	NA	GCA_005677915_1_04435	GCA_005703855_1_04592	NA	NA	NA	GCA_006169485_1_01885	NA	NA
Panaroo_4315	group_1297	NA	hypothetical protein	NA	NA	NHA	0	14	40	26	0	65	0	3.08e-05	0.09328	0.000723101	2	0	2	0.5	0.5	0.030297	8	0	5	1	Prophage	ERR2693668_02311	NA	NA	NA	NA	NA	NA	NA	GCA_003878515_1_04381	NA	NA	GCA_005576575_1_03062	NA	NA	14_refound_128	GCA_005703855_1_04593	NA	NA	NA	NA	NA	NA
Panaroo_4309	group_2501	NA	hypothetical protein	NA	NA	NHA	1	13	39	27	2.5	67.5	0.0532544	0.000669078	1	0.00939605	2	1	2	0.5	1	0.0188981	8	0	6	0	Prophage	NA	NA	NA	NA	NA	NA	NA	NA	GCA_003878515_1_04382	NA	NA	GCA_005576575_1_03061	NA	NA	GCA_005677915_1_04520	GCA_005703855_1_04594	NA	NA	NA	NA	NA	NA
Panaroo_4320	group_2821	NA	hypothetical protein	NA	NA	NHA	0	13	40	27	0	67.5	0	7.64e-05	0.231473	0.00165337	2	0	2	0.5	0.5	0.0374963	7	0	6	0	Prophage	NA	NA	NA	NA	NA	NA	NA	NA	GCA_003878515_1_04383	NA	NA	GCA_005576575_1_03060	NA	NA	GCA_005677915_1_04521	GCA_005703855_1_04595	NA	NA	NA	NA	NA	NA
Panaroo_4300	group_1867	NA	hypothetical protein	Domain of unknown function DUF551|Necrogenic protein Nec1	NA	NHA	0	15	40	25	0	62.5	0	1.21e-05	0.0367467	0.000296344	3	0	3	0.25	0.25	0.0268973	9	0	6	0	Prophage	NA	NA	NA	NA	NA	NA	NA	GCA_003874955_1_01437	GCA_003878515_1_04384	NA	NA	GCA_005576575_1_03059	NA	NA	GCA_005677915_1_04522	NA	NA	NA	NA	GCA_006169485_1_01887	NA	NA
Panaroo_4261	group_2927	NA	hypothetical protein	NA	NA	NHA	3	14	37	26	7.5	65	0.150579	0.00518797	1	0.0481516	2	1	2	0.5	1	0.0182982	11	0	1	5	Prophage	NA	ERR2693775_02720	NA	NA	NA	NA	NA	7_refound_53	GCA_003878515_1_04396	NA	NA	GCA_005576575_1_03047	NA	NA	GCA_005677915_1_04497	NA	NA	NA	NA	NA	NA	NA
Panaroo_4264	group_1909	NA	hypothetical protein	NA	NA	NHA	3	14	37	26	7.5	65	0.150579	0.00518797	1	0.0481516	2	1	2	0.5	1	0.0178982	16	0	1	0	Prophage	NA	ERR2693775_02721	NA	NA	NA	NA	NA	GCA_003874955_1_01451	GCA_003878515_1_04397	NA	NA	GCA_005576575_1_03046	NA	NA	GCA_005677915_1_04498	NA	NA	NA	NA	NA	NA	NA
Panaroo_4332	group_1626	NA	hypothetical protein	NA	NA	NHA	0	13	40	27	0	67.5	0	7.64e-05	0.231473	0.00165337	2	0	2	0.5	0.5	0.0392961	12	0	1	0	Prophage	ERR2693668_02835	NA	NA	NA	NA	NA	NA	NA	GCA_003878515_1_04399	NA	NA	GCA_005576575_1_03044	NA	NA	GCA_005677915_1_04500	NA	NA	NA	NA	NA	NA	NA
Panaroo_4249	group_1932	NA	hypothetical protein	NA	NA	NHA	2	16	38	24	5	60	0.0789474	0.000296651	0.899149	0.00440759	4	1	4	0.125	0.625	0.00409959	17	0	1	0	Prophage	ERR2693668_02836	NA	NA	NA	NA	NA	NA	GCA_003874955_1_01455	GCA_003878515_1_04400	NA	NA	GCA_005576575_1_03043	NA	NA	GCA_005677915_1_04501	NA	NA	NA	NA	NA	NA	NA
Panaroo_4344	group_581	NA	hypothetical protein	Bacteriophage Mx8, p63, C-terminal	NA	NHA	0	13	40	27	0	67.5	0	7.64e-05	0.231473	0.00165337	2	0	2	0.5	0.5	0.0392961	12	0	1	0	Prophage	ERR2693668_02837	NA	NA	NA	NA	NA	NA	NA	GCA_003878515_1_04401	NA	NA	GCA_005576575_1_03042	NA	NA	GCA_005677915_1_04502	NA	NA	NA	NA	NA	NA	NA
Panaroo_4255	group_1617	NA	hypothetical protein	Transcription activator CII|Lambda repressor-like, DNA-binding domain superfamily	NA	NHA	3	15	37	25	7.5	62.5	0.135135	0.00253432	1	0.0250213	3	1	3	0.25	1	0.00839916	17	0	1	0	Prophage	NA	NA	NA	NA	NA	NA	NA	GCA_003874955_1_01460	GCA_003878515_1_04404	NA	NA	GCA_005576575_1_03039	NA	NA	GCA_005677915_1_04505	NA	NA	NA	NA	GCA_006169485_1_01903	NA	NA
Panaroo_4317	group_1121	NA	hypothetical protein	NA	NA	NHA	1	13	39	27	2.5	67.5	0.0532544	0.000669078	1	0.00939605	2	1	2	0.5	1	0.0181982	11	0	3	0	Prophage	NA	NA	NA	NA	NA	NA	NA	NA	GCA_003878515_1_04405	NA	NA	GCA_005576575_1_03038	NA	NA	GCA_005677915_1_04506	GCA_005703855_1_01776	NA	NA	NA	NA	NA	NA
Panaroo_4348	group_2946	NA	hypothetical protein	NA	NA	NHA	0	12	40	28	0	70	0	0.000185466	0.562148	0.00294318	1	0	1	1	1	0.080292	11	0	1	0	Prophage	NA	NA	NA	NA	NA	NA	NA	NA	GCA_003878515_1_02375	NA	NA	GCA_005576575_1_03036	NA	NA	GCA_005677915_1_04529	NA	NA	NA	NA	NA	NA	NA
Panaroo_4262	group_2044	NA	hypothetical protein	DNA Primase, CHC2-type zinc finger|P-loop containing nucleoside triphosphate hydrolase|Twinkle-like protein|Archaeal primase DnaG/twinkle, TOPRIM domain|DNA helicase, DnaB-like, C-terminal	NA	NHA	2	15	38	25	5	62.5	0.0877193	0.000669596	1	0.00939605	3	1	3	0.25	1	0.00769923	16	0	3	0	Prophage	ERR2693668_02844	NA	NA	NA	NA	NA	NA	NA	GCA_003878515_1_02376	NA	NA	GCA_005576575_1_03035	NA	NA	GCA_005677915_1_04530;GCA_005677915_1_04478	GCA_005703855_1_01779	NA	NA	NA	NA	NA	NA
Panaroo_4353	group_2726	NA	hypothetical protein	NA	NA	NHA	0	12	40	28	0	70	0	0.000185466	0.562148	0.00294318	1	0	1	1	1	0.0769923	11	0	1	0	Prophage	NA	NA	NA	NA	NA	NA	NA	NA	GCA_003878515_1_02377	NA	NA	GCA_005576575_1_03034	NA	NA	GCA_005677915_1_04531	NA	NA	NA	NA	NA	NA	NA
Panaroo_4349	group_2906	NA	hypothetical protein	NA	NA	NHA	0	12	40	28	0	70	0	0.000185466	0.562148	0.00294318	1	0	1	1	1	0.0764924	11	0	1	0	Prophage	NA	NA	NA	NA	NA	NA	NA	NA	GCA_003878515_1_02378	NA	NA	GCA_005576575_1_03033	NA	NA	GCA_005677915_1_04532	NA	NA	NA	NA	NA	NA	NA
Panaroo_4355	group_2488	NA	hypothetical protein	NA	NA	NHA	0	12	40	28	0	70	0	0.000185466	0.562148	0.00294318	1	0	1	1	1	0.0790921	11	0	1	0	Prophage	NA	NA	NA	NA	NA	NA	NA	NA	GCA_003878515_1_02379	NA	NA	GCA_005576575_1_03032	NA	NA	GCA_005677915_1_04533	NA	NA	NA	NA	NA	NA	NA
Panaroo_4352	group_2758	NA	hypothetical protein	NA	NA	NHA	0	12	40	28	0	70	0	0.000185466	0.562148	0.00294318	1	0	1	1	1	0.186047	11	0	1	0	Prophage	NA	NA	NA	NA	NA	NA	NA	NA	GCA_003878515_1_02380	NA	NA	GCA_005576575_1_03031	NA	NA	GCA_005677915_1_04534	NA	NA	NA	NA	NA	NA	NA
Panaroo_4360	group_1973	NA	hypothetical protein	NinB superfamily	NA	NHA	0	12	40	28	0	70	0	0.000185466	0.562148	0.00294318	1	0	1	1	1	0.079692	11	0	1	0	Prophage	NA	NA	NA	NA	NA	NA	NA	NA	GCA_003878515_1_02381	NA	NA	GCA_005576575_1_03030	NA	NA	GCA_005677915_1_04535	NA	NA	NA	NA	NA	NA	NA
Panaroo_4223	group_1900	NA	hypothetical protein	Protein of unknown function DUF2737	NA	NHA	5	18	35	22	12.5	55	0.174603	0.00257856	1	0.0252933	3	3	3	0.25	0.25	0.0019998	21	0	2	0	Prophage	ERR2693668_02320	ERR2693775_02713	NA	NA	NA	NA	NA	GCA_003874955_1_01442	GCA_003878515_1_04389	NA	NA	GCA_005576575_1_03054	NA	NA	GCA_005677915_1_04527	GCA_005703855_1_04601	NA	NA	NA	GCA_006169485_1_01892	NA	NA
Panaroo_4342	group_816	NA	hypothetical protein	HNH nuclease|His-Me finger superfamily	NA	NHA	0	13	40	27	0	67.5	0	7.64e-05	0.231473	0.00165337	2	0	2	0.5	0.5	0.0389961	11	0	2	0	Prophage	NA	NA	NA	NA	NA	NA	NA	NA	GCA_003878515_1_04388	NA	NA	GCA_005576575_1_03055	NA	NA	GCA_005677915_1_04526	GCA_005703855_1_04600	NA	NA	NA	NA	NA	NA
Panaroo_4680	group_1430	NA	hypothetical protein	Ead/Ea22-like protein	NA	NHA	0	8	40	32	0	80	0	0.00530605	1	0.0481516	2	0	2	0.5	0.5	0.46875	7	0	1	0	Prophage	NA	NA	NA	GCA_000940975_1_01675	NA	NA	NA	NA	NA	NA	NA	NA	NA	NA	NA	GCA_005703855_1_04598	NA	NA	GCA_005943205_1_01550	NA	NA	NA
Panaroo_4295	group_3007	NA	hypothetical protein	Ead/Ea22-like protein	NA	NHA	0	15	40	25	0	62.5	0	1.21e-05	0.0367467	0.000296344	3	0	3	0.25	0.25	0.0294971	13	0	2	0	Prophage	NA	NA	NA	NA	NA	NA	NA	GCA_003874955_1_01440	GCA_003878515_1_04386	NA	NA	GCA_005576575_1_03057	NA	NA	GCA_005677915_1_04524	NA	NA	NA	NA	GCA_006169485_1_01890	NA	NA
Panaroo_4574	group_2461	NA	hypothetical protein	NA	NA	NHA	0	9	40	31	0	77.5	0	0.00235825	1	0.023359	2	0	2	0.5	0.5	0.25	9	0	0	0	Prophage	NA	NA	NA	NA	GCA_002761335_1_01195	NA	NA	NA	GCA_003878515_1_00668	NA	NA	GCA_005576575_1_01156	NA	NA	GCA_005677915_1_01775	GCA_005703855_1_00694	NA	NA	NA	NA	NA	NA
Panaroo_4571	group_2650	NA	hypothetical protein	Protein of unknown function DUF2732	NA	NHA	0	9	40	31	0	77.5	0	0.00235825	1	0.023359	2	0	2	0.5	0.5	0.21875	9	0	0	0	Prophage	NA	NA	NA	NA	GCA_002761335_1_01198	NA	NA	NA	GCA_003878515_1_00671	NA	NA	GCA_005576575_1_01159	NA	NA	GCA_005677915_1_01772	GCA_005703855_1_00691	NA	NA	NA	NA	NA	NA
Panaroo_4642	bspRIM	bspRIM	Modification methylase BspRI	C-5 cytosine methyltransferase|S-adenosyl-L-methionine-dependent methyltransferase|DNA methylase, C-5 cytosine-specific, active site	NA	NHA	0	9	40	31	0	77.5	0	0.00235825	1	0.023359	2	0	2	0.5	0.5	0.3125	9	0	0	0	Prophage	NA	NA	NA	NA	GCA_002761335_1_01204	NA	NA	NA	GCA_003878515_1_00677	NA	NA	GCA_005576575_1_01165	NA	NA	GCA_005677915_1_01766	GCA_005703855_1_00685	NA	NA	NA	NA	NA	NA
Panaroo_4637	group_549	NA	hypothetical protein	Restriction endonuclease, type II, NotI	NA	NHA	0	9	40	31	0	77.5	0	0.00235825	1	0.023359	2	0	2	0.5	0.5	0.375	9	0	0	0	Prophage	NA	NA	NA	NA	GCA_002761335_1_01205	NA	NA	NA	GCA_003878515_1_00678	NA	NA	GCA_005576575_1_01166	NA	NA	GCA_005677915_1_01765	GCA_005703855_1_00684	NA	NA	NA	NA	NA	NA
Panaroo_4338	group_1502	NA	hypothetical protein	NA	NA	NHA	0	13	40	27	0	67.5	0	7.64e-05	0.231473	0.00165337	2	0	2	0.5	0.5	0.10009	13	0	0	0	Prophage	NA	ERR2693775_00544	NA	NA	GCA_002761335_1_01215	NA	GCA_003641285_1_01125	NA	GCA_003878515_1_00688	NA	NA	GCA_005576575_1_01176	NA	NA	GCA_005677915_1_01755	GCA_005703855_1_00674	NA	NA	NA	NA	NA	NA
[truncated: 58 more columns]

## Sheet: Table S3 2
Gene	Gene_Name	Non-unique Gene name	Annotation	IPS_Annotation	VFDB_PATRIC_Victor	Associated_Phenotype	Number_pos_present_in	Number_neg_present_in	Number_pos_not_present_in	Number_neg_not_present_in	Sensitivity	Specificity	Odds_ratio	Naive_p	Bonferroni_p	Benjamini_H_p	Max_Pairwise_comparisons	Max_supporting_pairs	Max_opposing_pairs	Best_pairwise_comp_p	Worst_pairwise_comp_p	Empirical_p	Prophage_borne_Number	Plasmid_borne_Number	Chromosomal_Number	Undetermined_Number	Gene_Origin_Classification	ERR2693668_NHA	ERR2693775_NHA	ERR2759770_HA	GCA_000940975_1_NHA	GCA_002761335_1_NHA	GCA_002761355_1_NHA	GCA_002761435_1_HA	GCA_003641285_1_NHA	GCA_003874955_1_NHA	GCA_003878515_1_NHA	GCA_004224805_1_NHA	GCA_005433945_1_HA	GCA_005441655_1_NHA	GCA_005576575_1_NHA	GCA_005588875_1_HA	GCA_005677915_1_NHA	GCA_005703855_1_NHA	GCA_005943205_1_NHA	GCA_006007345_1_HA	GCA_006169485_1_NHA	GCA_006250475_1_HA	GCA_006571245_1_HA
Panaroo_4195	fryA	fryA	Multiphosphoryl transfer protein 1	PEP-utilising enzyme, conserved site|Phosphotransferase system, enzyme I-like|Phosphocarrier protein HPr-like|Phosphotransferase system, enzyme I N-terminal|PTS EIIA type-2 domain|HPr-like superfamily|PEP-utilising enzyme, C-terminal|PtsI, HPr-binding domain superfamily|Phosphohistidine domain superfamily|PEP-utilising enzyme, active site|Phosphotransferase/anion transporter|PEP-utilising enzyme,…	NA	HA	40	0	0	40	100	100	NA	1.86034e-23	5.08803e-20	1.27201e-21	2	2	0	0.5	0.5	0.46875	0	0	40	0	Chromosome	NA	NA	ERR2759770_03303	NA	NA	NA	GCA_002761435_1_04392	NA	NA	NA	NA	GCA_005433945_1_03881	NA	NA	GCA_005588875_1_03628	NA	NA	NA	GCA_006007345_1_03716	NA	GCA_006250475_1_03699	GCA_006571245_1_03795
Panaroo_4171	group_1489	NA	hypothetical protein	CRISPR-associated protein Cse2|Cse2 superfamily	NA	HA	40	0	0	40	100	100	NA	1.86034e-23	5.08803e-20	1.27201e-21	2	2	0	0.5	0.5	0.53125	0	0	40	0	Chromosome	NA	NA	ERR2759770_02947	NA	NA	NA	GCA_002761435_1_00994	NA	NA	NA	NA	GCA_005433945_1_01519	NA	NA	GCA_005588875_1_02519	NA	NA	NA	GCA_006007345_1_01781	NA	GCA_006250475_1_01793	GCA_006571245_1_02244
Panaroo_4178	group_1191	NA	hypothetical protein	CRISPR-associated protein, CasD|CRISPR-associated protein Cas5, N-terminal|CRISPR-associated protein, Cas5	NA	HA	40	0	0	40	100	100	NA	1.86034e-23	5.08803e-20	1.27201e-21	2	2	0	0.5	0.5	0.375	0	0	40	0	Chromosome	NA	NA	ERR2759770_02945	NA	NA	NA	GCA_002761435_1_00996	NA	NA	NA	NA	GCA_005433945_1_01517	NA	NA	GCA_005588875_1_02517	NA	NA	NA	GCA_006007345_1_01779	NA	GCA_006250475_1_01791	GCA_006571245_1_02242
Panaroo_4157	group_2721	NA	hypothetical protein	NA	NA	HA	40	0	0	40	100	100	NA	1.86034e-23	5.08803e-20	1.27201e-21	2	2	0	0.5	0.5	0.5	0	0	40	0	Chromosome	NA	NA	ERR2759770_00264	NA	NA	NA	GCA_002761435_1_03925	NA	NA	NA	NA	GCA_005433945_1_00367	NA	NA	GCA_005588875_1_01143	NA	NA	NA	GCA_006007345_1_00366	NA	GCA_006250475_1_01054	GCA_006571245_1_01106
Panaroo_4197	group_7	NA	hypothetical protein	Helicase superfamily 1/2, ATP-binding domain|Restriction endonuclease, type I, HsdR, N-terminal|P-loop containing nucleoside triphosphate hydrolase|SWI2/SNF2 ATPase|Restriction endonuclease, type I, HsdR	NA	HA	40	0	0	40	100	100	NA	1.86034e-23	5.08803e-20	1.27201e-21	2	2	0	0.5	0.5	0.5625	0	0	40	0	Chromosome	NA	NA	ERR2759770_00269	NA	NA	NA	GCA_002761435_1_03930	NA	NA	NA	NA	GCA_005433945_1_00372	NA	NA	GCA_005588875_1_01148	NA	NA	NA	GCA_006007345_1_00371	NA	GCA_006250475_1_01059	GCA_006571245_1_01111
Panaroo_4176	group_1221	NA	hypothetical protein	YgjP-like, metallopeptidase domain	NA	HA	40	0	0	40	100	100	NA	1.86034e-23	5.08803e-20	1.27201e-21	2	2	0	0.5	0.5	0.5625	0	0	40	0	Chromosome	NA	NA	ERR2759770_00270	NA	NA	NA	GCA_002761435_1_03931	NA	NA	NA	NA	GCA_005433945_1_00373	NA	NA	GCA_005588875_1_01149	NA	NA	NA	GCA_006007345_1_00372	NA	GCA_006250475_1_01060	GCA_006571245_1_01112
Panaroo_4169	frwD	frwD	PTS system fructose-like EIIB component 3	PTS system IIB component-like superfamily|Phosphotransferase system, EIIB component, type 2|Phosphotransferase system, EIIB component, type 2/3|Phosphotransferase system, fructose-specific IIB subunit	NA	HA	40	0	0	40	100	100	NA	1.86034e-23	5.08803e-20	1.27201e-21	2	2	0	0.5	0.5	0.59375	0	0	40	0	Chromosome	NA	NA	ERR2759770_03298	NA	NA	NA	GCA_002761435_1_04387	NA	NA	NA	NA	GCA_005433945_1_03876	NA	NA	GCA_005588875_1_03623	NA	NA	NA	GCA_006007345_1_03711	NA	GCA_006250475_1_03694	GCA_006571245_1_03790
Panaroo_4180	bssD	bssD	Benzylsuccinate synthase activating enzyme	BssD/PflA/YjjW|Radical-activating enzyme, conserved site|4Fe-4S ferredoxin-type, iron-sulphur binding domain|Organic radical-activating enzymes|Radical SAM|Organic radical enzyme activase|Aldolase-type TIM barrel	NA	HA	40	0	0	40	100	100	NA	1.86034e-23	5.08803e-20	1.27201e-21	2	2	0	0.5	0.5	0.5	0	0	40	0	Chromosome	NA	NA	ERR2759770_03299	NA	NA	NA	GCA_002761435_1_04388	NA	NA	NA	NA	GCA_005433945_1_03877	NA	NA	GCA_005588875_1_03624	NA	NA	NA	GCA_006007345_1_03712	NA	GCA_006250475_1_03695	GCA_006571245_1_03791
Panaroo_4170	rayT	rayT	REP-associated tyrosine transposase	Transposase IS200-like superfamily|Transposase IS200-like	NA	HA	40	0	0	40	100	100	NA	1.86034e-23	5.08803e-20	1.27201e-21	2	2	0	0.5	0.5	0.59375	0	0	40	0	Chromosome	NA	NA	ERR2759770_01284	NA	NA	NA	GCA_002761435_1_03845	NA	NA	NA	NA	GCA_005433945_1_00287	NA	NA	GCA_005588875_1_01063	NA	NA	NA	GCA_006007345_1_00286	NA	GCA_006250475_1_00974	GCA_006571245_1_01026
Panaroo_4167	ypjF	ypjF	Toxin YpjF	CbtA toxin of type IV toxin-antitoxin system	NA	HA	40	0	0	40	100	100	NA	1.86034e-23	5.08803e-20	1.27201e-21	2	2	0	0.5	0.5	0.5625	0	0	40	0	Chromosome	NA	NA	ERR2759770_00262	NA	NA	NA	GCA_002761435_1_03923	NA	NA	NA	NA	GCA_005433945_1_00365	NA	NA	GCA_005588875_1_01141	NA	NA	NA	GCA_006007345_1_00364	NA	GCA_006250475_1_01052	GCA_006571245_1_01104
Panaroo_4174	casE	casE	CRISPR system Cascade subunit CasE	CRISPR-associated protein Cse3	NA	HA	40	0	0	40	100	100	NA	1.86034e-23	5.08803e-20	1.27201e-21	2	2	0	0.5	0.5	0.40625	0	0	40	0	Chromosome	NA	NA	ERR2759770_02944	NA	NA	NA	GCA_002761435_1_00997	NA	NA	NA	NA	GCA_005433945_1_01516	NA	NA	GCA_005588875_1_02516	NA	NA	NA	GCA_006007345_1_01778	NA	GCA_006250475_1_01790	GCA_006571245_1_02241
Panaroo_4190	group_150	NA	hypothetical protein	CRISPR-associated protein Cse1	NA	HA	40	0	0	40	100	100	NA	1.86034e-23	5.08803e-20	1.27201e-21	2	2	0	0.5	0.5	0.46875	0	0	40	0	Chromosome	NA	NA	ERR2759770_02948	NA	NA	NA	GCA_002761435_1_00993	NA	NA	NA	NA	GCA_005433945_1_01520	NA	NA	GCA_005588875_1_02520	NA	NA	NA	GCA_006007345_1_01782	NA	GCA_006250475_1_01794	GCA_006571245_1_02245
Panaroo_4172	group_1386	NA	hypothetical protein	Type I restriction modification DNA specificity domain|Type I restriction modification DNA specificity domain superfamily	NA	HA	40	0	0	40	100	100	NA	1.86034e-23	5.08803e-20	1.27201e-21	2	2	0	0.5	0.5	0.4375	0	0	40	0	Chromosome	NA	NA	ERR2759770_00272	NA	NA	NA	GCA_002761435_1_03933	NA	NA	NA	NA	GCA_005433945_1_00375	NA	NA	GCA_005588875_1_01151	NA	NA	NA	GCA_006007345_1_00374	NA	GCA_006250475_1_01062	GCA_006571245_1_01114
Panaroo_4179	ygcB_2	ygcB_2	CRISPR-associated endonuclease/helicase Cas3	CRISPR-associated Cas3-type HD domain|CRISPR-associated Cas3-type HD domain superfamily	NA	HA	40	0	0	40	100	100	NA	1.86034e-23	5.08803e-20	1.27201e-21	2	2	0	0.5	0.5	0.53125	0	0	40	0	Chromosome	NA	NA	ERR2759770_02950	NA	NA	NA	GCA_002761435_1_00991	NA	NA	NA	NA	GCA_005433945_1_01522	NA	NA	GCA_005588875_1_02522	NA	NA	NA	GCA_006007345_1_01784	NA	GCA_006250475_1_01796	GCA_006571245_1_02247
Panaroo_4164	group_2389	NA	hypothetical protein	NA	NA	HA	40	0	0	40	100	100	NA	1.86034e-23	5.08803e-20	1.27201e-21	2	2	0	0.5	0.5	0.5	0	0	40	0	Chromosome	NA	NA	ERR2759770_00371	NA	NA	NA	GCA_002761435_1_04032	NA	NA	NA	NA	GCA_005433945_1_00475	NA	NA	GCA_005588875_1_01250	NA	NA	NA	GCA_006007345_1_00473	NA	GCA_006250475_1_01161	GCA_006571245_1_01213
Panaroo_4187	group_279	NA	hypothetical protein	Type I restriction modification DNA specificity domain|Type I restriction modification DNA specificity domain superfamily	NA	HA	40	0	0	40	100	100	NA	1.86034e-23	5.08803e-20	1.27201e-21	2	2	0	0.5	0.5	0.625	0	0	40	0	Chromosome	NA	NA	ERR2759770_00266	NA	NA	NA	GCA_002761435_1_03927	NA	NA	NA	NA	GCA_005433945_1_00369	NA	NA	GCA_005588875_1_01145	NA	NA	NA	GCA_006007345_1_00368	NA	GCA_006250475_1_01056	GCA_006571245_1_01108
Panaroo_4166	yfjZ	yfjZ	Antitoxin YfjZ	Antitoxin CbeA|Antitoxin CbeA superfamily	NA	HA	40	0	0	40	100	100	NA	1.86034e-23	5.08803e-20	1.27201e-21	2	2	0	0.5	0.5	0.59375	0	0	40	0	Chromosome	NA	NA	ERR2759770_00263	NA	NA	NA	GCA_002761435_1_03924	NA	NA	NA	NA	GCA_005433945_1_00366	NA	NA	GCA_005588875_1_01142	NA	NA	NA	GCA_006007345_1_00365	NA	GCA_006250475_1_01053	GCA_006571245_1_01105
Panaroo_4192	group_58	NA	hypothetical protein	Domain of unknown function DUF1524|Domain of unknown function DUF262	NA	HA	40	0	0	40	100	100	NA	1.86034e-23	5.08803e-20	1.27201e-21	2	2	0	0.5	0.5	0.5625	0	0	40	0	Chromosome	NA	NA	ERR2759770_00268	NA	NA	NA	GCA_002761435_1_03929	NA	NA	NA	NA	GCA_005433945_1_00371	NA	NA	GCA_005588875_1_01147	NA	NA	NA	GCA_006007345_1_00370	NA	GCA_006250475_1_01058	GCA_006571245_1_01110
Panaroo_4165	fryB	fryB	PTS system fructose-like EIIB component 1	PTS system IIB component-like superfamily|Phosphotransferase system, EIIB component, type 2|Phosphotransferase system, fructose-specific IIB subunit|Phosphotransferase system, EIIB component, type 2/3	NA	HA	40	0	0	40	100	100	NA	1.86034e-23	5.08803e-20	1.27201e-21	2	2	0	0.5	0.5	0.53125	0	0	40	0	Chromosome	NA	NA	ERR2759770_03301	NA	NA	NA	GCA_002761435_1_04390	NA	NA	NA	NA	GCA_005433945_1_03879	NA	NA	GCA_005588875_1_03626	NA	NA	NA	GCA_006007345_1_03714	NA	GCA_006250475_1_03697	GCA_006571245_1_03793
Panaroo_4191	ygcB_1	ygcB_1	CRISPR-associated endonuclease/helicase Cas3	P-loop containing nucleoside triphosphate hydrolase|Helicase Cas3, CRISPR-associated, core	NA	HA	40	0	0	40	100	100	NA	1.86034e-23	5.08803e-20	1.27201e-21	2	2	0	0.5	0.5	0.53125	0	0	40	0	Chromosome	NA	NA	ERR2759770_02949	NA	NA	NA	GCA_002761435_1_00992	NA	NA	NA	NA	GCA_005433945_1_01521	NA	NA	GCA_005588875_1_02521	NA	NA	NA	GCA_006007345_1_01783	NA	GCA_006250475_1_01795	GCA_006571245_1_02246
Panaroo_4160	group_2623	NA	hypothetical protein	NA	NA	HA	40	0	0	40	100	100	NA	1.86034e-23	5.08803e-20	1.27201e-21	2	2	0	0.5	0.5	0.5	7	0	33	0	Chromosome	NA	NA	ERR2759770_04440	NA	NA	NA	GCA_002761435_1_02341	NA	NA	NA	NA	GCA_005433945_1_02305	NA	NA	GCA_005588875_1_00240	NA	NA	NA	GCA_006007345_1_02518	NA	GCA_006250475_1_00239	GCA_006571245_1_00215
Panaroo_4188	group_235	NA	hypothetical protein	Domain of unknown function DUF262	NA	HA	40	0	0	40	100	100	NA	1.86034e-23	5.08803e-20	1.27201e-21	2	2	0	0.5	0.5	0.5	0	0	40	0	Chromosome	NA	NA	ERR2759770_00267	NA	NA	NA	GCA_002761435_1_03928	NA	NA	NA	NA	GCA_005433945_1_00370	NA	NA	GCA_005588875_1_01146	NA	NA	NA	GCA_006007345_1_00369	NA	GCA_006250475_1_01057	GCA_006571245_1_01109
Panaroo_4183	group_737	casC	CRISPR system Cascade subunit CasC	CRISPR-associated protein, CT1975	NA	HA	40	0	0	40	100	100	NA	1.86034e-23	5.08803e-20	1.27201e-21	2	2	0	0.5	0.5	0.59375	0	0	40	0	Chromosome	NA	NA	ERR2759770_02946	NA	NA	NA	GCA_002761435_1_00995	NA	NA	NA	NA	GCA_005433945_1_01518	NA	NA	GCA_005588875_1_02518	NA	NA	NA	GCA_006007345_1_01780	NA	GCA_006250475_1_01792	GCA_006571245_1_02243
Panaroo_4181	group_895	NA	hypothetical protein	Restriction endonuclease type IV, Mrr|tRNA endonuclease-like domain superfamily|Restriction endonuclease type II-like|Uncharacterised conserved protein UCP031853	NA	HA	40	0	0	40	100	100	NA	1.86034e-23	5.08803e-20	1.27201e-21	2	2	0	0.5	0.5	0.65625	0	0	40	0	Chromosome	NA	NA	ERR2759770_00261	NA	NA	NA	GCA_002761435_1_03922	NA	NA	NA	NA	GCA_005433945_1_00364	NA	NA	GCA_005588875_1_01140	NA	NA	NA	GCA_006007345_1_00363	NA	GCA_006250475_1_01051	GCA_006571245_1_01103
Panaroo_4161	group_2580	NA	hypothetical protein	NA	NA	HA	40	0	0	40	100	100	NA	1.86034e-23	5.08803e-20	1.27201e-21	2	2	0	0.5	0.5	0.59375	0	0	40	0	Chromosome	NA	NA	ERR2759770_00273	NA	NA	NA	GCA_002761435_1_03934	NA	NA	NA	NA	GCA_005433945_1_00376	NA	NA	GCA_005588875_1_01152	NA	NA	NA	GCA_006007345_1_00375	NA	GCA_006250475_1_01063	GCA_006571245_1_01115
Panaroo_4168	group_2044	NA	hypothetical protein	N6 adenine-specific DNA methyltransferase, N-terminal domain superfamily|DNA methylase, adenine-specific|DNA methylase, N-6 adenine-specific, conserved site|N6 adenine-specific DNA methyltransferase, N-terminal domain|S-adenosyl-L-methionine-dependent methyltransferase	NA	HA	40	0	0	40	100	100	NA	1.86034e-23	5.08803e-20	1.27201e-21	2	2	0	0.5	0.5	0.59375	0	0	40	0	Chromosome	NA	NA	ERR2759770_00271	NA	NA	NA	GCA_002761435_1_03932	NA	NA	NA	NA	GCA_005433945_1_00374	NA	NA	GCA_005588875_1_01150	NA	NA	NA	GCA_006007345_1_00373	NA	GCA_006250475_1_01061	GCA_006571245_1_01113
Panaroo_4194	group_24	NA	hypothetical protein	DNA methylase, adenine-specific|N6 adenine-specific DNA methyltransferase, N-terminal domain|N6 adenine-specific DNA methyltransferase, N-terminal domain superfamily|DNA methylase, N-6 adenine-specific, conserved site|S-adenosyl-L-methionine-dependent methyltransferase|Restriction endonuclease, type I, HsdM	NA	HA	40	0	0	40	100	100	NA	1.86034e-23	5.08803e-20	1.27201e-21	2	2	0	0.5	0.5	0.4375	0	0	40	0	Chromosome	NA	NA	ERR2759770_00265	NA	NA	NA	GCA_002761435_1_03926	NA	NA	NA	NA	GCA_005433945_1_00368	NA	NA	GCA_005588875_1_01144	NA	NA	NA	GCA_006007345_1_00367	NA	GCA_006250475_1_01055	GCA_006571245_1_01107
Panaroo_4159	group_2681	NA	hypothetical protein	NA	NA	HA	40	0	0	40	100	100	NA	1.86034e-23	5.08803e-20	1.27201e-21	2	2	0	0.5	0.5	0.65625	0	0	40	0	Chromosome	NA	NA	ERR2759770_00259	NA	NA	NA	GCA_002761435_1_03920	NA	NA	NA	NA	GCA_005433945_1_00362	NA	NA	GCA_005588875_1_01138	NA	NA	NA	GCA_006007345_1_00361	NA	GCA_006250475_1_01049	GCA_006571245_1_01101
Panaroo_4186	manP	manP	PTS system mannose-specific EIIBCA component	Phosphotransferase system, fructose IIC component|Phosphotransferase system, EIIC component, type 2	NA	HA	40	0	0	40	100	100	NA	1.86034e-23	5.08803e-20	1.27201e-21	2	2	0	0.5	0.5	0.59375	0	0	40	0	Chromosome	NA	NA	ERR2759770_03302	NA	NA	NA	GCA_002761435_1_04391	NA	NA	NA	NA	GCA_005433945_1_03880	NA	NA	GCA_005588875_1_03627	NA	NA	NA	GCA_006007345_1_03715	NA	GCA_006250475_1_03698	GCA_006571245_1_03794
Panaroo_4193	cutC_2	cutC_2	Choline trimethylamine-lyase	Glycine radical domain|Pyruvate formate lyase domain|Glycyl radical enzyme, PFL2/glycerol dehydratase family|Formate C-acetyltransferase glycine radical, conserved site	NA	HA	40	0	0	40	100	100	NA	1.86034e-23	5.08803e-20	1.27201e-21	2	2	0	0.5	0.5	0.40625	0	0	40	0	Chromosome	NA	NA	ERR2759770_03300	NA	NA	NA	GCA_002761435_1_04389	NA	NA	NA	NA	GCA_005433945_1_03878	NA	NA	GCA_005588875_1_03625	NA	NA	NA	GCA_006007345_1_03713	NA	GCA_006250475_1_03696	GCA_006571245_1_03792
Panaroo_4145	group_1745	NA	hypothetical protein	OmpR/PhoB-type DNA-binding domain|Winged helix-like DNA-binding domain superfamily|Signal transduction response regulator, C-terminal effector	NA	HA	40	1	0	39	100	97.5	NA	7.6274e-22	2.08609e-18	2.78146e-20	2	2	0	0.5	0.5	0.5625	0	0	41	0	Chromosome	NA	NA	ERR2759770_01228	NA	NA	NA	GCA_002761435_1_03789	NA	NA	NA	NA	GCA_005433945_1_00230	NA	NA	GCA_005588875_1_01007	NA	NA	NA	GCA_006007345_1_00230	NA	GCA_006250475_1_00918	GCA_006571245_1_00970
Panaroo_4143	group_2222	NA	hypothetical protein	NA	NA	HA	40	1	0	39	100	97.5	NA	7.6274e-22	2.08609e-18	2.78146e-20	2	2	0	0.5	0.5	0.8125	0	0	41	0	Chromosome	NA	NA	ERR2759770_01229	NA	NA	NA	GCA_002761435_1_03790	NA	NA	NA	NA	GCA_005433945_1_00231	NA	NA	GCA_005588875_1_01008	NA	NA	NA	GCA_006007345_1_00231	NA	GCA_006250475_1_00919	GCA_006571245_1_00971
Panaroo_4151	intA~~~intA_1	intA;intA_1	Prophage integrase IntA	Integrase, DNA-binding domain superfamily|Integrase, catalytic domain|Integrase, DNA-binding domain|Integrase-like, catalytic domain superfamily|DNA breaking-rejoining enzyme, catalytic core|Integrase/recombinase, N-terminal|Core-binding (CB) domain	NA	HA	40	1	0	39	100	97.5	NA	7.6274e-22	2.08609e-18	2.78146e-20	2	2	0	0.5	0.5	0.75	0	0	41	0	Chromosome	NA	NA	ERR2759770_00274	NA	NA	NA	GCA_002761435_1_03935	NA	NA	NA	NA	GCA_005433945_1_00377	NA	NA	GCA_005588875_1_01153	NA	NA	NA	GCA_006007345_1_00376	NA	GCA_006250475_1_01064	GCA_006571245_1_01116
Panaroo_4147	group_1169	NA	hypothetical protein	Nucleoside-specific channel-forming protein, Tsx-like superfamily|Nucleoside-specific channel-forming protein, Tsx-like	NA	HA	40	1	0	39	100	97.5	NA	7.6274e-22	2.08609e-18	2.78146e-20	2	2	0	0.5	0.5	0.65625	0	0	41	0	Chromosome	NA	NA	ERR2759770_01223	NA	NA	NA	GCA_002761435_1_03784	NA	NA	NA	NA	GCA_005433945_1_00225	NA	NA	GCA_005588875_1_01002	NA	NA	NA	GCA_006007345_1_00225	NA	GCA_006250475_1_00913	GCA_006571245_1_00965
Panaroo_4149	leuO_1	leuO_1	HTH-type transcriptional regulator LeuO	Winged helix DNA-binding domain superfamily|Transcription regulator HTH, LysR|Winged helix-like DNA-binding domain superfamily	PATRIC_VF|SL1344_0031	HA	40	1	0	39	100	97.5	NA	7.6274e-22	2.08609e-18	2.78146e-20	2	2	0	0.5	0.5	0.75	0	0	41	0	Chromosome	NA	NA	ERR2759770_01227	NA	NA	NA	GCA_002761435_1_03788	NA	NA	NA	NA	GCA_005433945_1_00229	NA	NA	GCA_005588875_1_01006	NA	NA	NA	GCA_006007345_1_00229	NA	GCA_006250475_1_00917	GCA_006571245_1_00969
Panaroo_4144	group_1787	NA	hypothetical protein	OmpR/PhoB-type DNA-binding domain|Signal transduction response regulator, C-terminal effector|Winged helix-like DNA-binding domain superfamily	NA	HA	40	1	0	39	100	97.5	NA	7.6274e-22	2.08609e-18	2.78146e-20	2	2	0	0.5	0.5	0.6875	0	0	41	0	Chromosome	NA	NA	ERR2759770_01226	NA	NA	NA	GCA_002761435_1_03787	NA	NA	NA	NA	GCA_005433945_1_00228	NA	NA	GCA_005588875_1_01005	NA	NA	NA	GCA_006007345_1_00228	NA	GCA_006250475_1_00916	GCA_006571245_1_00968
Panaroo_4153	assT_2	assT_2	Arylsulfate sulfotransferase AssT	Arylsulfotransferase, bacteria|Arylsulfotransferase, N-terminal domain|Arylsulfotransferase, N-terminal domain superfamily	NA	HA	40	1	0	39	100	97.5	NA	7.6274e-22	2.08609e-18	2.78146e-20	2	2	0	0.5	0.5	0.8125	0	0	41	0	Chromosome	NA	NA	ERR2759770_01225	NA	NA	NA	GCA_002761435_1_03786	NA	NA	NA	NA	GCA_005433945_1_00227	NA	NA	GCA_005588875_1_01004	NA	NA	NA	GCA_006007345_1_00227	NA	GCA_006250475_1_00915	GCA_006571245_1_00967
Panaroo_4237	group_4	NA	hypothetical protein	Domain of unknown function DUF4765	NA	HA	38	0	2	40	95	100	NA	1.60175e-20	4.38079e-17	5.40839e-19	2	2	0	0.5	0.5	0.28125	0	0	38	0	Chromosome	NA	NA	ERR2759770_04276	NA	NA	NA	GCA_002761435_1_02235	NA	NA	NA	NA	GCA_005433945_1_02199	NA	NA	GCA_005588875_1_00133	NA	NA	NA	GCA_006007345_1_02412	NA	GCA_006250475_1_00133	GCA_006571245_1_00109
Panaroo_4236	group_660	NA	hypothetical protein	Phage tail fibre protein	NA	HA	37	1	3	39	92.5	97.5	481	8.13157e-18	2.22398e-14	2.11808e-16	2	2	1	0.5	1	0.25	7	0	31	0	Chromosome	NA	NA	ERR2759770_04089	NA	NA	NA	GCA_002761435_1_01216	NA	NA	NA	NA	GCA_005433945_1_01298	NA	NA	GCA_005588875_1_04661	NA	NA	NA	GCA_006007345_1_04434	NA	GCA_006250475_1_04533	GCA_006571245_1_04529
Panaroo_4229	group_280	NA	hypothetical protein	Bacteriophage T4, Gp38, tail fibre assembly	NA	HA	37	2	3	38	92.5	95	234.333	1.47545e-16	4.03536e-13	3.30767e-15	2	2	1	0.5	1	0.164557	7	0	32	0	Chromosome	NA	ERR2693775_01483	ERR2759770_04091	NA	NA	NA	GCA_002761435_1_01214	NA	NA	NA	NA	GCA_005433945_1_01300	NA	NA	GCA_005588875_1_04663	NA	NA	NA	GCA_006007345_1_04436	NA	GCA_006250475_1_04535	GCA_006571245_1_04531
Panaroo_4227	group_345	NA	hypothetical protein	Phage tail fibre protein	NA	HA	37	2	3	38	92.5	95	234.333	1.47545e-16	4.03536e-13	3.30767e-15	2	2	1	0.5	1	0.119944	7	0	32	0	Chromosome	NA	ERR2693775_01484	ERR2759770_04092	NA	NA	NA	GCA_002761435_1_01213	NA	NA	NA	NA	GCA_005433945_1_01301	NA	NA	GCA_005588875_1_04664	NA	NA	NA	GCA_006007345_1_04437	NA	GCA_006250475_1_04536	GCA_006571245_1_04532
Panaroo_4292	ybbW	ybbW	Putative allantoin permease	Uracil/uridine/allantoin permease|Purine-cytosine permease|Nucleobase cation symporter-1, NCS1	NA	HA	24	0	16	40	60	100	NA	7.74812e-10	2.11911e-06	1.43183e-08	2	2	0	0.5	0.5	0.0279972	0	0	24	0	Chromosome	NA	NA	NA	NA	NA	NA	GCA_002761435_1_03285	NA	NA	NA	NA	NA	NA	NA	GCA_005588875_1_02647	NA	NA	NA	NA	NA	GCA_006250475_1_01519	GCA_006571245_1_01617
Panaroo_4279	glxR	glxR	2-hydroxy-3-oxopropionate reductase	3-hydroxyisobutyrate dehydrogenase, NAD-binding domain|6-phosphogluconate dehydrogenase-like, C-terminal domain superfamily|3-hydroxyisobutyrate dehydrogenase-related, conserved site|6-phosphogluconate dehydrogenase, NADP-binding|6-phosphogluconate dehydrogenase, domain 2|2-hydroxy-3-oxopropionate reductase|3-hydroxyisobutyrate dehydrogenase-related|NAD(P)-binding domain superfamily	NA	HA	24	0	16	40	60	100	NA	7.74812e-10	2.11911e-06	1.43183e-08	2	2	0	0.5	0.5	0.0255974	0	0	24	0	Chromosome	NA	NA	NA	NA	NA	NA	GCA_002761435_1_03287	NA	NA	NA	NA	NA	NA	NA	GCA_005588875_1_02649	NA	NA	NA	NA	NA	GCA_006250475_1_01521	GCA_006571245_1_01619
Panaroo_4281	allS_2	allS_2	HTH-type transcriptional activator AllS	Transcription regulator HTH, LysR|Winged helix DNA-binding domain superfamily|LysR, substrate-binding|Winged helix-like DNA-binding domain superfamily	NA	HA	24	0	16	40	60	100	NA	7.74812e-10	2.11911e-06	1.43183e-08	2	2	0	0.5	0.5	0.0263974	0	0	24	0	Chromosome	NA	NA	NA	NA	NA	NA	GCA_002761435_1_03292	NA	NA	NA	NA	NA	NA	NA	GCA_005588875_1_02654	NA	NA	NA	NA	NA	GCA_006250475_1_01526	GCA_006571245_1_01624
Panaroo_4290	ybbY	ybbY	Putative purine permease YbbY	Nucleobase cation symporter 2 family	NA	HA	24	0	16	40	60	100	NA	7.74812e-10	2.11911e-06	1.43183e-08	2	2	0	0.5	0.5	0.0268973	0	0	24	0	Chromosome	NA	NA	NA	NA	NA	NA	GCA_002761435_1_03283	NA	NA	NA	NA	NA	NA	NA	GCA_005588875_1_02645	NA	NA	NA	NA	NA	GCA_006250475_1_01517	GCA_006571245_1_01615
Panaroo_4276	allE	allE	(S)-ureidoglycine aminohydrolase	(S)-ureidoglycine aminohydrolase, cupin domain|(S)-ureidoglycine aminohydrolase|Cupin 2, conserved barrel|RmlC-like jelly roll fold|(S)-ureidoglycine aminohydrolase, N-terminal cupin domain|RmlC-like cupin domain superfamily|(S)-ureidoglycine aminohydrolase, C-terminal cupin domain	NA	HA	24	0	16	40	60	100	NA	7.74812e-10	2.11911e-06	1.43183e-08	2	2	0	0.5	0.5	0.0253975	0	0	24	0	Chromosome	NA	NA	NA	NA	NA	NA	GCA_002761435_1_03280	NA	NA	NA	NA	NA	NA	NA	GCA_005588875_1_02642	NA	NA	NA	NA	NA	GCA_006250475_1_01514	GCA_006571245_1_01612
Panaroo_4286	glxK	glxK	Glycerate 3-kinase	Glycerate kinase|Glycerate kinase, restriction-enzyme-like fold|Glycerate kinase superfamily|Glycerate kinase, flavodoxin-like fold	NA	HA	24	0	16	40	60	100	NA	7.74812e-10	2.11911e-06	1.43183e-08	2	2	0	0.5	0.5	0.0261974	0	0	24	0	Chromosome	NA	NA	NA	NA	NA	NA	GCA_002761435_1_03282	NA	NA	NA	NA	NA	NA	NA	GCA_005588875_1_02644	NA	NA	NA	NA	NA	GCA_006250475_1_01516	GCA_006571245_1_01614
Panaroo_4296	gcl	gcl	Glyoxylate carboligase	Thiamine pyrophosphate enzyme, C-terminal TPP-binding|Thiamine pyrophosphate enzyme, N-terminal TPP-binding domain|Thiamine pyrophosphate enzyme|Thiamine pyrophosphate enzyme, central domain|DHS-like NAD/FAD-binding domain superfamily|Glyoxylate carboligase|Thiamin diphosphate-binding fold	NA	HA	24	0	16	40	60	100	NA	7.74812e-10	2.11911e-06	1.43183e-08	2	2	0	0.5	0.5	0.0261974	0	0	24	0	Chromosome	NA	NA	NA	NA	NA	NA	GCA_002761435_1_03289	NA	NA	NA	NA	NA	NA	NA	GCA_005588875_1_02651	NA	NA	NA	NA	NA	GCA_006250475_1_01523	GCA_006571245_1_01621
Panaroo_4275	hyi	hyi	Hydroxypyruvate isomerase	Xylose isomerase-like, TIM barrel domain|Hydroxypyruvate isomerase-like|Xylose isomerase-like superfamily|Hydroxypyruvate isomerase	Victors|16763898; PATRIC_VF|SL1344_0511	HA	24	0	16	40	60	100	NA	7.74812e-10	2.11911e-06	1.43183e-08	2	2	0	0.5	0.5	0.0264974	0	0	24	0	Chromosome	NA	NA	NA	NA	NA	NA	GCA_002761435_1_03288	NA	NA	NA	NA	NA	NA	NA	GCA_005588875_1_02650	NA	NA	NA	NA	NA	GCA_006250475_1_01522	GCA_006571245_1_01620
Panaroo_4295	fdrA	fdrA	Protein FdrA	Succinyl-CoA synthetase-like|CoA-binding|ATP-citrate lyase/succinyl-CoA ligase	NA	HA	24	0	16	40	60	100	NA	7.74812e-10	2.11911e-06	1.43183e-08	2	2	0	0.5	0.5	0.0248975	0	0	24	0	Chromosome	NA	NA	NA	NA	NA	NA	GCA_002761435_1_03277	NA	NA	NA	NA	NA	NA	NA	GCA_005588875_1_02639	NA	NA	NA	NA	NA	GCA_006250475_1_01511	GCA_006571245_1_01608
Panaroo_4277	group_1126	NA	hypothetical protein	Protein of unknown function DUF2877	NA	HA	24	0	16	40	60	100	NA	7.74812e-10	2.11911e-06	1.43183e-08	2	2	0	0.5	0.5	0.0272973	0	0	24	0	Chromosome	NA	NA	NA	NA	NA	NA	GCA_002761435_1_03275	NA	NA	NA	NA	NA	NA	NA	GCA_005588875_1_02637	NA	NA	NA	NA	NA	GCA_006250475_1_01509	GCA_006571245_1_01606
Panaroo_4289	group_377	NA	hypothetical protein	Protein of unknown function DUF1116|Uncharacterised domain superfamily, YlbE	NA	HA	24	0	16	40	60	100	NA	7.74812e-10	2.11911e-06	1.43183e-08	2	2	0	0.5	0.5	0.0255974	0	0	24	0	Chromosome	NA	NA	NA	NA	NA	NA	GCA_002761435_1_03276	NA	NA	NA	NA	NA	NA	NA	GCA_005588875_1_02638	NA	NA	NA	NA	NA	GCA_006250475_1_01510	GCA_006571245_1_01607
Panaroo_4293	allD_2~~~allD_1~~~allD	allD_2;allD_1;allD	Ureidoglycolate dehydrogenase (NAD(+))	Malate/L-lactate dehydrogenase-like|Malate/L-sulfolactate/L-lactate dehydrogenase-like, NADPH binding domain|Malate/L-sulfolactate/L-lactate dehydrogenase-like, alpha-helical domain|Malate/L-sulfolactate/L-lactate dehydrogenase-like superfamily|Ureidoglycolate dehydrogenase	Victors|16763908; PATRIC_VF|SL1344_0521	HA	24	0	16	40	60	100	NA	7.74812e-10	2.11911e-06	1.43183e-08	2	2	0	0.5	0.5	0.0264974	0	0	25	0	Chromosome	NA	NA	NA	NA	NA	NA	GCA_002761435_1_03278	NA	NA	NA	NA	NA	NA	NA	GCA_005588875_1_02640	NA	NA	NA	NA	NA	GCA_006250475_1_01512	GCA_006571245_1_01610;GCA_006571245_1_01609
Panaroo_4278	allR	allR	HTH-type transcriptional repressor AllR	Transcription regulator IclR, N-terminal|GAF-like domain superfamily|Winged helix DNA-binding domain superfamily|Winged helix-like DNA-binding domain superfamily|Transcription regulator IclR, C-terminal	NA	HA	24	0	16	40	60	100	NA	7.74812e-10	2.11911e-06	1.43183e-08	2	2	0	0.5	0.5	0.0265973	0	0	24	0	Chromosome	NA	NA	NA	NA	NA	NA	GCA_002761435_1_03290	NA	NA	NA	NA	NA	NA	NA	GCA_005588875_1_02652	NA	NA	NA	NA	NA	GCA_006250475_1_01524	GCA_006571245_1_01622
Panaroo_4272	allA	allA	Ureidoglycolate lyase	Ureidoglycolate lyase, bacterial|RmlC-like cupin domain superfamily|Ureidoglycolate lyase|Ureidoglycolate lyase domain superfamily	NA	HA	24	0	16	40	60	100	NA	7.74812e-10	2.11911e-06	1.43183e-08	2	2	0	0.5	0.5	0.0293971	0	0	24	0	Chromosome	NA	NA	NA	NA	NA	NA	GCA_002761435_1_03291	NA	NA	NA	NA	NA	NA	NA	GCA_005588875_1_02653	NA	NA	NA	NA	NA	GCA_006250475_1_01525	GCA_006571245_1_01623
Panaroo_4288	group_389	sauU_2	putative sulfoacetate transporter SauU	MFS transporter superfamily|Major facilitator superfamily|Major facilitator superfamily domain	Victors|16763900; PATRIC_VF|SL1344_0513	HA	24	0	16	40	60	100	NA	7.74812e-10	2.11911e-06	1.43183e-08	2	2	0	0.5	0.5	0.0265973	0	0	24	0	Chromosome	NA	NA	NA	NA	NA	NA	GCA_002761435_1_03286	NA	NA	NA	NA	NA	NA	NA	GCA_005588875_1_02648	NA	NA	NA	NA	NA	GCA_006250475_1_01520	GCA_006571245_1_01618
Panaroo_4287	allC	allC	Allantoate amidohydrolase	Amidase, carbamoylase-type|Bacterial exopeptidase dimerisation domain|Allantoate amidohydrolase|Peptidase M20	NA	HA	24	0	16	40	60	100	NA	7.74812e-10	2.11911e-06	1.43183e-08	2	2	0	0.5	0.5	0.0270973	0	0	24	0	Chromosome	NA	NA	NA	NA	NA	NA	GCA_002761435_1_03279	NA	NA	NA	NA	NA	NA	NA	GCA_005588875_1_02641	NA	NA	NA	NA	NA	GCA_006250475_1_01513	GCA_006571245_1_01611
Panaroo_4291	allB	allB	Allantoinase	Metal-dependent hydrolase, composite domain superfamily|Allantoinase|Amidohydrolase-related|Metal-dependent hydrolase	NA	HA	24	0	16	40	60	100	NA	7.74812e-10	2.11911e-06	1.43183e-08	2	2	0	0.5	0.5	0.0251975	0	0	24	0	Chromosome	NA	NA	NA	NA	NA	NA	GCA_002761435_1_03284	NA	NA	NA	NA	NA	NA	NA	GCA_005588875_1_02646	NA	NA	NA	NA	NA	GCA_006250475_1_01518	GCA_006571245_1_01616
Panaroo_4280	arcC2	arcC2	Carbamate kinase 2	Carbamate kinase|Acetylglutamate kinase-like superfamily|Aspartate/glutamate/uridylate kinase	NA	HA	24	0	16	40	60	100	NA	7.74812e-10	2.11911e-06	1.43183e-08	2	2	0	0.5	0.5	0.0288971	0	0	24	0	Chromosome	NA	NA	NA	NA	NA	NA	GCA_002761435_1_03274	NA	NA	NA	NA	NA	NA	NA	GCA_005588875_1_02636	NA	NA	NA	NA	NA	GCA_006250475_1_01508	GCA_006571245_1_01605
Panaroo_4084	group_814	NA	hypothetical protein	Tail tube protein	NA	HA	37	17	3	23	92.5	57.5	16.6863	2.41254e-06	0.0065983	3.34939e-05	2	2	1	0.5	1	0.375	11	0	43	0	Chromosome	NA	ERR2693775_04150	ERR2759770_04086	NA	GCA_002761335_1_01229	NA	GCA_002761435_1_01219	GCA_003641285_1_01140	NA	GCA_003878515_1_04522	NA	GCA_005433945_1_01295	NA	GCA_005576575_1_01190	GCA_005588875_1_04421	GCA_005677915_1_04257	GCA_005703855_1_04491	NA	GCA_006007345_1_04331	NA	GCA_006250475_1_04311	GCA_006571245_1_04331
Panaroo_4083	gpFI~~~gpFI_2	gpFI;gpFI_2	Putative prophage major tail sheath protein	Tail sheath protein, subtilisin-like domain|Tail sheath protein, C-terminal domain	NA	HA	37	17	3	23	92.5	57.5	16.6863	2.41254e-06	0.0065983	3.34939e-05	2	2	1	0.5	1	0.3125	11	0	43	0	Chromosome	NA	ERR2693775_04151	ERR2759770_04087	NA	GCA_002761335_1_01228	NA	GCA_002761435_1_01218	GCA_003641285_1_01139	NA	GCA_003878515_1_04523	NA	GCA_005433945_1_01296	NA	GCA_005576575_1_01189	GCA_005588875_1_04422	GCA_005677915_1_04258	GCA_005703855_1_04492	NA	GCA_006007345_1_04332	NA	GCA_006250475_1_04312	GCA_006571245_1_04332
Panaroo_4075	hin_2~~~hin_3	hin_2;hin_3	DNA-invertase hin	Recombinase, conserved site|Resolvase, N-terminal catalytic domain|Resolvase, HTH domain|Resolvase-like, N-terminal catalytic domain superfamily|Homeobox-like domain superfamily	NA	HA	37	17	3	23	92.5	57.5	16.6863	2.41254e-06	0.0065983	3.34939e-05	2	2	1	0.5	1	0.0434957	11	0	43	0	Chromosome	NA	ERR2693775_04152	ERR2759770_04088	NA	GCA_002761335_1_01227	NA	GCA_002761435_1_01217	GCA_003641285_1_01138	NA	GCA_003878515_1_04524	NA	GCA_005433945_1_01297	NA	GCA_005576575_1_01188	GCA_005588875_1_04423	GCA_005677915_1_04259	GCA_005703855_1_04493	NA	GCA_006007345_1_04333	NA	GCA_006250475_1_04313	GCA_006571245_1_04333
Panaroo_4092	group_753	NA	hypothetical protein	NA	NA	HA	37	17	3	23	92.5	57.5	16.6863	2.41254e-06	0.0065983	3.34939e-05	2	2	1	0.5	1	0.3125	11	0	43	0	Chromosome	NA	ERR2693775_04146	ERR2759770_04082	NA	GCA_002761335_1_01233	NA	GCA_002761435_1_01223	GCA_003641285_1_01144	NA	GCA_003878515_1_04518	NA	GCA_005433945_1_01291	NA	GCA_005576575_1_01194	GCA_005588875_1_04417	GCA_005677915_1_04253	GCA_005703855_1_04487	NA	GCA_006007345_1_04327	NA	GCA_006250475_1_04307	GCA_006571245_1_04327
Panaroo_4088	smc	;smc	hypothetical protein;Chromosome partition protein Smc	Phage tail tape measure protein	NA	HA	37	17	3	23	92.5	57.5	16.6863	2.41254e-06	0.0065983	3.34939e-05	2	2	1	0.5	1	0.28125	11	0	43	0	Chromosome	NA	ERR2693775_04148	ERR2759770_04084	NA	GCA_002761335_1_01231	NA	GCA_002761435_1_01221	GCA_003641285_1_01142	NA	GCA_003878515_1_04520	NA	GCA_005433945_1_01293	NA	GCA_005576575_1_01192	GCA_005588875_1_04419	GCA_005677915_1_04255	GCA_005703855_1_04489	NA	GCA_006007345_1_04329	NA	GCA_006250475_1_04309	GCA_006571245_1_04329
Panaroo_4087	group_803	NA	hypothetical protein	Bacteriophage tail protein Gp41, putative	NA	HA	37	17	3	23	92.5	57.5	16.6863	2.41254e-06	0.0065983	3.34939e-05	2	2	1	0.5	1	0.28125	11	0	43	0	Chromosome	NA	ERR2693775_04149	ERR2759770_04085	NA	GCA_002761335_1_01230	NA	GCA_002761435_1_01220	GCA_003641285_1_01141	NA	GCA_003878515_1_04521	NA	GCA_005433945_1_01294	NA	GCA_005576575_1_01191	GCA_005588875_1_04420	GCA_005677915_1_04256	GCA_005703855_1_04490	NA	GCA_006007345_1_04330	NA	GCA_006250475_1_04310	GCA_006571245_1_04330
Panaroo_4101	group_551	NA	hypothetical protein	Bacteriophage T4, Gp38, tail fibre assembly	NA	HA	37	17	3	23	92.5	57.5	16.6863	2.41254e-06	0.0065983	3.34939e-05	2	2	1	0.5	1	0.0218978	12	0	42	0	Chromosome	NA	ERR2693775_01482	ERR2759770_04090	NA	GCA_002761335_1_01224	NA	GCA_002761435_1_01215	GCA_003641285_1_01134	NA	GCA_003878515_1_04569	NA	GCA_005433945_1_01299	NA	GCA_005576575_1_01185	GCA_005588875_1_04662	GCA_005677915_1_04541	GCA_005703855_1_04687	NA	GCA_006007345_1_04435	NA	GCA_006250475_1_04534	GCA_006571245_1_04530
Panaroo_4090	group_763	NA	hypothetical protein	Bacteriophage P2, GpU|Myoviridae, GpU	NA	HA	37	17	3	23	92.5	57.5	16.6863	2.41254e-06	0.0065983	3.34939e-05	2	2	1	0.5	1	0.25	11	0	43	0	Chromosome	NA	ERR2693775_04147	ERR2759770_04083	NA	GCA_002761335_1_01232	NA	GCA_002761435_1_01222	GCA_003641285_1_01143	NA	GCA_003878515_1_04519	NA	GCA_005433945_1_01292	NA	GCA_005576575_1_01193	GCA_005588875_1_04418	GCA_005677915_1_04254	GCA_005703855_1_04488	NA	GCA_006007345_1_04328	NA	GCA_006250475_1_04308	GCA_006571245_1_04328
Panaroo_4598	group_2712	NA	hypothetical protein	UPF0759 superfamily	NA	HA	8	0	32	40	20	100	NA	0.00530605	1	0.0452089	1	1	0	1	1	0.070293	3	0	5	0	Chromosome	NA	NA	NA	NA	NA	NA	NA	NA	NA	NA	NA	NA	NA	NA	NA	NA	NA	NA	NA	NA	NA	NA
Panaroo_4126	group_2280	NA	hypothetical protein	Zinc finger, Ogr/Delta-type	NA	HA	39	3	1	37	97.5	92.5	481	8.13157e-18	2.22398e-14	2.11808e-16	2	2	1	0.5	1	0.040396	41	0	0	1	Prophage	NA	NA	ERR2759770_03770	NA	NA	NA	GCA_002761435_1_00681	NA	NA	NA	NA	GCA_005433945_1_02589	NA	NA	GCA_005588875_1_01607	NA	NA	NA	GCA_006007345_1_02180	NA	GCA_006250475_1_02193	GCA_006571245_1_02643
Panaroo_4602	group_1830	umuD_2	Protein UmuD	LexA/Signal peptidase-like superfamily|Peptidase S24, LexA-like|LexA-like|Peptidase S24/S26A/S26B/S26C	NA	HA	8	0	32	40	20	100	NA	0.00530605	1	0.0452089	1	1	0	1	1	0.21875	6	0	2	0	Prophage	NA	NA	NA	NA	NA	NA	NA	NA	NA	NA	NA	NA	NA	NA	NA	NA	NA	NA	NA	NA	NA	NA
Panaroo_4625	umuC_2~~~umuC_1	umuC_2;umuC_1	Protein UmuC	Reverse transcriptase/Diguanylate cyclase domain|Domain of unknown function DUF4113|DNA/RNA polymerase superfamily|UmuC domain|DNA polymerase, Y-family, little finger domain superfamily|DNA polymerase, Y-family, little finger domain	NA	HA	8	0	32	40	20	100	NA	0.00530605	1	0.0452089	1	1	0	1	1	0.0776922	4	0	4	0	Prophage	NA	NA	NA	NA	NA	NA	NA	NA	NA	NA	NA	NA	NA	NA	NA	NA	NA	NA	NA	NA	NA	NA
Panaroo_4621	yedK	yedK	SOS response-associated protein YedK	SOS response associated peptidase (SRAP)|SOS response associated peptidase-like	NA	HA	8	0	32	40	20	100	NA	0.00530605	1	0.0452089	1	1	0	1	1	0.0766923	4	0	4	0	Prophage	NA	NA	NA	NA	NA	NA	NA	NA	NA	NA	NA	NA	NA	NA	NA	NA	NA	NA	NA	NA	NA	NA
Panaroo_4132	group_949	NA	hypothetical protein	NA	NA	HA	39	3	1	37	97.5	92.5	481	8.13157e-18	2.22398e-14	2.11808e-16	2	2	1	0.5	1	0.040496	43	0	0	0	Prophage	NA	NA	ERR2759770_03765	NA	NA	NA	GCA_002761435_1_00676	NA	NA	NA	NA	GCA_005433945_1_02584	NA	NA	GCA_005588875_1_01602	NA	NA	NA	GCA_006007345_1_02175	NA	GCA_006250475_1_02188	GCA_006571245_1_02638
Panaroo_4079	group_822	NA	hypothetical protein	Tail protein I	NA	HA	37	17	3	23	92.5	57.5	16.6863	2.41254e-06	0.0065983	3.34939e-05	2	2	1	0.5	1	0.28125	53	0	1	0	Prophage	NA	ERR2693775_00537	ERR2759770_04093	NA	GCA_002761335_1_01222	NA	GCA_002761435_1_01212	GCA_003641285_1_01132	NA	GCA_003878515_1_00695	NA	GCA_005433945_1_01302	NA	GCA_005576575_1_01183	GCA_005588875_1_04150	GCA_005677915_1_01748	GCA_005703855_1_00667	NA	GCA_006007345_1_04129	NA	GCA_006250475_1_04032	GCA_006571245_1_04128
Panaroo_4080	group_819	NA	hypothetical protein	Baseplate assembly protein J, predicted|Baseplate protein J-like	NA	HA	37	17	3	23	92.5	57.5	16.6863	2.41254e-06	0.0065983	3.34939e-05	2	2	1	0.5	1	0.3125	54	0	0	0	Prophage	NA	ERR2693775_00538	ERR2759770_04094	NA	GCA_002761335_1_01221	NA	GCA_002761435_1_01211	GCA_003641285_1_01131	NA	GCA_003878515_1_00694	NA	GCA_005433945_1_01303	NA	GCA_005576575_1_01182	GCA_005588875_1_04151	GCA_005677915_1_01749	GCA_005703855_1_00668	NA	GCA_006007345_1_04130	NA	GCA_006250475_1_04033	GCA_006571245_1_04129
Panaroo_4081	group_816	NA	hypothetical protein	IraD/Gp25-like	NA	HA	37	17	3	23	92.5	57.5	16.6863	2.41254e-06	0.0065983	3.34939e-05	2	2	1	0.5	1	0.4375	54	0	0	0	Prophage	NA	ERR2693775_00539	ERR2759770_04095	NA	GCA_002761335_1_01220	NA	GCA_002761435_1_01210	GCA_003641285_1_01130	NA	GCA_003878515_1_00693	NA	GCA_005433945_1_01304	NA	GCA_005576575_1_01181	GCA_005588875_1_04152	GCA_005677915_1_01750	GCA_005703855_1_00669	NA	GCA_006007345_1_04131	NA	GCA_006250475_1_04034	GCA_006571245_1_04130
Panaroo_4082	group_815	NA	hypothetical protein	Phage baseplate assembly protein V/Gp45|GpV, apex motif|Gp5/Type VI secretion system Vgr protein, OB-fold domain|Vgr protein, OB-fold domain superfamily	NA	HA	37	17	3	23	92.5	57.5	16.6863	2.41254e-06	0.0065983	3.34939e-05	2	2	1	0.5	1	0.34375	54	0	0	0	Prophage	NA	ERR2693775_00540	ERR2759770_04096	NA	GCA_002761335_1_01219	NA	GCA_002761435_1_01209	GCA_003641285_1_01129	NA	GCA_003878515_1_00692	NA	GCA_005433945_1_01305	NA	GCA_005576575_1_01180	GCA_005588875_1_04153	GCA_005677915_1_01751	GCA_005703855_1_00670	NA	GCA_006007345_1_04132	NA	GCA_006250475_1_04035	GCA_006571245_1_04131
Panaroo_4085	group_811	NA	hypothetical protein	Phage virion morphogensis protein	NA	HA	37	17	3	23	92.5	57.5	16.6863	2.41254e-06	0.0065983	3.34939e-05	2	2	1	0.5	1	0.3125	54	0	0	0	Prophage	NA	ERR2693775_00541	ERR2759770_04097	NA	GCA_002761335_1_01218	NA	GCA_002761435_1_01208	GCA_003641285_1_01128	NA	GCA_003878515_1_00691	NA	GCA_005433945_1_01306	NA	GCA_005576575_1_01179	GCA_005588875_1_04154	GCA_005677915_1_01752	GCA_005703855_1_00671	NA	GCA_006007345_1_04133	NA	GCA_006250475_1_04036	GCA_006571245_1_04132
Panaroo_4086	group_810	NA	hypothetical protein	Bacteriophage tail completion protein R	NA	HA	37	17	3	23	92.5	57.5	16.6863	2.41254e-06	0.0065983	3.34939e-05	2	2	1	0.5	1	0.375	54	0	0	0	Prophage	NA	ERR2693775_00542	ERR2759770_04098	NA	GCA_002761335_1_01217	NA	GCA_002761435_1_01207	GCA_003641285_1_01127	NA	GCA_003878515_1_00690	NA	GCA_005433945_1_01307	NA	GCA_005576575_1_01178	GCA_005588875_1_04155	GCA_005677915_1_01753	GCA_005703855_1_00672	NA	GCA_006007345_1_04134	NA	GCA_006250475_1_04037	GCA_006571245_1_04133
Panaroo_4091	group_760	NA	hypothetical protein	Bacteriophage P2, LysB	NA	HA	37	17	3	23	92.5	57.5	16.6863	2.41254e-06	0.0065983	3.34939e-05	2	2	1	0.5	1	0.25	54	0	0	0	Prophage	NA	ERR2693775_00543	ERR2759770_04099	NA	GCA_002761335_1_01216	NA	GCA_002761435_1_01206	GCA_003641285_1_01126	NA	GCA_003878515_1_00689	NA	GCA_005433945_1_01308	NA	GCA_005576575_1_01177	GCA_005588875_1_04156	GCA_005677915_1_01754	GCA_005703855_1_00673	NA	GCA_006007345_1_04135	NA	GCA_006250475_1_04038	GCA_006571245_1_04134
Panaroo_4228	group_292	NA	hypothetical protein	NA	NA	HA	37	2	3	38	92.5	95	234.333	1.47545e-16	4.03536e-13	3.30767e-15	2	2	1	0.5	1	0.4375	39	0	0	0	Prophage	NA	NA	ERR2759770_04100	NA	NA	NA	GCA_002761435_1_01205	NA	NA	NA	NA	GCA_005433945_1_01309	NA	NA	GCA_005588875_1_04157	NA	NA	NA	GCA_006007345_1_04136	NA	GCA_006250475_1_04039	GCA_006571245_1_04135
Panaroo_4093	group_703	NA	hypothetical protein	SAR-endolysin-like|Glycoside hydrolase, family 24|Endolysin T4 type|Lysozyme-like domain superfamily|Lysozyme domain superfamily	NA	HA	37	17	3	23	92.5	57.5	16.6863	2.41254e-06	0.0065983	3.34939e-05	2	2	1	0.5	1	0.40625	54	0	0	0	Prophage	NA	ERR2693775_00545	ERR2759770_04101	NA	GCA_002761335_1_01214	NA	GCA_002761435_1_01204	GCA_003641285_1_01124	NA	GCA_003878515_1_00687	NA	GCA_005433945_1_01310	NA	GCA_005576575_1_01175	GCA_005588875_1_04158	GCA_005677915_1_01756	GCA_005703855_1_00675	NA	GCA_006007345_1_04137	NA	GCA_006250475_1_04040	GCA_006571245_1_04136
Panaroo_4096	group_648	NA	hypothetical protein	Bacteriophage holin HP1 family	NA	HA	37	17	3	23	92.5	57.5	16.6863	2.41254e-06	0.0065983	3.34939e-05	2	2	1	0.5	1	0.46875	54	0	0	0	Prophage	NA	ERR2693775_00546	ERR2759770_04102	NA	GCA_002761335_1_01213	NA	GCA_002761435_1_01203	GCA_003641285_1_01123	NA	GCA_003878515_1_00686	NA	GCA_005433945_1_01311	NA	GCA_005576575_1_01174	GCA_005588875_1_04159	GCA_005677915_1_01757	GCA_005703855_1_00676	NA	GCA_006007345_1_04138	NA	GCA_006250475_1_04041	GCA_006571245_1_04137
Panaroo_4102	group_508	NA	hypothetical protein	Phage Tail Protein X-like	NA	HA	37	17	3	23	92.5	57.5	16.6863	2.41254e-06	0.0065983	3.34939e-05	2	2	1	0.5	1	0.375	54	0	0	0	Prophage	NA	ERR2693775_00547	ERR2759770_04103	NA	GCA_002761335_1_01212	NA	GCA_002761435_1_01202	GCA_003641285_1_01122	NA	GCA_003878515_1_00685	NA	GCA_005433945_1_01312	NA	GCA_005576575_1_01173	GCA_005588875_1_04160	GCA_005677915_1_01758	GCA_005703855_1_00677	NA	GCA_006007345_1_04139	NA	GCA_006250475_1_04042	GCA_006571245_1_04138
Panaroo_4099	group_617	NA	hypothetical protein	Bacteriophage head completion protein GpL	NA	HA	37	17	3	23	92.5	57.5	16.6863	2.41254e-06	0.0065983	3.34939e-05	2	2	1	0.5	1	0.34375	54	0	0	0	Prophage	NA	ERR2693775_00548	ERR2759770_04104	NA	GCA_002761335_1_01211	NA	GCA_002761435_1_01201	GCA_003641285_1_01121	NA	GCA_003878515_1_00684	NA	GCA_005433945_1_01313	NA	GCA_005576575_1_01172	GCA_005588875_1_04161	GCA_005677915_1_01759	GCA_005703855_1_00678	NA	GCA_006007345_1_04140	NA	GCA_006250475_1_04043	GCA_006571245_1_04139
Panaroo_4104	group_420	NA	hypothetical protein	Bacteriophage P2, GpM	NA	HA	37	17	3	23	92.5	57.5	16.6863	2.41254e-06	0.0065983	3.34939e-05	2	2	1	0.5	1	0.5	54	0	0	0	Prophage	NA	ERR2693775_00549	ERR2759770_04105	NA	GCA_002761335_1_01210	NA	GCA_002761435_1_01200	GCA_003641285_1_01120	NA	GCA_003878515_1_00683	NA	GCA_005433945_1_01314	NA	GCA_005576575_1_01171	GCA_005588875_1_04162	GCA_005677915_1_01760	GCA_005703855_1_00679	NA	GCA_006007345_1_04141	NA	GCA_006250475_1_04044	GCA_006571245_1_04140
Panaroo_4098	group_618	NA	hypothetical protein	Bacteriophage P2, GpN, major capsid	NA	HA	37	17	3	23	92.5	57.5	16.6863	2.41254e-06	0.0065983	3.34939e-05	2	2	1	0.5	1	0.40625	54	0	0	0	Prophage	NA	ERR2693775_00550	ERR2759770_04106	NA	GCA_002761335_1_01209	NA	GCA_002761435_1_01199	GCA_003641285_1_01119	NA	GCA_003878515_1_00682	NA	GCA_005433945_1_01315	NA	GCA_005576575_1_01170	GCA_005588875_1_04163	GCA_005677915_1_01761	GCA_005703855_1_00680	NA	GCA_006007345_1_04142	NA	GCA_006250475_1_04045	GCA_006571245_1_04141
Panaroo_4103	group_421	NA	hypothetical protein	Capsid scaffolding protein GpO	NA	HA	37	17	3	23	92.5	57.5	16.6863	2.41254e-06	0.0065983	3.34939e-05	2	2	1	0.5	1	0.3125	54	0	0	0	Prophage	NA	ERR2693775_00551	ERR2759770_04107	NA	GCA_002761335_1_01208	NA	GCA_002761435_1_01198	GCA_003641285_1_01118	NA	GCA_003878515_1_00681	NA	GCA_005433945_1_01316	NA	GCA_005576575_1_01169	GCA_005588875_1_04164	GCA_005677915_1_01762	GCA_005703855_1_00681	NA	GCA_006007345_1_04143	NA	GCA_006250475_1_04046	GCA_006571245_1_04142
Panaroo_4097	group_619	NA	hypothetical protein	ATPase terminase subunit, putative|Terminase, large subunit gp17-like, C-terminal|P-loop containing nucleoside triphosphate hydrolase	NA	HA	37	17	3	23	92.5	57.5	16.6863	2.41254e-06	0.0065983	3.34939e-05	2	2	1	0.5	1	0.28125	54	0	0	0	Prophage	NA	ERR2693775_00552	ERR2759770_04108	NA	GCA_002761335_1_01207	NA	GCA_002761435_1_01197	GCA_003641285_1_01117	NA	GCA_003878515_1_00680	NA	GCA_005433945_1_01317	NA	GCA_005576575_1_01168	GCA_005588875_1_04165	GCA_005677915_1_01763	GCA_005703855_1_00682	NA	GCA_006007345_1_04144	NA	GCA_006250475_1_04047	GCA_006571245_1_04143
Panaroo_4094	group_693	NA	hypothetical protein	Phage portal protein PBSX family|Bacteriophage/Gene transfer agent portal protein|Phage portal protein PBSX family, Proteobacteria	NA	HA	37	17	3	23	92.5	57.5	16.6863	2.41254e-06	0.0065983	3.34939e-05	2	2	1	0.5	1	0.28125	54	0	0	0	Prophage	NA	ERR2693775_00553	ERR2759770_04109	NA	GCA_002761335_1_01206	NA	GCA_002761435_1_01196	GCA_003641285_1_01116	NA	GCA_003878515_1_00679	NA	GCA_005433945_1_01318	NA	GCA_005576575_1_01167	GCA_005588875_1_04166	GCA_005677915_1_01764	GCA_005703855_1_00683	NA	GCA_006007345_1_04145	NA	GCA_006250475_1_04048	GCA_006571245_1_04144
Panaroo_4244	group_106	NA	hypothetical protein	Abortive bacteriophage infection, resistance	NA	HA	36	0	4	40	90	100	NA	2.52543e-18	6.90705e-15	7.50767e-17	2	2	0	0.5	0.5	0.3125	36	0	0	0	Prophage	NA	NA	ERR2759770_04110	NA	NA	NA	GCA_002761435_1_01195	NA	NA	NA	NA	GCA_005433945_1_01319	NA	NA	GCA_005588875_1_04167	NA	NA	NA	GCA_006007345_1_04146	NA	GCA_006250475_1_04049	GCA_006571245_1_04145
Panaroo_4150	group_734	NA	hypothetical protein	NA	NA	HA	37	4	3	36	92.5	90	111	1.73651e-14	4.74936e-11	3.79949e-13	2	2	1	0.5	1	0.3125	41	0	0	0	Prophage	NA	NA	ERR2759770_04111	NA	NA	NA	GCA_002761435_1_01194	GCA_003641285_1_01114	NA	NA	NA	GCA_005433945_1_01320	NA	NA	GCA_005588875_1_04168	NA	NA	NA	GCA_006007345_1_04147	NA	GCA_006250475_1_04050	GCA_006571245_1_04146
Panaroo_4111	dinI_2	dinI_2;	DNA damage-inducible protein I;hypothetical protein	DNA damage-inducible protein DinI-like|DinI-like superfamily	NA	HA	37	8	3	32	92.5	80	49.3333	2.67532e-11	7.31701e-08	5.6721e-10	2	2	1	0.5	1	0.0328967	43	0	2	0	Prophage	NA	ERR2693775_00556	ERR2759770_04112	NA	NA	NA	GCA_002761435_1_01193	GCA_003641285_1_01113	NA	NA	NA	GCA_005433945_1_01321	NA	NA	GCA_005588875_1_04169	NA	NA	NA	GCA_006007345_1_04148	NA	GCA_006250475_1_04051	GCA_006571245_1_04147
Panaroo_4076	group_851	NA	hypothetical protein	NA	NA	HA	37	17	3	23	92.5	57.5	16.6863	2.41254e-06	0.0065983	3.34939e-05	2	2	1	0.5	1	0.25	52	0	2	0	Prophage	NA	ERR2693775_00557	ERR2759770_04113	NA	GCA_002761335_1_01203	NA	GCA_002761435_1_01192	GCA_003641285_1_01112	NA	GCA_003878515_1_00676	NA	GCA_005433945_1_01322	NA	GCA_005576575_1_01164	GCA_005588875_1_04170	GCA_005677915_1_01767	GCA_005703855_1_00686	NA	GCA_006007345_1_04149	NA	GCA_006250475_1_04052	GCA_006571245_1_04148
Panaroo_4077	group_849	NA	hypothetical protein	Replication gene A protein	NA	HA	37	17	3	23	92.5	57.5	16.6863	2.41254e-06	0.0065983	3.34939e-05	2	2	1	0.5	1	0.40625	75	0	2	0	Prophage	NA	ERR2693775_00558	ERR2759770_04114	NA	GCA_002761335_1_01201	NA	GCA_002761435_1_01190;GCA_002761435_1_01191	GCA_003641285_1_01111	NA	GCA_003878515_1_00674	NA	GCA_005433945_1_01323	NA	GCA_005576575_1_01162	GCA_005588875_1_04171;GCA_005588875_1_04172	GCA_005677915_1_01769	GCA_005703855_1_00688	NA	GCA_006007345_1_04150	NA	GCA_006250475_1_04054;GCA_006250475_1_04053	GCA_006571245_1_04150;GCA_006571245_1_04149
Panaroo_4238	group_1106	NA	hypothetical protein	NA	NA	HA	36	1	4	39	90	97.5	351	8.51759e-17	2.32956e-13	1.95761e-15	2	2	1	0.5	1	0.3125	35	0	2	0	Prophage	NA	NA	ERR2759770_04115	NA	NA	NA	GCA_002761435_1_01189	NA	NA	NA	NA	GCA_005433945_1_01324	NA	NA	GCA_005588875_1_04173	NA	NA	NA	GCA_006007345_1_04151	NA	GCA_006250475_1_04055	GCA_006571245_1_04151
Panaroo_4078	dam_2~~~dam_1~~~dam_3	dam_2;dam_1;;dam_3	DNA adenine methylase;hypothetical protein	S-adenosyl-L-methionine-dependent methyltransferase|Adenine modification methylase, M.EcoRV-type|Adenine-specific methyltransferase, domain 2|D12 class N6 adenine-specific DNA methyltransferase|DNA methylase, N-6 adenine-specific, conserved site	NA	HA	37	17	3	23	92.5	57.5	16.6863	2.41254e-06	0.0065983	3.34939e-05	2	2	1	0.5	1	0.40625	53	0	2	0	Prophage	NA	ERR2693775_00559	ERR2759770_04116	NA	GCA_002761335_1_01200	NA	GCA_002761435_1_01188	GCA_003641285_1_01110;GCA_003641285_1_01109	NA	GCA_003878515_1_00673	NA	GCA_005433945_1_01325	NA	GCA_005576575_1_01161	GCA_005588875_1_04174	GCA_005677915_1_01770	GCA_005703855_1_00689	NA	GCA_006007345_1_04152	NA	GCA_006250475_1_04056	GCA_006571245_1_04152
Panaroo_4112	ybiI_1	ybiI_1;	putative protein YbiI;hypothetical protein	Zinc finger, C4 DksA/TraR-type|Zinc finger, DksA/TraR C4-type	NA	HA	37	8	3	32	92.5	80	49.3333	2.67532e-11	7.31701e-08	5.6721e-10	2	2	1	0.5	1	0.0342966	43	0	2	0	Prophage	NA	ERR2693775_00561	ERR2759770_04117	NA	NA	NA	GCA_002761435_1_01187	GCA_003641285_1_01108	NA	NA	NA	GCA_005433945_1_01326	NA	NA	GCA_005588875_1_04175	NA	NA	NA	GCA_006007345_1_04153	NA	GCA_006250475_1_04057	GCA_006571245_1_04153
Panaroo_4110	group_733	NA	hypothetical protein	Protein of unknown function DUF2732	NA	HA	37	8	3	32	92.5	80	49.3333	2.67532e-11	7.31701e-08	5.6721e-10	2	2	1	0.5	1	0.0369963	43	0	2	0	Prophage	NA	ERR2693775_00562	ERR2759770_04118	NA	NA	NA	GCA_002761435_1_01186	GCA_003641285_1_01107	NA	NA	NA	GCA_005433945_1_01327	NA	NA	GCA_005588875_1_04176	NA	NA	NA	GCA_006007345_1_04154	NA	GCA_006250475_1_04058	GCA_006571245_1_04154
Panaroo_4089	group_799	NA	hypothetical protein	Protein of unknown function DUF5347	NA	HA	37	17	3	23	92.5	57.5	16.6863	2.41254e-06	0.0065983	3.34939e-05	2	2	1	0.5	1	0.375	52	0	2	0	Prophage	NA	ERR2693775_00563	ERR2759770_04119	NA	GCA_002761335_1_01197	NA	GCA_002761435_1_01185	GCA_003641285_1_01106	NA	GCA_003878515_1_00670	NA	GCA_005433945_1_01328	NA	GCA_005576575_1_01158	GCA_005588875_1_04177	GCA_005677915_1_01773	GCA_005703855_1_00692	NA	GCA_006007345_1_04155	NA	GCA_006250475_1_04059	GCA_006571245_1_04155
Panaroo_4108	group_788	NA	hypothetical protein	Bacteriophage 186, Fil	NA	HA	36	11	4	29	90	72.5	23.7273	1.3798e-08	3.77374e-05	2.53271e-07	2	2	1	0.5	1	0.0207979	45	0	2	0	Prophage	NA	ERR2693775_00564	ERR2759770_04120	NA	GCA_002761335_1_01196	NA	GCA_002761435_1_01184	NA	NA	GCA_003878515_1_00669	NA	GCA_005433945_1_01329	NA	GCA_005576575_1_01157	GCA_005588875_1_04178	GCA_005677915_1_01774	GCA_005703855_1_00693	NA	GCA_006007345_1_04156	NA	GCA_006250475_1_04060	GCA_006571245_1_04156
Panaroo_4100	group_574	NA	hypothetical protein	Bacteriophage 186, CII	NA	HA	37	17	3	23	92.5	57.5	16.6863	2.41254e-06	0.0065983	3.34939e-05	2	2	1	0.5	1	0.40625	52	0	2	0	Prophage	NA	ERR2693775_00565	ERR2759770_04121	NA	GCA_002761335_1_01194	NA	GCA_002761435_1_01183	GCA_003641285_1_01104	NA	GCA_003878515_1_00667	NA	GCA_005433945_1_01330	NA	GCA_005576575_1_01155	GCA_005588875_1_04179	GCA_005677915_1_01776	GCA_005703855_1_00695	NA	GCA_006007345_1_04157	NA	GCA_006250475_1_04061	GCA_006571245_1_04157
Panaroo_4105	group_669	NA	hypothetical protein	NA	NA	HA	36	17	4	23	90	57.5	12.1765	1.13983e-05	0.0311743	0.000151332	2	2	1	0.5	1	0.159091	51	0	2	0	Prophage	NA	ERR2693775_00566	ERR2759770_04122	NA	GCA_002761335_1_01193	NA	GCA_002761435_1_01182	GCA_003641285_1_01103	NA	GCA_003878515_1_00666	NA	GCA_005433945_1_01331	NA	GCA_005576575_1_01154	GCA_005588875_1_04180	GCA_005677915_1_01777	GCA_005703855_1_00696	NA	GCA_006007345_1_04158	NA	GCA_006250475_1_04062	GCA_006571245_1_04158
Panaroo_4107	group_572	NA	hypothetical protein	Bacteriophage CI repressor|Bacteriophage CI repressor, C-terminal|Lambda repressor-like, DNA-binding domain superfamily	NA	HA	36	12	4	28	90	70	21	4.8753e-08	0.00013334	8.83043e-07	2	2	1	0.5	1	0.0089991	46	0	2	0	Prophage	NA	ERR2693775_00567	ERR2759770_04123	NA	GCA_002761335_1_01192	NA	GCA_002761435_1_01181	GCA_003641285_1_01102	NA	GCA_003878515_1_00665	NA	GCA_005433945_1_01332	NA	GCA_005576575_1_01153	GCA_005588875_1_04181	GCA_005677915_1_01778	GCA_005703855_1_00697	NA	GCA_006007345_1_04159	NA	GCA_006250475_1_04063	GCA_006571245_1_04159
Panaroo_4095	xerC_1~~~xerC_2~~~xerC_3	xerC_1;xerC_2;xerC_3	Tyrosine recombinase XerC	DNA breaking-rejoining enzyme, catalytic core|Integrase, catalytic domain|Integrase-like, catalytic domain superfamily	NA	HA	37	17	3	23	92.5	57.5	16.6863	2.41254e-06	0.0065983	3.34939e-05	2	2	1	0.5	1	0.5	52	0	2	0	Prophage	NA	ERR2693775_00568	ERR2759770_04124	NA	GCA_002761335_1_01191	NA	GCA_002761435_1_01180	GCA_003641285_1_01101	NA	GCA_003878515_1_00664	NA	GCA_005433945_1_01333	NA	GCA_005576575_1_01152	GCA_005588875_1_04182	GCA_005677915_1_01779	GCA_005703855_1_00698	NA	GCA_006007345_1_04160	NA	GCA_006250475_1_04064	GCA_006571245_1_04160
Panaroo_4243	group_430	NA	hypothetical protein	NA	NA	HA	36	0	4	40	90	100	NA	2.52543e-18	6.90705e-15	7.50767e-17	2	2	0	0.5	0.5	0.21875	34	0	2	0	Prophage	NA	NA	ERR2759770_04125	NA	NA	NA	GCA_002761435_1_01179	NA	NA	NA	NA	GCA_005433945_1_01334	NA	NA	GCA_005588875_1_04183	NA	NA	NA	GCA_006007345_1_04161	NA	GCA_006250475_1_04065	GCA_006571245_1_04161
Panaroo_4240	group_2449	NA	hypothetical protein	NA	NA	HA	36	0	4	40	90	100	NA	2.52543e-18	6.90705e-15	7.50767e-17	2	2	0	0.5	0.5	0.34375	34	0	2	0	Prophage	NA	NA	ERR2759770_04126	NA	NA	NA	GCA_002761435_1_01178	NA	NA	NA	NA	GCA_005433945_1_01335	NA	NA	GCA_005588875_1_04184	NA	NA	NA	GCA_006007345_1_04162	NA	GCA_006250475_1_04066	GCA_006571245_1_04162
Panaroo_4232	group_1255	NA	hypothetical protein	NA	NA	HA	38	0	2	40	95	100	NA	1.60175e-20	4.38079e-17	5.40839e-19	2	2	0	0.5	0.5	0.174603	37	0	1	0	Prophage	NA	NA	ERR2759770_03795	NA	NA	NA	GCA_002761435_1_00706	NA	NA	NA	NA	GCA_005433945_1_02614	NA	NA	GCA_005588875_1_01632	NA	NA	NA	GCA_006007345_1_02205	NA	GCA_006250475_1_02218	GCA_006571245_1_02668
Panaroo_4226	group_462	NA	hypothetical protein	NA	NA	HA	38	1	2	39	95	97.5	741	5.957e-19	1.62924e-15	1.8306e-17	2	2	1	0.5	1	0.0861914	38	0	1	0	Prophage	NA	NA	ERR2759770_03794	NA	NA	NA	GCA_002761435_1_00705	NA	NA	NA	NA	GCA_005433945_1_02613	NA	NA	GCA_005588875_1_01631	NA	NA	NA	GCA_006007345_1_02204	NA	GCA_006250475_1_02217	GCA_006571245_1_02667
Panaroo_4233	group_1229	NA	hypothetical protein	NA	NA	HA	38	0	2	40	95	100	NA	1.60175e-20	4.38079e-17	5.40839e-19	2	2	0	0.5	0.5	0.25	38	0	0	0	Prophage	NA	NA	ERR2759770_03757	NA	NA	NA	GCA_002761435_1_00668	NA	NA	NA	NA	GCA_005433945_1_02576	NA	NA	GCA_005588875_1_01594	NA	NA	NA	GCA_006007345_1_02167	NA	GCA_006250475_1_02180	GCA_006571245_1_02630
Panaroo_4235	xerC_2	xerC_2	Tyrosine recombinase XerC	Core-binding (CB) domain|Integrase-like, catalytic domain superfamily|Integrase, catalytic domain|DNA breaking-rejoining enzyme, catalytic core	NA	HA	38	0	2	40	95	100	NA	1.60175e-20	4.38079e-17	5.40839e-19	2	2	0	0.5	0.5	0.159091	38	0	0	0	Prophage	NA	NA	ERR2759770_03758	NA	NA	NA	GCA_002761435_1_00669	NA	NA	NA	NA	GCA_005433945_1_02577	NA	NA	GCA_005588875_1_01595	NA	NA	NA	GCA_006007345_1_02168	NA	GCA_006250475_1_02181	GCA_006571245_1_02631
Panaroo_4234	group_1047	NA	hypothetical protein	NA	NA	HA	38	0	2	40	95	100	NA	1.60175e-20	4.38079e-17	5.40839e-19	2	2	0	0.5	0.5	0.188679	38	0	0	0	Prophage	NA	NA	ERR2759770_03759	NA	NA	NA	GCA_002761435_1_00670	NA	NA	NA	NA	GCA_005433945_1_02578	NA	NA	GCA_005588875_1_01596	NA	NA	NA	GCA_006007345_1_02169	NA	GCA_006250475_1_02182	GCA_006571245_1_02632
Panaroo_4182	group_768	NA	hypothetical protein	Bacteriophage CI repressor, C-terminal|Bacteriophage CI repressor|Lambda repressor-like, DNA-binding domain superfamily	NA	HA	39	1	1	39	97.5	97.5	1521	2.9784e-20	8.14594e-17	9.81438e-19	2	2	1	0.5	1	0.195122	40	0	0	0	Prophage	NA	NA	ERR2759770_03760	NA	NA	NA	GCA_002761435_1_00671	NA	NA	NA	NA	GCA_005433945_1_02579	NA	NA	GCA_005588875_1_01597	NA	NA	NA	GCA_006007345_1_02170	NA	GCA_006250475_1_02183	GCA_006571245_1_02633
Panaroo_4231	group_2448	NA	hypothetical protein	Cox superfamily	NA	HA	38	0	2	40	95	100	NA	1.60175e-20	4.38079e-17	5.40839e-19	2	2	0	0.5	0.5	0.21875	38	0	0	0	Prophage	NA	NA	ERR2759770_03761	NA	NA	NA	GCA_002761435_1_00672	NA	NA	NA	NA	GCA_005433945_1_02580	NA	NA	GCA_005588875_1_01598	NA	NA	NA	GCA_006007345_1_02171	NA	GCA_006250475_1_02184	GCA_006571245_1_02634
Panaroo_4146	group_1605	NA	hypothetical protein	Bacteriophage 186, CII	NA	HA	39	2	1	38	97.5	95	741	5.957e-19	1.62924e-15	1.8306e-17	2	2	1	0.5	1	0.0888911	41	0	0	0	Prophage	NA	NA	ERR2759770_03762	NA	NA	NA	GCA_002761435_1_00673	NA	NA	NA	NA	GCA_005433945_1_02581	NA	NA	GCA_005588875_1_01599	NA	NA	NA	GCA_006007345_1_02172	NA	GCA_006250475_1_02185	GCA_006571245_1_02635
Panaroo_4134	group_947	NA	hypothetical protein	Bacteriophage 186, Fil	NA	HA	39	3	1	37	97.5	92.5	481	8.13157e-18	2.22398e-14	2.11808e-16	2	2	1	0.5	1	0.0454955	43	0	0	0	Prophage	NA	NA	ERR2759770_03763	NA	NA	NA	GCA_002761435_1_00674	NA	NA	NA	NA	GCA_005433945_1_02582	NA	NA	GCA_005588875_1_01600	NA	NA	NA	GCA_006007345_1_02173	NA	GCA_006250475_1_02186	GCA_006571245_1_02636
Panaroo_4133	group_948	NA	hypothetical protein	NA	NA	HA	39	3	1	37	97.5	92.5	481	8.13157e-18	2.22398e-14	2.11808e-16	2	2	1	0.5	1	0.0445955	43	0	0	0	Prophage	NA	NA	ERR2759770_03764	NA	NA	NA	GCA_002761435_1_00675	NA	NA	NA	NA	GCA_005433945_1_02583	NA	NA	GCA_005588875_1_01601	NA	NA	NA	GCA_006007345_1_02174	NA	GCA_006250475_1_02187	GCA_006571245_1_02637
Panaroo_4204	group_2405	NA	hypothetical protein	Protein of unknown function DUF2732	NA	HA	38	1	2	39	95	97.5	741	5.957e-19	1.62924e-15	1.8306e-17	2	2	1	0.5	1	0.090191	39	0	0	0	Prophage	NA	NA	ERR2759770_03766	NA	NA	NA	GCA_002761435_1_00677	NA	NA	NA	NA	GCA_005433945_1_02585	NA	NA	GCA_005588875_1_01603	NA	NA	NA	GCA_006007345_1_02176	NA	GCA_006250475_1_02189	GCA_006571245_1_02639
Panaroo_4152	dam_2~~~dam_1	dam_2;dam_1	DNA adenine methylase	S-adenosyl-L-methionine-dependent methyltransferase|DNA methylase, N-6 adenine-specific, conserved site|D12 class N6 adenine-specific DNA methyltransferase|Adenine modification methylase, M.EcoRV-type|Adenine-specific methyltransferase, domain 2	NA	HA	39	2	1	38	97.5	95	741	5.957e-19	1.62924e-15	1.8306e-17	2	2	1	0.5	1	0.0878912	41	0	0	0	Prophage	NA	NA	ERR2759770_03767	NA	NA	NA	GCA_002761435_1_00678	NA	NA	NA	NA	GCA_005433945_1_02586	NA	NA	GCA_005588875_1_01604	NA	NA	NA	GCA_006007345_1_02177	NA	GCA_006250475_1_02190	GCA_006571245_1_02640
Panaroo_4154	group_60	NA	hypothetical protein	Replication gene A protein	NA	HA	39	2	1	38	97.5	95	741	5.957e-19	1.62924e-15	1.8306e-17	2	2	1	0.5	1	0.0962904	41	0	0	0	Prophage	NA	NA	ERR2759770_03768	NA	NA	NA	GCA_002761435_1_00679	NA	NA	NA	NA	GCA_005433945_1_02587	NA	NA	GCA_005588875_1_01605	NA	NA	NA	GCA_006007345_1_02178	NA	GCA_006250475_1_02191	GCA_006571245_1_02641
Panaroo_4163	group_2501	NA	hypothetical protein	NA	NA	HA	39	1	1	39	97.5	97.5	1521	2.9784e-20	8.14594e-17	9.81438e-19	2	2	1	0.5	1	0.212121	39	0	1	0	Prophage	NA	NA	ERR2759770_03769	NA	NA	NA	GCA_002761435_1_00680	NA	NA	NA	NA	GCA_005433945_1_02588	NA	NA	GCA_005588875_1_01606	NA	NA	NA	GCA_006007345_1_02179	NA	GCA_006250475_1_02192	GCA_006571245_1_02642
Panaroo_4254	group_741	intS_3	Prophage integrase IntS	Integrase/recombinase, N-terminal|Integrase, catalytic domain|Integrase, DNA-binding domain|DNA breaking-rejoining enzyme, catalytic core|Integrase-like, catalytic domain superfamily|Integrase, DNA-binding domain superfamily	NA	HA	24	3	16	37	60	92.5	18.5	8.49804e-07	0.00232421	1.4259e-05	2	2	1	0.5	1	0.0246975	23	0	4	0	Prophage	NA	ERR2693775_02765	ERR2759770_03590	NA	NA	NA	NA	NA	NA	NA	NA	GCA_005433945_1_03717	NA	NA	GCA_005588875_1_02861	GCA_005677915_1_03247	NA	NA	NA	NA	GCA_006250475_1_03236	GCA_006571245_1_01845
Panaroo_4638	intQ	intQ	Putative defective protein IntQ	Integrase-like, catalytic domain superfamily|Integrase, catalytic domain|Min27-like integrase, DNA-binding domain|Integrase/recombinase, N-terminal|DNA breaking-rejoining enzyme, catalytic core	NA	HA	8	0	32	40	20	100	NA	0.00530605	1	0.0452089	1	1	0	1	1	0.0785921	6	0	2	0	Prophage	NA	NA	NA	NA	NA	NA	NA	NA	NA	NA	NA	NA	NA	NA	NA	NA	NA	NA	NA	NA	NA	NA
Panaroo_4339	group_772	NA	hypothetical protein	NA	NA	HA	17	1	23	39	42.5	97.5	28.8261	2.06223e-05	0.0564021	0.000268582	2	2	1	0.5	1	0.0253975	16	0	3	0	Prophage	ERR2693668_02319	NA	NA	NA	NA	NA	NA	NA	NA	NA	NA	NA	NA	NA	GCA_005588875_1_04617	NA	NA	NA	NA	NA	GCA_006250475_1_03169	GCA_006571245_1_01782
Panaroo_4114	group_950	NA	hypothetical protein	Vgr protein, OB-fold domain superfamily	NA	HA	39	4	1	36	97.5	90	351	8.51759e-17	2.32956e-13	1.95761e-15	2	2	1	0.5	1	0.049595	40	0	3	1	Prophage	NA	NA	ERR2759770_03793	NA	NA	NA	GCA_002761435_1_00704	NA	NA	NA	NA	GCA_005433945_1_02612	NA	NA	GCA_005588875_1_01630	NA	NA	NA	GCA_006007345_1_02203	NA	GCA_006250475_1_02216	GCA_006571245_1_02666
Panaroo_4359	group_1363	NA	hypothetical protein	Antitermination protein|Heat shock protein DnaJ, cysteine-rich domain superfamily	NA	HA	13	2	27	38	32.5	95	9.14815	0.00312074	1	0.0276221	2	1	2	0.5	1	0.0361964	13	0	2	0	Prophage	NA	NA	NA	NA	NA	NA	NA	NA	NA	NA	NA	NA	NA	NA	GCA_005588875_1_02820	NA	GCA_005703855_1_01788	NA	NA	NA	GCA_006250475_1_03200	NA
Panaroo_4541	group_626	NA	hypothetical protein	Bacteriophage HK97-gp10, putative tail-component	NA	HA	9	0	31	40	22.5	100	NA	0.00235825	1	0.0210091	1	1	0	1	1	0.21875	9	0	0	0	Prophage	NA	NA	NA	NA	NA	NA	NA	NA	NA	NA	NA	NA	NA	NA	NA	NA	NA	NA	NA	NA	NA	NA
Panaroo_4553	group_455	NA	hypothetical protein	Tail completion protein	NA	HA	9	0	31	40	22.5	100	NA	0.00235825	1	0.0210091	1	1	0	1	1	0.0936906	9	0	0	0	Prophage	NA	NA	NA	NA	NA	NA	NA	NA	NA	NA	NA	NA	NA	NA	NA	NA	NA	NA	NA	NA	NA	NA
Panaroo_4542	group_625	NA	hypothetical protein	Immunoglobulin-like domain|Immunoglobulin-like fold|Immunoglobulin-like domain superfamily|Immunoglobulin subtype	NA	HA	9	0	31	40	22.5	100	NA	0.00235825	1	0.0210091	1	1	0	1	1	0.152542	9	0	0	0	Prophage	NA	NA	NA	NA	NA	NA	NA	NA	NA	NA	NA	NA	NA	NA	NA	NA	NA	NA	NA	NA	NA	NA
Panaroo_4539	group_631	NA	hypothetical protein	NA	NA	HA	9	0	31	40	22.5	100	NA	0.00235825	1	0.0210091	1	1	0	1	1	0.0968903	9	0	0	0	Prophage	NA	NA	NA	NA	NA	NA	NA	NA	NA	NA	NA	NA	NA	NA	NA	NA	NA	NA	NA	NA	NA	NA
Panaroo_4551	group_470	NA	hypothetical protein	NA	NA	HA	9	0	31	40	22.5	100	NA	0.00235825	1	0.0210091	1	1	0	1	1	0.0972903	9	0	0	0	Prophage	NA	NA	NA	NA	NA	NA	NA	NA	NA	NA	NA	NA	NA	NA	NA	NA	NA	NA	NA	NA	NA	NA
Panaroo_4560	group_370	NA	hypothetical protein	NA	NA	HA	9	0	31	40	22.5	100	NA	0.00235825	1	0.0210091	1	1	0	1	1	0.0962904	9	0	0	0	Prophage	NA	NA	NA	NA	NA	NA	NA	NA	NA	NA	NA	NA	NA	NA	NA	NA	NA	NA	NA	NA	NA	NA
Panaroo_4533	group_685	NA	hypothetical protein	Domain of unknown function DUF1983|Tip attachment protein J	NA	HA	9	0	31	40	22.5	100	NA	0.00235825	1	0.0210091	1	1	0	1	1	0.0908909	9	0	0	0	Prophage	NA	NA	NA	NA	NA	NA	NA	NA	NA	NA	NA	NA	NA	NA	NA	NA	NA	NA	NA	NA	NA	NA
Panaroo_4304	group_628	NA	hypothetical protein	Bacteriophage lambda, GpM, minor tail	NA	HA	21	1	19	39	52.5	97.5	43.1053	3.96081e-07	0.00108328	6.72846e-06	2	2	1	0.5	1	0.0810919	23	0	0	0	Prophage	NA	NA	ERR2759770_03600	NA	NA	NA	NA	NA	NA	NA	NA	NA	NA	NA	GCA_005588875_1_02852	NA	NA	NA	NA	NA	GCA_006250475_1_03228	GCA_006571245_1_01836
Panaroo_4363	group_720	NA	hypothetical protein	Tape measure protein N-terminal	NA	HA	15	0	25	40	37.5	100	NA	1.21236e-05	0.0331581	0.000159414	2	2	0	0.5	0.5	0.0458954	15	0	0	0	Prophage	NA	NA	NA	NA	NA	NA	NA	NA	NA	NA	NA	NA	NA	NA	GCA_005588875_1_02850	NA	NA	NA	NA	NA	GCA_006250475_1_03226	GCA_006571245_1_01834
Panaroo_4320	group_175	NA	hypothetical protein	KilA, N-terminal/APSES-type HTH, DNA-binding|Bacteriophage Mx8, p63, C-terminal|HTH APSES-type DNA-binding domain superfamily|KilA, N-terminal	NA	HA	20	1	20	39	50	97.5	39	1.11775e-06	0.00305705	1.83057e-05	2	2	1	0.5	1	0.21875	22	0	0	0	Prophage	NA	NA	ERR2759770_03612	NA	NA	NA	NA	NA	NA	NA	NA	NA	NA	NA	GCA_005588875_1_02845	NA	NA	NA	NA	NA	GCA_006250475_1_03220	GCA_006571245_1_01831
Panaroo_4337	group_1196	NA	hypothetical protein	Immunoglobulin-like fold|Immunoglobulin-like domain superfamily|Phage major tail protein TP901-1|Immunoglobulin subtype|Immunoglobulin-like domain	NA	HA	17	1	23	39	42.5	97.5	28.8261	2.06223e-05	0.0564021	0.000268582	2	2	1	0.5	1	0.0226977	18	0	0	0	Prophage	NA	NA	NA	NA	NA	NA	NA	NA	NA	NA	NA	NA	NA	NA	GCA_005588875_1_02843	NA	NA	NA	NA	NA	GCA_006250475_1_03218	GCA_006571245_1_01829
Panaroo_4316	group_479	NA	hypothetical protein	NA	NA	HA	20	1	20	39	50	97.5	39	1.11775e-06	0.00305705	1.83057e-05	2	2	1	0.5	1	0.0485951	21	0	0	0	Prophage	NA	NA	ERR2759770_03616	NA	NA	NA	NA	NA	NA	NA	NA	NA	NA	NA	GCA_005588875_1_02842	NA	NA	NA	NA	NA	GCA_006250475_1_03217	GCA_006571245_1_01828
Panaroo_4347	group_637	NA	hypothetical protein	NA	NA	HA	16	1	24	39	40	97.5	26	5.12922e-05	0.140284	0.00063477	2	2	1	0.5	1	0.0273973	16	0	1	0	Prophage	NA	NA	NA	NA	NA	NA	NA	NA	NA	NA	NA	NA	NA	NA	NA	NA	NA	NA	NA	NA	GCA_006250475_1_03216	GCA_006571245_1_01827
Panaroo_4300	group_706	NA	hypothetical protein	NA	NA	HA	21	1	19	39	52.5	97.5	43.1053	3.96081e-07	0.00108328	6.72846e-06	2	2	1	0.5	1	0.0840916	21	0	1	0	Prophage	NA	NA	ERR2759770_03618	NA	NA	NA	NA	NA	NA	NA	NA	NA	NA	NA	GCA_005588875_1_02840	NA	NA	NA	NA	NA	GCA_006250475_1_03215	GCA_006571245_1_01826
Panaroo_4314	group_657	NA	hypothetical protein	NA	NA	HA	21	0	19	40	52.5	100	NA	2.59942e-08	7.10941e-05	4.73961e-07	2	2	0	0.5	0.5	0.171875	20	0	1	0	Prophage	NA	NA	ERR2759770_03619	NA	NA	NA	NA	NA	NA	NA	NA	NA	NA	NA	GCA_005588875_1_02839	NA	NA	NA	NA	NA	GCA_006250475_1_03214	GCA_006571245_1_01825
Panaroo_4301	group_705	NA	hypothetical protein	NA	NA	HA	21	1	19	39	52.5	97.5	43.1053	3.96081e-07	0.00108328	6.72846e-06	2	2	1	0.5	1	0.080392	21	0	1	0	Prophage	NA	NA	ERR2759770_03620	NA	NA	NA	NA	NA	NA	NA	NA	NA	NA	NA	GCA_005588875_1_02838	NA	NA	NA	NA	NA	GCA_006250475_1_03213	GCA_006571245_1_01824
Panaroo_4302	group_692	NA	hypothetical protein	NA	NA	HA	21	1	19	39	52.5	97.5	43.1053	3.96081e-07	0.00108328	6.72846e-06	2	2	1	0.5	1	0.0805919	21	0	1	0	Prophage	NA	NA	ERR2759770_03621	NA	NA	NA	NA	NA	NA	NA	NA	NA	NA	NA	GCA_005588875_1_02837	NA	NA	NA	NA	NA	GCA_006250475_1_03212	GCA_006571245_1_01823
Panaroo_4306	group_614	NA	hypothetical protein	Protein of unknown function DUF6260	NA	HA	21	1	19	39	52.5	97.5	43.1053	3.96081e-07	0.00108328	6.72846e-06	2	2	1	0.5	1	0.0859914	21	0	1	0	Prophage	NA	NA	ERR2759770_03622	NA	NA	NA	NA	NA	NA	NA	NA	NA	NA	NA	GCA_005588875_1_02836	NA	NA	NA	NA	NA	GCA_006250475_1_03211	GCA_006571245_1_01822
Panaroo_4317	group_410	NA	hypothetical protein	NA	NA	HA	20	1	20	39	50	97.5	39	1.11775e-06	0.00305705	1.83057e-05	2	2	1	0.5	1	0.0472953	21	0	0	0	Prophage	NA	NA	ERR2759770_03623	NA	NA	NA	NA	NA	NA	NA	NA	NA	NA	NA	GCA_005588875_1_02835	NA	NA	NA	NA	NA	GCA_006250475_1_03210	GCA_006571245_1_01821
Panaroo_4305	group_615	NA	hypothetical protein	NA	NA	HA	21	1	19	39	52.5	97.5	43.1053	3.96081e-07	0.00108328	6.72846e-06	2	2	1	0.5	1	0.0826917	21	0	0	1	Prophage	NA	NA	ERR2759770_03624	NA	NA	NA	NA	NA	NA	NA	NA	NA	NA	NA	GCA_005588875_1_02834	NA	NA	NA	NA	NA	GCA_006250475_1_03209	GCA_006571245_1_01820
Panaroo_4308	group_404	NA	hypothetical protein	Protein of unknown function DUF1073	NA	HA	21	1	19	39	52.5	97.5	43.1053	3.96081e-07	0.00108328	6.72846e-06	2	2	1	0.5	1	0.0842916	21	0	1	0	Prophage	NA	NA	ERR2759770_03626	NA	NA	NA	NA	NA	NA	NA	NA	NA	NA	NA	GCA_005588875_1_02832	NA	NA	NA	NA	NA	GCA_006250475_1_03207	GCA_006571245_1_01818
Panaroo_4327	group_328	NA	hypothetical protein	Phage terminase large subunit, C-terminal|P-loop containing nucleoside triphosphate hydrolase|Phage terminase large subunit, N-terminal	NA	HA	20	0	20	40	50	100	NA	7.79826e-08	0.000213282	1.40317e-06	2	2	0	0.5	0.5	0.0750925	20	0	0	0	Prophage	NA	NA	ERR2759770_03627	NA	NA	NA	NA	NA	NA	NA	NA	NA	NA	NA	GCA_005588875_1_02831	NA	NA	NA	NA	NA	GCA_006250475_1_03206	GCA_006571245_1_01817
Panaroo_4313	group_781	NA	hypothetical protein	Terminase small subunit|Terminase small subunit, N-terminal DNA-binding domain, HTH motif superfamily	NA	HA	20	1	20	39	50	97.5	39	1.11775e-06	0.00305705	1.83057e-05	2	2	1	0.5	1	0.0458954	21	0	0	0	Prophage	NA	NA	ERR2759770_03628	NA	NA	NA	NA	NA	NA	NA	NA	NA	NA	NA	GCA_005588875_1_02830	NA	NA	NA	NA	NA	GCA_006250475_1_03205	GCA_006571245_1_01816
Panaroo_4548	group_517	NA	hypothetical protein	Bacteriophage P22, Orf201, C-terminal|KilA, N-terminal|HTH APSES-type DNA-binding domain superfamily|KilA, N-terminal/APSES-type HTH, DNA-binding	NA	HA	9	0	31	40	22.5	100	NA	0.00235825	1	0.0210091	1	1	0	1	1	0.0537946	9	0	0	0	Prophage	NA	NA	NA	NA	NA	NA	NA	NA	NA	NA	NA	NA	NA	NA	NA	NA	NA	NA	NA	NA	GCA_006250475_1_03204	NA
Panaroo_4124	group_452	NA	hypothetical protein	Bacteriophage T4, Gp38, tail fibre assembly	NA	HA	39	4	1	36	97.5	90	351	8.51759e-17	2.32956e-13	1.95761e-15	2	2	1	0.5	1	0.0511949	43	0	0	0	Prophage	NA	NA	ERR2759770_03790	NA	NA	NA	GCA_002761435_1_00701	NA	NA	NA	NA	GCA_005433945_1_02609	NA	NA	GCA_005588875_1_01627	NA	NA	NA	GCA_006007345_1_02200	NA	GCA_006250475_1_02213	GCA_006571245_1_02663
Panaroo_4121	group_616	NA	hypothetical protein	Phage tail fibre protein|Bacteriophage lambda, Stf, side tail fibre-repeat-2	NA	HA	39	4	1	36	97.5	90	351	8.51759e-17	2.32956e-13	1.95761e-15	2	2	1	0.5	1	0.0474953	43	0	0	0	Prophage	NA	NA	ERR2759770_03789	NA	NA	NA	GCA_002761435_1_00700	NA	NA	NA	NA	GCA_005433945_1_02608	NA	NA	GCA_005588875_1_01626	NA	NA	NA	GCA_006007345_1_02199	NA	GCA_006250475_1_02212	GCA_006571245_1_02662
Panaroo_4125	group_418	NA	hypothetical protein	Tail protein I	NA	HA	39	4	1	36	97.5	90	351	8.51759e-17	2.32956e-13	1.95761e-15	2	2	1	0.5	1	0.0487951	43	0	0	0	Prophage	NA	NA	ERR2759770_03788	NA	NA	NA	GCA_002761435_1_00699	NA	NA	NA	NA	GCA_005433945_1_02607	NA	NA	GCA_005588875_1_01625	NA	NA	NA	GCA_006007345_1_02198	NA	GCA_006250475_1_02211	GCA_006571245_1_02661
Panaroo_4123	group_483	NA	hypothetical protein	Baseplate protein J-like	NA	HA	39	4	1	36	97.5	90	351	8.51759e-17	2.32956e-13	1.95761e-15	2	2	1	0.5	1	0.0524948	43	0	0	0	Prophage	NA	NA	ERR2759770_03787	NA	NA	NA	GCA_002761435_1_00698	NA	NA	NA	NA	GCA_005433945_1_02606	NA	NA	GCA_005588875_1_01624	NA	NA	NA	GCA_006007345_1_02197	NA	GCA_006250475_1_02210	GCA_006571245_1_02660
Panaroo_4113	group_2094	NA	hypothetical protein	Bacteriophage HP1, Orf28	NA	HA	39	4	1	36	97.5	90	351	8.51759e-17	2.32956e-13	1.95761e-15	2	2	1	0.5	1	0.0492951	43	0	0	0	Prophage	NA	NA	ERR2759770_03786	NA	NA	NA	GCA_002761435_1_00697	NA	NA	NA	NA	GCA_005433945_1_02605	NA	NA	GCA_005588875_1_01623	NA	NA	NA	GCA_006007345_1_02196	NA	GCA_006250475_1_02209	GCA_006571245_1_02659
Panaroo_4122	group_542	NA	hypothetical protein	Phage tail tape measure protein	NA	HA	39	4	1	36	97.5	90	351	8.51759e-17	2.32956e-13	1.95761e-15	2	2	1	0.5	1	0.0460954	43	0	0	0	Prophage	NA	NA	ERR2759770_03785	NA	NA	NA	GCA_002761435_1_00696	NA	NA	NA	NA	GCA_005433945_1_02604	NA	NA	GCA_005588875_1_01622	NA	NA	NA	GCA_006007345_1_02195	NA	GCA_006250475_1_02208	GCA_006571245_1_02658
Panaroo_4120	group_655	NA	hypothetical protein	Phage tail assembly chaperone TAC-10	NA	HA	39	4	1	36	97.5	90	351	8.51759e-17	2.32956e-13	1.95761e-15	2	2	1	0.5	1	0.0521948	43	0	0	0	Prophage	NA	NA	ERR2759770_03784	NA	NA	NA	GCA_002761435_1_00695	NA	NA	NA	NA	GCA_005433945_1_02603	NA	NA	GCA_005588875_1_01621	NA	NA	NA	GCA_006007345_1_02194	NA	GCA_006250475_1_02207	GCA_006571245_1_02657
Panaroo_4119	group_708	NA	hypothetical protein	NA	NA	HA	39	4	1	36	97.5	90	351	8.51759e-17	2.32956e-13	1.95761e-15	2	2	1	0.5	1	0.0508949	43	0	0	0	Prophage	NA	NA	ERR2759770_03783	NA	NA	NA	GCA_002761435_1_00694	NA	NA	NA	NA	GCA_005433945_1_02602	NA	NA	GCA_005588875_1_01620	NA	NA	NA	GCA_006007345_1_02193	NA	GCA_006250475_1_02206	GCA_006571245_1_02656
Panaroo_4118	group_723	NA	hypothetical protein	Hedgehog signalling/DD-peptidase zinc-binding domain superfamily|Peptidase M15C	NA	HA	39	4	1	36	97.5	90	351	8.51759e-17	2.32956e-13	1.95761e-15	2	2	1	0.5	1	0.0453955	43	0	0	0	Prophage	NA	NA	ERR2759770_03782	NA	NA	NA	GCA_002761435_1_00693	NA	NA	NA	NA	GCA_005433945_1_02601	NA	NA	GCA_005588875_1_01619	NA	NA	NA	GCA_006007345_1_02192	NA	GCA_006250475_1_02205	GCA_006571245_1_02655
Panaroo_4117	group_732	NA	hypothetical protein	Bacteriophage P2, GpY, holin	NA	HA	39	4	1	36	97.5	90	351	8.51759e-17	2.32956e-13	1.95761e-15	2	2	1	0.5	1	0.0520948	43	0	0	0	Prophage	NA	NA	ERR2759770_03781	NA	NA	NA	GCA_002761435_1_00692	NA	NA	NA	NA	GCA_005433945_1_02600	NA	NA	GCA_005588875_1_01618	NA	NA	NA	GCA_006007345_1_02191	NA	GCA_006250475_1_02204	GCA_006571245_1_02654
Panaroo_4116	group_738	NA	hypothetical protein	Bacteriophage HP1, Orf24	NA	HA	39	4	1	36	97.5	90	351	8.51759e-17	2.32956e-13	1.95761e-15	2	2	1	0.5	1	0.0494951	43	0	0	0	Prophage	NA	NA	ERR2759770_03780	NA	NA	NA	GCA_002761435_1_00691	NA	NA	NA	NA	GCA_005433945_1_02599	NA	NA	GCA_005588875_1_01617	NA	NA	NA	GCA_006007345_1_02190	NA	GCA_006250475_1_02203	GCA_006571245_1_02653
Panaroo_4115	group_740	NA	hypothetical protein	Bacteriophage HP1, Orf23	NA	HA	39	4	1	36	97.5	90	351	8.51759e-17	2.32956e-13	1.95761e-15	2	2	1	0.5	1	0.050195	43	0	0	0	Prophage	NA	NA	ERR2759770_03779	NA	NA	NA	GCA_002761435_1_00690	NA	NA	NA	NA	GCA_005433945_1_02598	NA	NA	GCA_005588875_1_01616	NA	NA	NA	GCA_006007345_1_02189	NA	GCA_006250475_1_02202	GCA_006571245_1_02652
Panaroo_4131	group_1237	NA	hypothetical protein	NA	NA	HA	39	3	1	37	97.5	92.5	481	8.13157e-18	2.22398e-14	2.11808e-16	2	2	1	0.5	1	0.0377962	42	0	0	0	Prophage	NA	NA	ERR2759770_03778	NA	NA	NA	GCA_002761435_1_00689	NA	NA	NA	NA	GCA_005433945_1_02597	NA	NA	GCA_005588875_1_01615	NA	NA	NA	GCA_006007345_1_02188	NA	GCA_006250475_1_02201	GCA_006571245_1_02651
Panaroo_4128	group_1601	NA	hypothetical protein	Bacteriophage tail completion protein R	NA	HA	39	3	1	37	97.5	92.5	481	8.13157e-18	2.22398e-14	2.11808e-16	2	2	1	0.5	1	0.0430957	42	0	0	0	Prophage	NA	NA	ERR2759770_03777	NA	NA	NA	GCA_002761435_1_00688	NA	NA	NA	NA	GCA_005433945_1_02596	NA	NA	GCA_005588875_1_01614	NA	NA	NA	GCA_006007345_1_02187	NA	GCA_006250475_1_02200	GCA_006571245_1_02650
Panaroo_4138	group_294	NA	hypothetical protein	Bacteriophage head completion protein GpL	NA	HA	39	3	1	37	97.5	92.5	481	8.13157e-18	2.22398e-14	2.11808e-16	2	2	1	0.5	1	0.0418958	43	0	0	0	Prophage	NA	NA	ERR2759770_03776	NA	NA	NA	GCA_002761435_1_00687	NA	NA	NA	NA	GCA_005433945_1_02595	NA	NA	GCA_005588875_1_01613	NA	NA	NA	GCA_006007345_1_02186	NA	GCA_006250475_1_02199	GCA_006571245_1_02649
Panaroo_4130	group_1249	NA	hypothetical protein	Bacteriophage P2, GpM	NA	HA	39	3	1	37	97.5	92.5	481	8.13157e-18	2.22398e-14	2.11808e-16	2	2	1	0.5	1	0.0429957	42	0	0	0	Prophage	NA	NA	ERR2759770_03775	NA	NA	NA	GCA_002761435_1_00686	NA	NA	NA	NA	GCA_005433945_1_02594	NA	NA	GCA_005588875_1_01612	NA	NA	NA	GCA_006007345_1_02185	NA	GCA_006250475_1_02198	GCA_006571245_1_02648
Panaroo_4135	group_856	NA	hypothetical protein	Bacteriophage P2, GpN, major capsid	NA	HA	39	3	1	37	97.5	92.5	481	8.13157e-18	2.22398e-14	2.11808e-16	2	2	1	0.5	1	0.0421958	42	0	0	0	Prophage	NA	NA	ERR2759770_03774	NA	NA	NA	GCA_002761435_1_00685	NA	NA	NA	NA	GCA_005433945_1_02593	NA	NA	GCA_005588875_1_01611	NA	NA	NA	GCA_006007345_1_02184	NA	GCA_006250475_1_02197	GCA_006571245_1_02647
Panaroo_4137	group_379	NA	hypothetical protein	Capsid scaffolding protein GpO	NA	HA	39	3	1	37	97.5	92.5	481	8.13157e-18	2.22398e-14	2.11808e-16	2	2	1	0.5	1	0.0391961	42	0	0	0	Prophage	NA	NA	ERR2759770_03773	NA	NA	NA	GCA_002761435_1_00684	NA	NA	NA	NA	GCA_005433945_1_02592	NA	NA	GCA_005588875_1_01610	NA	NA	NA	GCA_006007345_1_02183	NA	GCA_006250475_1_02196	GCA_006571245_1_02646
Panaroo_4140	group_100	NA	hypothetical protein	Terminase, large subunit gp17-like, C-terminal|P-loop containing nucleoside triphosphate hydrolase|ATPase terminase subunit, putative	NA	HA	39	3	1	37	97.5	92.5	481	8.13157e-18	2.22398e-14	2.11808e-16	2	2	1	0.5	1	0.0427957	42	0	0	0	Prophage	NA	NA	ERR2759770_03772	NA	NA	NA	GCA_002761435_1_00683	NA	NA	NA	NA	GCA_005433945_1_02591	NA	NA	GCA_005588875_1_01609	NA	NA	NA	GCA_006007345_1_02182	NA	GCA_006250475_1_02195	GCA_006571245_1_02645
Panaroo_4139	group_157	NA	hypothetical protein	Bacteriophage/Gene transfer agent portal protein|Phage portal protein PBSX family|Phage portal protein PBSX family, Proteobacteria	NA	HA	39	3	1	37	97.5	92.5	481	8.13157e-18	2.22398e-14	2.11808e-16	2	2	1	0.5	1	0.0429957	42	0	0	0	Prophage	NA	NA	ERR2759770_03771	NA	NA	NA	GCA_002761435_1_00682	NA	NA	NA	NA	GCA_005433945_1_02590	NA	NA	GCA_005588875_1_01608	NA	NA	NA	GCA_006007345_1_02181	NA	GCA_006250475_1_02194	GCA_006571245_1_02644
Panaroo_4466	group_381	NA	hypothetical protein	Accessory recombination function protein	NA	HA	11	0	29	40	27.5	100	NA	0.000441281	1	0.00445352	1	1	0	1	1	0.0431957	10	0	1	0	Prophage	NA	NA	NA	NA	NA	NA	NA	NA	NA	NA	NA	NA	NA	NA	NA	NA	NA	NA	NA	NA	NA	GCA_006571245_1_01787
Panaroo_4497	group_786	NA	hypothetical protein	Protein of unknown function DUF2737	NA	HA	10	0	30	40	25	100	NA	0.00102966	1	0.0100936	1	1	0	1	1	0.039696	10	0	0	0	Prophage	NA	NA	NA	NA	NA	NA	NA	NA	NA	NA	NA	GCA_005433945_1_03660	NA	NA	NA	NA	NA	NA	NA	NA	NA	NA
Panaroo_4612	group_800	NA	hypothetical protein	Protein of unknown function DUF5448	NA	HA	8	0	32	40	20	100	NA	0.00530605	1	0.0452089	2	2	0	0.5	0.5	0.0515948	8	0	0	0	Prophage	NA	NA	NA	NA	NA	NA	NA	NA	NA	NA	NA	NA	NA	NA	NA	NA	NA	NA	NA	NA	NA	NA
Panaroo_4255	torI	torI;	Response regulator inhibitor for tor operon;hypothetical protein	NA	NA	HA	24	3	16	37	60	92.5	18.5	8.49804e-07	0.00232421	1.4259e-05	2	2	1	0.5	1	0.0224978	25	0	2	0	Prophage	NA	ERR2693775_02705	ERR2759770_03668	NA	NA	NA	NA	NA	NA	NA	NA	GCA_005433945_1_03650	NA	NA	GCA_005588875_1_04624	GCA_005677915_1_04512	NA	NA	NA	NA	GCA_006250475_1_03159	GCA_006571245_1_01774
Panaroo_4335	group_563	NA	hypothetical protein	Protein of unknown function DUF2740	NA	HA	17	2	23	38	42.5	95	14.0435	0.000127472	0.348636	0.00154264	2	1	2	0.5	1	0.00819918	17	0	2	0	Prophage	NA	ERR2693775_02727	NA	NA	NA	NA	NA	NA	NA	NA	NA	GCA_005433945_1_03677	NA	NA	NA	NA	NA	NA	NA	NA	NA	GCA_006571245_1_01801
Panaroo_4379	group_2241	NA	hypothetical protein	Lambda repressor-like, DNA-binding domain superfamily|Transcription activator CII	NA	HA	13	0	27	40	32.5	100	NA	7.63684e-05	0.208868	0.0009283	1	1	0	1	1	0.0224978	11	0	2	0	Prophage	NA	NA	NA	NA	NA	NA	NA	NA	NA	NA	NA	GCA_005433945_1_03676	NA	NA	NA	NA	NA	NA	NA	NA	NA	GCA_006571245_1_01800
Panaroo_4325	group_454	NA	hypothetical protein	Bacteriophage lambda, GpL, minor tail	NA	HA	19	1	21	39	47.5	97.5	35.2857	3.04875e-06	0.00833832	4.21127e-05	2	1	1	1	1	0.875	19	0	1	0	Prophage	NA	NA	ERR2759770_03597	NA	NA	NA	NA	NA	NA	NA	NA	NA	NA	NA	GCA_005588875_1_02855	NA	NA	NA	NA	NA	GCA_006250475_1_03230	GCA_006571245_1_01839
Panaroo_4298	group_960	NA	hypothetical protein	Endopeptidase, NLPC/P60 domain|JAB domain, prokaryotic|Papain-like cysteine peptidase superfamily	NA	HA	21	1	19	39	52.5	97.5	43.1053	3.96081e-07	0.00108328	6.72846e-06	2	2	1	0.5	1	0.0870913	22	0	1	0	Prophage	NA	NA	ERR2759770_03596	NA	NA	NA	NA	NA	NA	NA	NA	NA	NA	NA	GCA_005588875_1_02856	NA	NA	NA	NA	NA	GCA_006250475_1_03231	GCA_006571245_1_01840
Panaroo_4303	group_691	NA	hypothetical protein	Fibronectin type III superfamily|Tip attachment protein J|Domain of unknown function DUF1983|Fibronectin type III	NA	HA	21	1	19	39	52.5	97.5	43.1053	3.96081e-07	0.00108328	6.72846e-06	2	2	1	0.5	1	0.212121	20	0	2	0	Prophage	NA	NA	ERR2759770_03593	NA	NA	NA	NA	NA	NA	NA	NA	NA	NA	NA	GCA_005588875_1_02858	NA	NA	NA	NA	NA	GCA_006250475_1_03233	GCA_006571245_1_01842
Panaroo_4322	group_953	NA	hypothetical protein	NA	NA	HA	17	3	23	37	42.5	92.5	9.11594	0.000549032	1	0.0055206	2	2	1	0.5	1	0.00609939	17	0	4	0	Prophage	NA	NA	NA	NA	NA	NA	NA	NA	GCA_003874955_1_01450	NA	NA	GCA_005433945_1_03667	NA	NA	NA	NA	NA	NA	NA	NA	GCA_006250475_1_03175	GCA_006571245_1_01790
Panaroo_4342	group_299	NA	hypothetical protein	His-Me finger superfamily|DNA-binding domain superfamily|HNH nuclease	NA	HA	15	3	25	37	37.5	92.5	7.4	0.00253432	1	0.0225045	2	2	1	0.5	1	0.00549945	12	0	3	3	Prophage	NA	NA	NA	NA	NA	NA	NA	NA	8_refound_76	NA	NA	GCA_005433945_1_03669	NA	NA	NA	NA	NA	NA	NA	NA	NA	GCA_006571245_1_01792
Panaroo_4136	group_480	NA	hypothetical protein	NA	NA	HA	38	4	2	36	95	90	171	1.47197e-15	4.02585e-12	3.24665e-14	2	2	1	0.5	1	0.0236976	41	0	1	0	Prophage	NA	NA	ERR2759770_03791	NA	NA	NA	GCA_002761435_1_00702	NA	NA	NA	NA	GCA_005433945_1_02610	NA	NA	GCA_005588875_1_01628	NA	NA	NA	GCA_006007345_1_02201	NA	GCA_006250475_1_02214	GCA_006571245_1_02664
Panaroo_4129	group_1498	NA	hypothetical protein	NA	NA	HA	38	4	2	36	95	90	171	1.47197e-15	4.02585e-12	3.24665e-14	2	2	1	0.5	1	0.0262974	41	0	1	0	Prophage	NA	NA	ERR2759770_03792	NA	NA	NA	GCA_002761435_1_00703	NA	NA	NA	NA	GCA_005433945_1_02611	NA	NA	GCA_005588875_1_01629	NA	NA	NA	GCA_006007345_1_02202	NA	GCA_006250475_1_02215	GCA_006571245_1_02665
Panaroo_4252	group_521	NA	hypothetical protein	NA	NA	HA	28	0	12	40	70	100	NA	3.83936e-12	1.05006e-08	8.33385e-11	2	2	0	0.5	0.5	0.21875	27	0	1	0	Prophage	NA	NA	ERR2759770_03591	NA	NA	NA	NA	NA	NA	NA	NA	NA	NA	NA	GCA_005588875_1_02860	NA	NA	NA	NA	NA	GCA_006250475_1_03235	GCA_006571245_1_01844
Panaroo_4248	group_406	NA	hypothetical protein	Protein of unknown function DUF6453	NA	HA	28	1	12	39	70	97.5	91	8.65333e-11	2.36668e-07	1.82053e-09	2	2	1	0.5	1	0.0686931	28	0	1	0	Prophage	NA	NA	ERR2759770_03592	NA	NA	NA	NA	NA	NA	NA	NA	NA	NA	NA	GCA_005588875_1_02859	NA	NA	NA	NA	NA	GCA_006250475_1_03234	GCA_006571245_1_01843
Panaroo_4334	group_635	NA	hypothetical protein	Protein of unknown function DUF6246	NA	HA	18	1	22	39	45	97.5	31.9091	8.05179e-06	0.0220216	0.000107423	2	2	1	0.5	1	0.0711929	19	0	0	0	Prophage	NA	NA	ERR2759770_03613	NA	NA	NA	NA	NA	NA	NA	NA	NA	NA	NA	GCA_005588875_1_02844	NA	NA	NA	NA	NA	GCA_006250475_1_03219	GCA_006571245_1_01830
Panaroo_4333	group_695	NA	hypothetical protein	Bacteriophage lambda tail assembly I	NA	HA	18	1	22	39	45	97.5	31.9091	8.05179e-06	0.0220216	0.000107423	2	2	1	0.5	1	0.070093	19	0	0	0	Prophage	NA	NA	ERR2759770_03595	NA	NA	NA	NA	NA	NA	NA	NA	NA	NA	NA	GCA_005588875_1_02857	NA	NA	NA	NA	NA	GCA_006250475_1_03232	GCA_006571245_1_01841
Panaroo_4361	group_796	NA	hypothetical protein	NinF	NA	HA	14	1	26	39	35	97.5	21	0.000291899	0.798344	0.0029789	1	1	1	1	1	0.0341966	14	0	1	0	Prophage	NA	NA	NA	NA	NA	NA	NA	NA	NA	NA	NA	NA	NA	NA	GCA_005588875_1_02815	NA	GCA_005703855_1_01783	NA	NA	NA	GCA_006250475_1_03195	GCA_006571245_1_01807
Panaroo_4449	group_758	NA	hypothetical protein	NA	NA	HA	11	0	29	40	27.5	100	NA	0.000441281	1	0.00445352	2	2	0	0.5	0.5	0.0578942	10	0	1	0	Prophage	NA	NA	NA	NA	NA	NA	NA	NA	NA	NA	NA	NA	NA	NA	NA	NA	NA	NA	NA	NA	GCA_006250475_1_03168	GCA_006571245_1_01781
Panaroo_4355	group_646	NA	hypothetical protein	NA	NA	HA	14	2	26	38	35	95	10.2308	0.00146696	1	0.014329	2	2	1	0.5	1	0.00569943	14	0	2	0	Prophage	NA	NA	ERR2759770_03651	NA	NA	NA	NA	NA	NA	NA	NA	GCA_005433945_1_03671	NA	NA	GCA_005588875_1_02800	NA	NA	NA	NA	NA	GCA_006250475_1_03179	NA
Panaroo_4515	group_2139	NA	hypothetical protein	Superinfection exclusion gene product 17	NA	HA	9	0	31	40	22.5	100	NA	0.00235825	1	0.0210091	1	1	0	1	1	0.0170983	8	0	1	0	Prophage	NA	NA	ERR2759770_03655	NA	NA	NA	NA	NA	NA	NA	NA	NA	NA	NA	NA	NA	NA	NA	NA	NA	NA	NA
Panaroo_4563	group_268	NA	hypothetical protein	NA	NA	HA	9	0	31	40	22.5	100	NA	0.00235825	1	0.0210091	1	1	0	1	1	0.21875	9	0	0	0	Prophage	NA	NA	NA	NA	NA	NA	NA	NA	NA	NA	NA	NA	NA	NA	GCA_005588875_1_02854	NA	NA	NA	NA	NA	NA	NA
Panaroo_4561	group_316	NA	hypothetical protein	NA	NA	HA	9	0	31	40	22.5	100	NA	0.00235825	1	0.0210091	1	1	0	1	1	0.0947905	9	0	0	0	Prophage	NA	NA	NA	NA	NA	NA	NA	NA	NA	NA	NA	NA	NA	NA	GCA_005588875_1_02853	NA	NA	NA	NA	NA	NA	NA
Panaroo_4390	group_2021	NA	hypothetical protein	NA	NA	HA	11	1	29	39	27.5	97.5	14.7931	0.00325525	1	0.0287197	2	2	1	0.5	1	0.0513949	10	0	1	1	Prophage	NA	NA	NA	NA	NA	NA	NA	NA	NA	NA	NA	NA	NA	NA	NA	NA	NA	NA	NA	NA	GCA_006250475_1_03161	GCA_006571245_1_01775
Panaroo_4345	group_664	NA	hypothetical protein	Bacteriophage NinH|Homeobox-like domain superfamily	NA	HA	14	3	26	37	35	92.5	6.64103	0.00518797	1	0.0452089	2	1	2	0.5	1	0.020098	16	0	1	0	Prophage	ERR2693668_02853	ERR2693775_02738	NA	NA	NA	NA	NA	NA	NA	NA	NA	GCA_005433945_1_03688	NA	NA	GCA_005588875_1_02818	NA	NA	NA	NA	NA	GCA_006250475_1_03198	GCA_006571245_1_01809
Panaroo_4616	group_764	NA	hypothetical protein	Antirepressor protein ANT, N-terminal|Bacteriophage P22, antirepressor protein, C-terminal	NA	HA	8	0	32	40	20	100	NA	0.00530605	1	0.0452089	2	2	0	0.5	0.5	0.0480952	8	0	0	0	Prophage	NA	NA	ERR2759770_03609	NA	NA	NA	NA	NA	NA	NA	NA	NA	NA	NA	GCA_005588875_1_02848	NA	NA	NA	NA	NA	GCA_006250475_1_03224	NA
Panaroo_4609	group_977	NA	hypothetical protein	Phage head morphogenesis domain	NA	HA	8	0	32	40	20	100	NA	0.00530605	1	0.0452089	2	2	0	0.5	0.5	0.00919908	8	0	0	0	Prophage	NA	NA	ERR2759770_03625	NA	NA	NA	NA	NA	NA	NA	NA	NA	NA	NA	GCA_005588875_1_02833	NA	NA	NA	NA	NA	NA	NA
Panaroo_4617	group_748	NA	hypothetical protein	Ribbon-helix-helix|Arc-like DNA binding domain|Arc-type ribbon-helix-helix	NA	HA	8	0	32	40	20	100	NA	0.00530605	1	0.0452089	2	2	0	0.5	0.5	0.0512949	8	0	0	0	Prophage	NA	NA	ERR2759770_03610	NA	NA	NA	NA	NA	NA	NA	NA	NA	NA	NA	GCA_005588875_1_02847	NA	NA	NA	NA	NA	GCA_006250475_1_03223	NA
Panaroo_4189	group_163	NA	hypothetical protein	CRISPR-associated protein Cse1	NA	NHA	0	40	40	0	0	0	0	1.86034e-23	5.08803e-20	1.27201e-21	2	0	2	0.5	0.5	0.6875	0	0	40	0	Chromosome	ERR2693668_03947	ERR2693775_00754	NA	GCA_000940975_1_03550	GCA_002761335_1_01005	GCA_002761355_1_00995	NA	GCA_003641285_1_00916	GCA_003874955_1_01967	GCA_003878515_1_00478	GCA_004224805_1_01968	NA	GCA_005441655_1_01844	GCA_005576575_1_00966	NA	GCA_005677915_1_01966	GCA_005703855_1_00885	GCA_005943205_1_00477	NA	GCA_006169485_1_02416	NA	NA
Panaroo_4175	group_1235	NA	hypothetical protein	CRISPR-associated protein Cse3	NA	NHA	0	40	40	0	0	0	0	1.86034e-23	5.08803e-20	1.27201e-21	2	0	2	0.5	0.5	0.75	0	0	40	0	Chromosome	ERR2693668_03943	ERR2693775_00750	NA	GCA_000940975_1_03546	GCA_002761335_1_01009	GCA_002761355_1_00999	NA	GCA_003641285_1_00920	GCA_003874955_1_01963	GCA_003878515_1_00482	GCA_004224805_1_01964	NA	GCA_005441655_1_01840	GCA_005576575_1_00970	NA	GCA_005677915_1_01962	GCA_005703855_1_00881	GCA_005943205_1_00481	NA	GCA_006169485_1_02412	NA	NA
Panaroo_4173	group_1385	NA	hypothetical protein	CRISPR-associated protein Cse2|Cse2 superfamily	NA	NHA	0	40	40	0	0	0	0	1.86034e-23	5.08803e-20	1.27201e-21	2	0	2	0.5	0.5	0.75	0	0	40	0	Chromosome	ERR2693668_03946	ERR2693775_00753	NA	GCA_000940975_1_03549	GCA_002761335_1_01006	GCA_002761355_1_00996	NA	GCA_003641285_1_00917	GCA_003874955_1_01966	GCA_003878515_1_00479	GCA_004224805_1_01967	NA	GCA_005441655_1_01843	GCA_005576575_1_00967	NA	GCA_005677915_1_01965	GCA_005703855_1_00884	GCA_005943205_1_00478	NA	GCA_006169485_1_02415	NA	NA
Panaroo_4155	group_2877	NA	hypothetical protein	Homeobox-like domain superfamily|Transposase IS3/IS911family	NA	NHA	0	40	40	0	0	0	0	1.86034e-23	5.08803e-20	1.27201e-21	2	0	2	0.5	0.5	0.5625	0	0	46	0	Chromosome	ERR2693668_01120	ERR2693775_03165	NA	GCA_000940975_1_00565	GCA_002761335_1_03962	GCA_002761355_1_03911	NA	GCA_003641285_1_03877	GCA_003874955_1_01143	GCA_003878515_1_01109	GCA_004224805_1_00412	NA	GCA_005441655_1_01407	GCA_005576575_1_03977	NA	GCA_005677915_1_00413	GCA_005703855_1_00412	GCA_005943205_1_01108	NA	GCA_006169485_1_01378	NA	NA
Panaroo_4184	casC	casC	CRISPR system Cascade subunit CasC	CRISPR-associated protein, CT1975	NA	NHA	0	40	40	0	0	0	0	1.86034e-23	5.08803e-20	1.27201e-21	2	0	2	0.5	0.5	0.4375	0	0	40	0	Chromosome	ERR2693668_03945	ERR2693775_00752	NA	GCA_000940975_1_03548	GCA_002761335_1_01007	GCA_002761355_1_00997	NA	GCA_003641285_1_00918	GCA_003874955_1_01965	GCA_003878515_1_00480	GCA_004224805_1_01966	NA	GCA_005441655_1_01842	GCA_005576575_1_00968	NA	GCA_005677915_1_01964	GCA_005703855_1_00883	GCA_005943205_1_00479	NA	GCA_006169485_1_02414	NA	NA
Panaroo_4196	ygcB	ygcB	CRISPR-associated endonuclease/helicase Cas3	P-loop containing nucleoside triphosphate hydrolase|Helicase superfamily 1/2, ATP-binding domain|Helicase Cas3, CRISPR-associated, core|CRISPR-associated Cas3-type HD domain|CRISPR-associated Cas3-type HD domain superfamily	NA	NHA	0	40	40	0	0	0	0	1.86034e-23	5.08803e-20	1.27201e-21	2	0	2	0.5	0.5	0.34375	0	0	40	0	Chromosome	ERR2693668_03948	ERR2693775_00755	NA	GCA_000940975_1_03551	GCA_002761335_1_01004	GCA_002761355_1_00994	NA	GCA_003641285_1_00915	GCA_003874955_1_01968	GCA_003878515_1_00477	GCA_004224805_1_01969	NA	GCA_005441655_1_01845	GCA_005576575_1_00965	NA	GCA_005677915_1_01967	GCA_005703855_1_00886	GCA_005943205_1_00476	NA	GCA_006169485_1_02417	NA	NA
Panaroo_4162	group_2503	NA	hypothetical protein	NA	NA	NHA	0	40	40	0	0	0	0	1.86034e-23	5.08803e-20	1.27201e-21	2	0	2	0.5	0.5	0.5625	0	0	31	9	Chromosome	0_refound_1	1_refound_11	NA	GCA_000940975_1_02247	4_refound_40	5_refound_47	NA	7_refound_60	GCA_003874955_1_00491	GCA_003878515_1_01776	GCA_004224805_1_01109	NA	GCA_005441655_1_00755	GCA_005576575_1_02305	NA	GCA_005677915_1_00789	GCA_005703855_1_01324	17_refound_155	NA	GCA_006169485_1_00445	NA	NA
Panaroo_4158	group_2703	NA	hypothetical protein	NA	NA	NHA	0	40	40	0	0	0	0	1.86034e-23	5.08803e-20	1.27201e-21	2	0	2	0.5	0.5	0.5625	0	0	40	0	Chromosome	ERR2693668_03052	ERR2693775_03608	NA	GCA_000940975_1_00245	GCA_002761335_1_04282	GCA_002761355_1_04231	NA	GCA_003641285_1_04198	GCA_003874955_1_03145	GCA_003878515_1_03418	GCA_004224805_1_03637	NA	GCA_005441655_1_03553	GCA_005576575_1_04297	NA	GCA_005677915_1_03688	GCA_005703855_1_03704	GCA_005943205_1_03483	NA	GCA_006169485_1_03730	NA	NA
Panaroo_4177	group_1205	NA	hypothetical protein	CRISPR-associated protein, Cas5|CRISPR-associated protein Cas5, N-terminal|CRISPR-associated protein, CasD	NA	NHA	0	40	40	0	0	0	0	1.86034e-23	5.08803e-20	1.27201e-21	2	0	2	0.5	0.5	0.59375	0	0	40	0	Chromosome	ERR2693668_03944	ERR2693775_00751	NA	GCA_000940975_1_03547	GCA_002761335_1_01008	GCA_002761355_1_00998	NA	GCA_003641285_1_00919	GCA_003874955_1_01964	GCA_003878515_1_00481	GCA_004224805_1_01965	NA	GCA_005441655_1_01841	GCA_005576575_1_00969	NA	GCA_005677915_1_01963	GCA_005703855_1_00882	GCA_005943205_1_00480	NA	GCA_006169485_1_02413	NA	NA
Panaroo_4156	group_2740	NA	hypothetical protein	NA	NA	NHA	0	40	40	0	0	0	0	1.86034e-23	5.08803e-20	1.27201e-21	2	0	2	0.5	0.5	0.5	0	0	40	0	Chromosome	ERR2693668_01227	ERR2693775_03272	NA	GCA_000940975_1_00458	GCA_002761335_1_04069	GCA_002761355_1_04018	NA	GCA_003641285_1_03984	GCA_003874955_1_01251	GCA_003878515_1_01216	GCA_004224805_1_00519	NA	GCA_005441655_1_01515	GCA_005576575_1_04084	NA	GCA_005677915_1_00519	GCA_005703855_1_00519	GCA_005943205_1_01215	NA	GCA_006169485_1_01485	NA	NA
Panaroo_4215	group_908	NA	hypothetical protein	NA	NA	NHA	0	39	40	1	0	2.5	0	7.6274e-22	2.08609e-18	2.78146e-20	2	0	2	0.5	0.5	0.625	0	0	56	0	Chromosome	ERR2693668_01088	ERR2693775_03133	NA	GCA_000940975_1_00597	GCA_002761335_1_03930	GCA_002761355_1_03879	NA	GCA_003641285_1_03845	GCA_003874955_1_01111	GCA_003878515_1_01077	GCA_004224805_1_00381	NA	GCA_005441655_1_01375	GCA_005576575_1_03945	NA	GCA_005677915_1_04569;GCA_005677915_1_00381	GCA_005703855_1_04767;GCA_005703855_1_00381	GCA_005943205_1_01076	NA	GCA_006169485_1_04660;GCA_006169485_1_01347	NA	NA
Panaroo_4199	deaD_3~~~deaD_2~~~deaD_1	;deaD_3;deaD_2;deaD_1	hypothetical protein;ATP-dependent RNA helicase DeaD	Helicase, C-terminal|P-loop containing nucleoside triphosphate hydrolase|Helicase superfamily 1/2, ATP-binding domain|DEAD/DEAH box helicase domain	NA	NHA	0	39	40	1	0	2.5	0	7.6274e-22	2.08609e-18	2.78146e-20	2	0	2	0.5	0.5	0.78125	0	0	59	0	Chromosome	ERR2693668_01082	ERR2693775_03127	NA	GCA_000940975_1_00603	GCA_002761335_1_03924	GCA_002761355_1_03873	NA	GCA_003641285_1_03839	GCA_003874955_1_01104	GCA_003878515_1_01071	GCA_004224805_1_00375	NA	GCA_005441655_1_01368	GCA_005576575_1_03939	NA	GCA_005677915_1_04575;GCA_005677915_1_00375	GCA_005703855_1_04773;GCA_005703855_1_00375	GCA_005943205_1_01070	NA	GCA_006169485_1_01341;GCA_006169485_1_04666	NA	NA
Panaroo_4208	gltF_2	gltF_2	Protein GltF	Protein of unknown function DUF1120	NA	NHA	0	39	40	1	0	2.5	0	7.6274e-22	2.08609e-18	2.78146e-20	2	0	2	0.5	0.5	0.71875	0	0	39	0	Chromosome	ERR2693668_00995	ERR2693775_03040	NA	GCA_000940975_1_00690	GCA_002761335_1_03837	GCA_002761355_1_03786	NA	GCA_003641285_1_03752	GCA_003874955_1_01017	GCA_003878515_1_00984	GCA_004224805_1_00288	NA	GCA_005441655_1_01281	GCA_005576575_1_03852	NA	GCA_005677915_1_00288	GCA_005703855_1_00288	GCA_005943205_1_00983	NA	GCA_006169485_1_01254	NA	NA
Panaroo_4224	queD_1	queD_1	6-carboxy-5678-tetrahydropterin synthase	6-pyruvoyl tetrahydropterin synthase/QueD family|6-pyruvoyl tetrahydropterin synthase/QueD superfamily	NA	NHA	0	39	40	1	0	2.5	0	7.6274e-22	2.08609e-18	2.78146e-20	2	0	2	0.5	0.5	0.75	0	0	70	0	Chromosome	ERR2693668_01075	ERR2693775_03120	NA	GCA_000940975_1_00610	GCA_002761335_1_03917	GCA_002761355_1_03866	NA	GCA_003641285_1_03832	GCA_003874955_1_01097;GCA_003874955_1_04810	GCA_003878515_1_01064;GCA_003878515_1_04580	GCA_004224805_1_04540;GCA_004224805_1_00368	NA	GCA_005441655_1_01361;GCA_005441655_1_04715	GCA_005576575_1_03932	NA	GCA_005677915_1_04582;GCA_005677915_1_00368	GCA_005703855_1_00368;GCA_005703855_1_04780	GCA_005943205_1_04438;GCA_005943205_1_01063	NA	GCA_006169485_1_01334;GCA_006169485_1_04673	NA	NA
Panaroo_4216	group_906	NA	hypothetical protein	NA	NA	NHA	0	39	40	1	0	2.5	0	7.6274e-22	2.08609e-18	2.78146e-20	2	0	2	0.5	0.5	0.8125	0	0	56	0	Chromosome	ERR2693668_01086	ERR2693775_03131	NA	GCA_000940975_1_00599	GCA_002761335_1_03928	GCA_002761355_1_03877	NA	GCA_003641285_1_03843	GCA_003874955_1_01109	GCA_003878515_1_01075	GCA_004224805_1_00379	NA	GCA_005441655_1_01373	GCA_005576575_1_03943	NA	GCA_005677915_1_00379;GCA_005677915_1_04571	GCA_005703855_1_00379;GCA_005703855_1_04769	GCA_005943205_1_01074	NA	GCA_006169485_1_04662;GCA_006169485_1_01345	NA	NA
Panaroo_4209	gltF_1	gltF_1	Protein GltF	Protein of unknown function DUF1120	NA	NHA	0	39	40	1	0	2.5	0	7.6274e-22	2.08609e-18	2.78146e-20	2	0	2	0.5	0.5	0.78125	0	0	39	0	Chromosome	ERR2693668_00994	ERR2693775_03039	NA	GCA_000940975_1_00691	GCA_002761335_1_03836	GCA_002761355_1_03785	NA	GCA_003641285_1_03751	GCA_003874955_1_01016	GCA_003878515_1_00983	GCA_004224805_1_00287	NA	GCA_005441655_1_01280	GCA_005576575_1_03851	NA	GCA_005677915_1_00287	GCA_005703855_1_00287	GCA_005943205_1_00982	NA	GCA_006169485_1_01253	NA	NA
Panaroo_4220	group_902	NA	hypothetical protein	P-loop containing nucleoside triphosphate hydrolase	NA	NHA	0	39	40	1	0	2.5	0	7.6274e-22	2.08609e-18	2.78146e-20	2	0	2	0.5	0.5	0.71875	0	0	64	0	Chromosome	ERR2693668_01080	ERR2693775_03125	NA	GCA_000940975_1_00605	GCA_002761335_1_03922	GCA_002761355_1_03871	NA	GCA_003641285_1_03837	GCA_003874955_1_04805;GCA_003874955_1_01102	GCA_003878515_1_01069	GCA_004224805_1_00373;GCA_004224805_1_04535	NA	GCA_005441655_1_01366	GCA_005576575_1_03937	NA	GCA_005677915_1_00373;GCA_005677915_1_04577	GCA_005703855_1_00373;GCA_005703855_1_04775	GCA_005943205_1_01068;GCA_005943205_1_04433	NA	GCA_006169485_1_01339;GCA_006169485_1_04668	NA	NA
Panaroo_4206	group_2229	NA	hypothetical protein	NA	NA	NHA	0	39	40	1	0	2.5	0	7.6274e-22	2.08609e-18	2.78146e-20	2	0	2	0.5	0.5	0.84375	0	0	39	0	Chromosome	ERR2693668_00939	ERR2693775_02984	NA	GCA_000940975_1_00746	GCA_002761335_1_03781	GCA_002761355_1_03730	NA	GCA_003641285_1_03696	GCA_003874955_1_00961	GCA_003878515_1_00928	GCA_004224805_1_00232	NA	GCA_005441655_1_01225	GCA_005576575_1_03796	NA	GCA_005677915_1_00232	GCA_005703855_1_00232	GCA_005943205_1_00927	NA	GCA_006169485_1_01198	NA	NA
Panaroo_4219	group_903	NA	hypothetical protein	NA	NA	NHA	0	39	40	1	0	2.5	0	7.6274e-22	2.08609e-18	2.78146e-20	2	0	2	0.5	0.5	0.625	0	0	62	0	Chromosome	ERR2693668_01081	ERR2693775_03126	NA	GCA_000940975_1_00604	GCA_002761335_1_03923	GCA_002761355_1_03872	NA	GCA_003641285_1_03838	GCA_003874955_1_04804;GCA_003874955_1_01103	GCA_003878515_1_01070	GCA_004224805_1_00374;GCA_004224805_1_04534	NA	GCA_005441655_1_01367	GCA_005576575_1_03938	NA	GCA_005677915_1_00374;GCA_005677915_1_04576	GCA_005703855_1_00374;GCA_005703855_1_04774	GCA_005943205_1_04432;GCA_005943205_1_01069	NA	GCA_006169485_1_01340;GCA_006169485_1_04667	NA	NA
Panaroo_4218	group_904	NA	hypothetical protein	DGQHR-containing domain|DNA sulphur modification protein DndB	NA	NHA	0	39	40	1	0	2.5	0	7.6274e-22	2.08609e-18	2.78146e-20	2	0	2	0.5	0.5	0.78125	0	0	56	0	Chromosome	ERR2693668_01084	ERR2693775_03129	NA	GCA_000940975_1_00601	GCA_002761335_1_03926	GCA_002761355_1_03875	NA	GCA_003641285_1_03841	GCA_003874955_1_01107	GCA_003878515_1_01073	GCA_004224805_1_00377	NA	GCA_005441655_1_01371	GCA_005576575_1_03941	NA	GCA_005677915_1_04573;GCA_005677915_1_00377	GCA_005703855_1_04771;GCA_005703855_1_00377	GCA_005943205_1_01072	NA	GCA_006169485_1_04664;GCA_006169485_1_01343	NA	NA
Panaroo_4200	ccdB	ccdB	Toxin CcdB	Plasmid maintenance toxin/Cell growth inhibitor|Toxin CcdB	NA	NHA	0	39	40	1	0	2.5	0	7.6274e-22	2.08609e-18	2.78146e-20	2	0	2	0.5	0.5	0.78125	0	0	55	0	Chromosome	ERR2693668_01089	ERR2693775_03134	NA	GCA_000940975_1_00596	GCA_002761335_1_03931	GCA_002761355_1_03880	NA	GCA_003641285_1_03846	GCA_003874955_1_01112	GCA_003878515_1_01078	GCA_004224805_1_00382	NA	GCA_005441655_1_01376	GCA_005576575_1_03946	NA	GCA_005677915_1_04568;GCA_005677915_1_00382	GCA_005703855_1_00382;GCA_005703855_1_04766	GCA_005943205_1_01077	NA	GCA_006169485_1_01348;GCA_006169485_1_04659	NA	NA
Panaroo_4142	group_2698	NA	hypothetical protein	NA	NA	NHA	1	40	39	0	2.5	0	0	7.6274e-22	2.08609e-18	2.78146e-20	2	0	2	0.5	0.5	0.625	0	0	40	1	Chromosome	ERR2693668_02419	ERR2693775_02578	NA	GCA_000940975_1_03232	GCA_002761335_1_01367	GCA_002761355_1_01312	NA	GCA_003641285_1_01282	8_refound_64	GCA_003878515_1_03541	GCA_004224805_1_02730	NA	GCA_005441655_1_03675	GCA_005576575_1_01328	NA	GCA_005677915_1_02692	GCA_005703855_1_03826	GCA_005943205_1_03605	NA	GCA_006169485_1_03852	NA	NA
Panaroo_4225	fosA	fosA	Glutathione transferase FosA	Vicinal oxygen chelate (VOC) domain|Glyoxalase/Bleomycin resistance protein/Dihydroxybiphenyl dioxygenase	NA	NHA	0	39	40	1	0	2.5	0	7.6274e-22	2.08609e-18	2.78146e-20	2	0	2	0.5	0.5	0.71875	0	0	70	0	Chromosome	ERR2693668_01074	ERR2693775_03119	NA	GCA_000940975_1_00611	GCA_002761335_1_03916	GCA_002761355_1_03865	NA	GCA_003641285_1_03831	GCA_003874955_1_01096;GCA_003874955_1_04811	GCA_003878515_1_04581;GCA_003878515_1_01063	GCA_004224805_1_04541;GCA_004224805_1_00367	NA	GCA_005441655_1_01360;GCA_005441655_1_04716	GCA_005576575_1_03931	NA	GCA_005677915_1_04583;GCA_005677915_1_00367	GCA_005703855_1_04781;GCA_005703855_1_00367	GCA_005943205_1_04439;GCA_005943205_1_01062	NA	GCA_006169485_1_04674;GCA_006169485_1_01333	NA	NA
Panaroo_4201	group_2872	NA	hypothetical protein	NA	NA	NHA	0	39	40	1	0	2.5	0	7.6274e-22	2.08609e-18	2.78146e-20	2	0	2	0.5	0.5	0.78125	0	0	56	0	Chromosome	ERR2693668_01087	ERR2693775_03132	NA	GCA_000940975_1_00598	GCA_002761335_1_03929	GCA_002761355_1_03878	NA	GCA_003641285_1_03844	GCA_003874955_1_01110	GCA_003878515_1_01076	GCA_004224805_1_00380	NA	GCA_005441655_1_01374	GCA_005576575_1_03944	NA	GCA_005677915_1_00380;GCA_005677915_1_04570	GCA_005703855_1_00380;GCA_005703855_1_04768	GCA_005943205_1_01075	NA	GCA_006169485_1_04661;GCA_006169485_1_01346	NA	NA
Panaroo_4221	group_901	NA	hypothetical protein	NA	NA	NHA	0	39	40	1	0	2.5	0	7.6274e-22	2.08609e-18	2.78146e-20	2	0	2	0.5	0.5	0.71875	0	0	64	0	Chromosome	ERR2693668_01079	ERR2693775_03124	NA	GCA_000940975_1_00606	GCA_002761335_1_03921	GCA_002761355_1_03870	NA	GCA_003641285_1_03836	GCA_003874955_1_01101;GCA_003874955_1_04806	GCA_003878515_1_01068	GCA_004224805_1_00372;GCA_004224805_1_04536	NA	GCA_005441655_1_01365	GCA_005576575_1_03936	NA	GCA_005677915_1_00372;GCA_005677915_1_04578	GCA_005703855_1_04776;GCA_005703855_1_00372	GCA_005943205_1_04434;GCA_005943205_1_01067	NA	GCA_006169485_1_01338;GCA_006169485_1_04669	NA	NA
Panaroo_4207	group_1439	NA	hypothetical protein	NA	NA	NHA	0	39	40	1	0	2.5	0	7.6274e-22	2.08609e-18	2.78146e-20	2	0	2	0.5	0.5	0.6875	0	0	39	0	Chromosome	ERR2693668_00998	ERR2693775_03043	NA	GCA_000940975_1_00687	GCA_002761335_1_03840	GCA_002761355_1_03789	NA	GCA_003641285_1_03755	GCA_003874955_1_01020	GCA_003878515_1_00987	GCA_004224805_1_00291	NA	GCA_005441655_1_01284	GCA_005576575_1_03855	NA	GCA_005677915_1_00291	GCA_005703855_1_00291	GCA_005943205_1_00986	NA	GCA_006169485_1_01257	NA	NA
Panaroo_4202	group_2658	NA	hypothetical protein	NA	NA	NHA	0	39	40	1	0	2.5	0	7.6274e-22	2.08609e-18	2.78146e-20	2	0	2	0.5	0.5	0.75	0	0	39	0	Chromosome	ERR2693668_00937	ERR2693775_02982	NA	GCA_000940975_1_00748	GCA_002761335_1_03779	GCA_002761355_1_03728	NA	GCA_003641285_1_03694	GCA_003874955_1_00959	GCA_003878515_1_00926	GCA_004224805_1_00230	NA	GCA_005441655_1_01223	GCA_005576575_1_03794	NA	GCA_005677915_1_00230	GCA_005703855_1_00230	GCA_005943205_1_00925	NA	GCA_006169485_1_01196	NA	NA
Panaroo_4212	group_965	NA	hypothetical protein	NA	NA	NHA	0	39	40	1	0	2.5	0	7.6274e-22	2.08609e-18	2.78146e-20	2	0	2	0.5	0.5	0.8125	0	0	71	0	Chromosome	ERR2693668_01076	ERR2693775_03121	NA	GCA_000940975_1_00609	GCA_002761335_1_03918	GCA_002761355_1_03867	NA	GCA_003641285_1_03833	GCA_003874955_1_01098;GCA_003874955_1_04809	GCA_003878515_1_01065;GCA_003878515_1_04579	GCA_004224805_1_00369;GCA_004224805_1_04539	NA	GCA_005441655_1_04714;GCA_005441655_1_01362	GCA_005576575_1_03933	NA	GCA_005677915_1_04581;GCA_005677915_1_00369	GCA_005703855_1_04779;GCA_005703855_1_00369	GCA_005943205_1_01064;GCA_005943205_1_04437	NA	GCA_006169485_1_01335;GCA_006169485_1_04672	NA	NA
Panaroo_4203	group_2631	NA	hypothetical protein	NA	NA	NHA	0	39	40	1	0	2.5	0	7.6274e-22	2.08609e-18	2.78146e-20	2	0	2	0.5	0.5	0.875	0	0	39	0	Chromosome	ERR2693668_00938	ERR2693775_02983	NA	GCA_000940975_1_00747	GCA_002761335_1_03780	GCA_002761355_1_03729	NA	GCA_003641285_1_03695	GCA_003874955_1_00960	GCA_003878515_1_00927	GCA_004224805_1_00231	NA	GCA_005441655_1_01224	GCA_005576575_1_03795	NA	GCA_005677915_1_00231	GCA_005703855_1_00231	GCA_005943205_1_00926	NA	GCA_006169485_1_01197	NA	NA
Panaroo_4210	group_1233	NA	hypothetical protein	Immunoglobulin-like fold|PapD-like superfamily|Pili assembly chaperone, C-terminal domain superfamily|Pili assembly chaperone, C-terminal|Pili assembly chaperone, bacterial|Pili assembly chaperone, N-terminal	NA	NHA	0	39	40	1	0	2.5	0	7.6274e-22	2.08609e-18	2.78146e-20	2	0	2	0.5	0.5	0.90625	0	0	39	0	Chromosome	ERR2693668_00996	ERR2693775_03041	NA	GCA_000940975_1_00689	GCA_002761335_1_03838	GCA_002761355_1_03787	NA	GCA_003641285_1_03753	GCA_003874955_1_01018	GCA_003878515_1_00985	GCA_004224805_1_00289	NA	GCA_005441655_1_01282	GCA_005576575_1_03853	NA	GCA_005677915_1_00289	GCA_005703855_1_00289	GCA_005943205_1_00984	NA	GCA_006169485_1_01255	NA	NA
Panaroo_4223	group_899	NA	hypothetical protein	Phospholipase D-like domain	NA	NHA	0	39	40	1	0	2.5	0	7.6274e-22	2.08609e-18	2.78146e-20	2	0	2	0.5	0.5	0.71875	0	0	69	0	Chromosome	ERR2693668_01077	ERR2693775_03122	NA	GCA_000940975_1_00608	GCA_002761335_1_03919	GCA_002761355_1_03868	NA	GCA_003641285_1_03834	GCA_003874955_1_01099;GCA_003874955_1_04808	GCA_003878515_1_01066;GCA_003878515_1_04578	GCA_004224805_1_00370;GCA_004224805_1_04538	NA	GCA_005441655_1_04713;GCA_005441655_1_01363	GCA_005576575_1_03934	NA	GCA_005677915_1_04580;GCA_005677915_1_00370	GCA_005703855_1_04778;GCA_005703855_1_00370	GCA_005943205_1_04436;GCA_005943205_1_01065	NA	GCA_006169485_1_04671;GCA_006169485_1_01336	NA	NA
Panaroo_4211	group_1165	NA	hypothetical protein	Nucleoside-specific channel-forming protein, Tsx-like superfamily|Nucleoside-specific channel-forming protein, Tsx-like	NA	NHA	0	39	40	1	0	2.5	0	7.6274e-22	2.08609e-18	2.78146e-20	2	0	2	0.5	0.5	0.6875	0	0	39	0	Chromosome	ERR2693668_00935	ERR2693775_02980	NA	GCA_000940975_1_00750	GCA_002761335_1_03777	GCA_002761355_1_03726	NA	GCA_003641285_1_03692	GCA_003874955_1_00957	GCA_003878515_1_00924	GCA_004224805_1_00228	NA	GCA_005441655_1_01221	GCA_005576575_1_03792	NA	GCA_005677915_1_00228	GCA_005703855_1_00228	GCA_005943205_1_00923	NA	GCA_006169485_1_01194	NA	NA
Panaroo_4230	yraJ_1	yraJ_1	Outer membrane usher protein YraJ	PapC-like, C-terminal domain superfamily|Outer membrane usher protein|PapC-like, C-terminal domain|PapC, N-terminal domain superfamily|PapC, N-terminal domain|Outer membrane usher protein FimD, plug domain	NA	NHA	0	39	40	1	0	2.5	0	7.6274e-22	2.08609e-18	2.78146e-20	2	0	2	0.5	0.5	0.8125	0	0	39	0	Chromosome	ERR2693668_00997	ERR2693775_03042	NA	GCA_000940975_1_00688	GCA_002761335_1_03839	GCA_002761355_1_03788	NA	GCA_003641285_1_03754	GCA_003874955_1_01019	GCA_003878515_1_00986	GCA_004224805_1_00290	NA	GCA_005441655_1_01283	GCA_005576575_1_03854	NA	GCA_005677915_1_00290	GCA_005703855_1_00290	GCA_005943205_1_00985	NA	GCA_006169485_1_01256	NA	NA
Panaroo_4217	group_905	NA	hypothetical protein	tRNA-guanine(15) transglycosylase-like|Queuine tRNA-ribosyltransferase-like	NA	NHA	0	39	40	1	0	2.5	0	7.6274e-22	2.08609e-18	2.78146e-20	2	0	2	0.5	0.5	0.78125	0	0	56	0	Chromosome	ERR2693668_01085	ERR2693775_03130	NA	GCA_000940975_1_00600	GCA_002761335_1_03927	GCA_002761355_1_03876	NA	GCA_003641285_1_03842	GCA_003874955_1_01108	GCA_003878515_1_01074	GCA_004224805_1_00378	NA	GCA_005441655_1_01372	GCA_005576575_1_03942	NA	GCA_005677915_1_04572;GCA_005677915_1_00378	GCA_005703855_1_00378;GCA_005703855_1_04770	GCA_005943205_1_01073	NA	GCA_006169485_1_04663;GCA_006169485_1_01344	NA	NA
Panaroo_4205	group_2320	NA	hypothetical protein	NA	NA	NHA	0	39	40	1	0	2.5	0	7.6274e-22	2.08609e-18	2.78146e-20	2	0	2	0.5	0.5	0.78125	0	0	39	0	Chromosome	ERR2693668_00931	ERR2693775_02976	NA	GCA_000940975_1_00754	GCA_002761335_1_03773	GCA_002761355_1_03722	NA	GCA_003641285_1_03688	GCA_003874955_1_00953	GCA_003878515_1_00920	GCA_004224805_1_00224	NA	GCA_005441655_1_01217	GCA_005576575_1_03788	NA	GCA_005677915_1_00224	GCA_005703855_1_00224	GCA_005943205_1_00919	NA	GCA_006169485_1_01190	NA	NA
Panaroo_4214	group_909	NA	hypothetical protein	Post-segregation antitoxin CcdA	NA	NHA	0	39	40	1	0	2.5	0	7.6274e-22	2.08609e-18	2.78146e-20	2	0	2	0.5	0.5	0.78125	0	0	55	0	Chromosome	ERR2693668_01090	ERR2693775_03135	NA	GCA_000940975_1_00595	GCA_002761335_1_03932	GCA_002761355_1_03881	NA	GCA_003641285_1_03847	GCA_003874955_1_01113	GCA_003878515_1_01079	GCA_004224805_1_00383	NA	GCA_005441655_1_01377	GCA_005576575_1_03947	NA	GCA_005677915_1_04567;GCA_005677915_1_00383	GCA_005703855_1_00383;GCA_005703855_1_04765	GCA_005943205_1_01078	NA	GCA_006169485_1_01349;GCA_006169485_1_04658	NA	NA
Panaroo_4198	rapA_2~~~rapA_3~~~rapA_1	rapA_2;rapA_3;rapA_1	RNA polymerase-associated protein RapA	SNF2-like, N-terminal domain superfamily|P-loop containing nucleoside triphosphate hydrolase|SNF2, N-terminal|Helicase superfamily 1/2, ATP-binding domain	NA	NHA	0	39	40	1	0	2.5	0	7.6274e-22	2.08609e-18	2.78146e-20	2	0	2	0.5	0.5	0.75	0	0	60	0	Chromosome	ERR2693668_01083	ERR2693775_03128	NA	GCA_000940975_1_00602	GCA_002761335_1_03925	GCA_002761355_1_03874	NA	GCA_003641285_1_03840	GCA_003874955_1_01105;GCA_003874955_1_01106	GCA_003878515_1_01072	GCA_004224805_1_00376	NA	GCA_005441655_1_01369;GCA_005441655_1_01370	GCA_005576575_1_03940	NA	GCA_005677915_1_00376;GCA_005677915_1_04574	GCA_005703855_1_00376;GCA_005703855_1_04772	GCA_005943205_1_01071	NA	GCA_006169485_1_04665;GCA_006169485_1_01342	NA	NA
Panaroo_4222	group_900	NA	hypothetical protein	P-loop containing nucleoside triphosphate hydrolase|Helicase superfamily 1/2, ATP-binding domain|DEAD/DEAH box helicase domain|Helicase, C-terminal	NA	NHA	0	39	40	1	0	2.5	0	7.6274e-22	2.08609e-18	2.78146e-20	2	0	2	0.5	0.5	0.875	0	0	69	0	Chromosome	ERR2693668_01078	ERR2693775_03123	NA	GCA_000940975_1_00607	GCA_002761335_1_03920	GCA_002761355_1_03869	NA	GCA_003641285_1_03835	GCA_003874955_1_01100;GCA_003874955_1_04807	GCA_003878515_1_01067;GCA_003878515_1_04577	GCA_004224805_1_00371;GCA_004224805_1_04537	NA	GCA_005441655_1_01364;GCA_005441655_1_04712	GCA_005576575_1_03935	NA	GCA_005677915_1_00371;GCA_005677915_1_04579	GCA_005703855_1_04777;GCA_005703855_1_00371	GCA_005943205_1_01066;GCA_005943205_1_04435	NA	GCA_006169485_1_04670;GCA_006169485_1_01337	NA	NA
Panaroo_4141	group_2753	NA	hypothetical protein	Domain of unknown function DUF4765	NA	NHA	2	39	38	1	5	2.5	0.00134953	5.957e-19	1.62924e-15	1.8306e-17	2	1	2	0.5	1	0.34375	0	0	41	0	Chromosome	ERR2693668_01807	ERR2693775_01959	NA	GCA_000940975_1_02356	GCA_002761335_1_02244	GCA_002761355_1_02189	NA	GCA_003641285_1_02160	GCA_003874955_1_00599	GCA_003878515_1_01884	GCA_004224805_1_01228	NA	GCA_005441655_1_00863	GCA_005576575_1_02199	NA	GCA_005677915_1_00898	GCA_005703855_1_01215	GCA_005943205_1_01782	NA	GCA_006169485_1_00553	NA	NA
Panaroo_4364	group_586	NA	hypothetical protein	Bacteriophage T4, Gp38, tail fibre assembly	NA	NHA	0	15	40	25	0	62.5	0	1.21236e-05	0.0331581	0.000159414	1	0	1	1	1	0.210526	5	0	10	0	Chromosome	NA	NA	NA	NA	GCA_002761335_1_01225	NA	NA	GCA_003641285_1_01135	NA	GCA_003878515_1_04570	NA	NA	NA	GCA_005576575_1_01186	NA	GCA_005677915_1_04542	GCA_005703855_1_04688	NA	NA	NA	NA	NA
Panaroo_4377	group_310	NA	hypothetical protein	Bacteriophage lambda, Stf, side tail fibre-repeat-2	NA	NHA	0	14	40	26	0	65	0	3.07753e-05	0.0841705	0.00038434	1	0	1	1	1	0.129231	5	0	10	0	Chromosome	NA	NA	NA	NA	GCA_002761335_1_01226	NA	NA	GCA_003641285_1_01136;GCA_003641285_1_01137	NA	GCA_003878515_1_04571	NA	NA	NA	GCA_005576575_1_01187	NA	GCA_005677915_1_04543	GCA_005703855_1_04689	NA	NA	NA	NA	NA
Panaroo_4346	group_659	NA	hypothetical protein	Phage tail fibre protein	NA	NHA	1	16	39	24	2.5	60	0.0384615	5.12922e-05	0.140284	0.00063477	1	1	1	1	1	0.0289971	4	0	11	2	Chromosome	NA	ERR2693775_01481	NA	NA	GCA_002761335_1_01223	NA	NA	GCA_003641285_1_01133	NA	GCA_003878515_1_04568	NA	NA	NA	GCA_005576575_1_01184	NA	GCA_005677915_1_04540	GCA_005703855_1_04686	NA	NA	NA	NA	NA
Panaroo_4071	group_1949	NA	hypothetical protein	Winged helix-like DNA-binding domain superfamily|Putative DNA-binding domain superfamily|Mu-type HTH domain	Victors|16765700; PATRIC_VF|SL1344_2342	NHA	27	40	13	0	67.5	0	0	7.63684e-05	0.208868	0.0009283	1	0	1	1	1	0.0130987	0	0	67	0	Chromosome	ERR2693668_02565	ERR2693775_02785	NA	GCA_000940975_1_03086	GCA_002761335_1_01514	GCA_002761355_1_01458	GCA_002761435_1_01501	GCA_003641285_1_01428	GCA_003874955_1_02879	GCA_003878515_1_03154	GCA_004224805_1_03371	NA	GCA_005441655_1_03287	GCA_005576575_1_01474	GCA_005588875_1_02882	GCA_005677915_1_03267	GCA_005703855_1_03140	GCA_005943205_1_03220	NA	GCA_006169485_1_03464	GCA_006250475_1_03256	GCA_006571245_1_01865
Panaroo_4072	group_1571	NA	hypothetical protein	Domain of unknown function DUF3828	NA	NHA	27	40	13	0	67.5	0	0	7.63684e-05	0.208868	0.0009283	1	0	1	1	1	0.0118988	0	0	67	0	Chromosome	ERR2693668_02564	ERR2693775_02784	NA	GCA_000940975_1_03087	GCA_002761335_1_01513	GCA_002761355_1_01457	GCA_002761435_1_01499	GCA_003641285_1_01427	GCA_003874955_1_02877	GCA_003878515_1_03153	GCA_004224805_1_03370	NA	GCA_005441655_1_03286	GCA_005576575_1_01473	GCA_005588875_1_02880	GCA_005677915_1_03266	GCA_005703855_1_03138	GCA_005943205_1_03219	NA	GCA_006169485_1_03463	GCA_006250475_1_03255	GCA_006571245_1_01864
Panaroo_4409	hin_4~~~hin_1	hin_4;hin_1	DNA-invertase hin	Resolvase, N-terminal catalytic domain|Resolvase-like, N-terminal catalytic domain superfamily|Recombinase, conserved site|Resolvase, HTH domain|Homeobox-like domain superfamily	NA	NHA	0	12	40	28	0	70	0	0.000185466	0.50725	0.00189981	1	0	1	1	1	0.0356964	3	0	9	0	Chromosome	NA	NA	NA	NA	GCA_002761335_1_00148	NA	NA	NA	NA	GCA_003878515_1_04545	NA	NA	NA	GCA_005576575_1_00110	NA	GCA_005677915_1_01418	GCA_005703855_1_03556	NA	NA	GCA_006169485_1_03439	NA	NA
Panaroo_4385	group_2581	NA	hypothetical protein	Translational regulator Com	NA	NHA	0	12	40	28	0	70	0	0.000185466	0.50725	0.00189981	1	0	1	1	1	0.0372963	3	0	9	0	Chromosome	NA	NA	NA	NA	GCA_002761335_1_00149	NA	NA	NA	NA	GCA_003878515_1_04546	NA	NA	NA	GCA_005576575_1_00111	NA	GCA_005677915_1_01419	GCA_005703855_1_03555	NA	NA	GCA_006169485_1_03438	NA	NA
Panaroo_4401	group_1238	NA	hypothetical protein	NA	NA	NHA	0	12	40	28	0	70	0	0.000185466	0.50725	0.00189981	1	0	1	1	1	0.0384962	3	0	9	0	Chromosome	NA	NA	NA	NA	GCA_002761335_1_00150	NA	NA	NA	NA	GCA_003878515_1_04547	NA	NA	NA	GCA_005576575_1_00112	NA	GCA_005677915_1_01420	GCA_005703855_1_03554	NA	NA	GCA_006169485_1_03437	NA	NA
Panaroo_4487	group_1758	NA	hypothetical protein	NA	NA	NHA	0	10	40	30	0	75	0	0.00102966	1	0.0100936	1	0	1	1	1	0.0457954	2	0	8	0	Chromosome	NA	NA	NA	NA	GCA_002761335_1_00151	NA	NA	NA	NA	GCA_003878515_1_04548	NA	NA	NA	GCA_005576575_1_00113	NA	GCA_005677915_1_01421	GCA_005703855_1_03553	NA	NA	NA	NA	NA
Panaroo_4555	group_424	NA	hypothetical protein	NA	NA	NHA	0	9	40	31	0	77.5	0	0.00235825	1	0.0210091	1	0	1	1	1	0.146667	9	0	0	0	Prophage	NA	NA	NA	NA	GCA_002761335_1_01190	NA	NA	NA	NA	GCA_003878515_1_00663	NA	NA	NA	GCA_005576575_1_01151	NA	GCA_005677915_1_01780	GCA_005703855_1_00699	NA	NA	NA	NA	NA
Panaroo_4513	group_2258	NA	hypothetical protein	NA	NA	NHA	0	9	40	31	0	77.5	0	0.00235825	1	0.0210091	1	0	1	1	1	0.123232	9	0	0	0	Prophage	NA	NA	NA	NA	GCA_002761335_1_01195	NA	NA	NA	NA	GCA_003878515_1_00668	NA	NA	NA	GCA_005576575_1_01156	NA	GCA_005677915_1_01775	GCA_005703855_1_00694	NA	NA	NA	NA	NA
Panaroo_4512	group_2422	NA	hypothetical protein	Protein of unknown function DUF2732	NA	NHA	0	9	40	31	0	77.5	0	0.00235825	1	0.0210091	1	0	1	1	1	0.0961904	9	0	0	0	Prophage	NA	NA	NA	NA	GCA_002761335_1_01198	NA	NA	NA	NA	GCA_003878515_1_00671	NA	NA	NA	GCA_005576575_1_01159	NA	GCA_005677915_1_01772	GCA_005703855_1_00691	NA	NA	NA	NA	NA
Panaroo_4511	group_2423	NA	hypothetical protein	Zinc finger, DksA/TraR C4-type|Zinc finger, C4 DksA/TraR-type|Zinc finger, DksA/TraR C4-type conserved site	NA	NHA	0	9	40	31	0	77.5	0	0.00235825	1	0.0210091	1	0	1	1	1	0.163043	9	0	0	0	Prophage	NA	NA	NA	NA	GCA_002761335_1_01199	NA	NA	NA	NA	GCA_003878515_1_00672	NA	NA	NA	GCA_005576575_1_01160	NA	GCA_005677915_1_01771	GCA_005703855_1_00690	NA	NA	NA	NA	NA
Panaroo_4510	group_2424	NA	hypothetical protein	NA	NA	NHA	0	9	40	31	0	77.5	0	0.00235825	1	0.0210091	1	0	1	1	1	0.0937906	9	0	0	0	Prophage	NA	NA	NA	NA	GCA_002761335_1_01202	NA	NA	NA	NA	GCA_003878515_1_00675	NA	NA	NA	GCA_005576575_1_01163	NA	GCA_005677915_1_01768	GCA_005703855_1_00687	NA	NA	NA	NA	NA
Panaroo_4552	bspRIM	bspRIM	Modification methylase BspRI	C-5 cytosine methyltransferase|S-adenosyl-L-methionine-dependent methyltransferase|DNA methylase, C-5 cytosine-specific, active site	NA	NHA	0	9	40	31	0	77.5	0	0.00235825	1	0.0210091	1	0	1	1	1	0.0993901	9	0	0	0	Prophage	NA	NA	NA	NA	GCA_002761335_1_01204	NA	NA	NA	NA	GCA_003878515_1_00677	NA	NA	NA	GCA_005576575_1_01165	NA	GCA_005677915_1_01766	GCA_005703855_1_00685	NA	NA	NA	NA	NA
Panaroo_4522	group_1038	NA	hypothetical protein	Restriction endonuclease, type II, NotI	NA	NHA	0	9	40	31	0	77.5	0	0.00235825	1	0.0210091	1	0	1	1	1	0.110861	9	0	0	0	Prophage	NA	NA	NA	NA	GCA_002761335_1_01205	NA	NA	NA	NA	GCA_003878515_1_00678	NA	NA	NA	GCA_005576575_1_01166	NA	GCA_005677915_1_01765	GCA_005703855_1_00684	NA	NA	NA	NA	NA
Panaroo_4384	group_519	NA	hypothetical protein	NA	NA	NHA	0	13	40	27	0	67.5	0	7.63684e-05	0.208868	0.0009283	1	0	1	1	1	0.0438956	13	0	0	0	Prophage	NA	ERR2693775_00544	NA	NA	GCA_002761335_1_01215	NA	NA	GCA_003641285_1_01125	NA	GCA_003878515_1_00688	NA	NA	NA	GCA_005576575_1_01176	NA	GCA_005677915_1_01755	GCA_005703855_1_00674	NA	NA	NA	NA	NA
Panaroo_4397	group_1506	NA	hypothetical protein	Bacteriophage Mu-like, Gp48	NA	NHA	0	12	40	28	0	70	0	0.000185466	0.50725	0.00189981	1	0	1	1	1	0.0420958	12	0	0	0	Prophage	NA	NA	NA	NA	GCA_002761335_1_00143	NA	NA	NA	NA	GCA_003878515_1_02661	NA	NA	NA	GCA_005576575_1_00105	NA	GCA_005677915_1_03386	GCA_005703855_1_03259	NA	NA	GCA_006169485_1_04551	NA	NA
Panaroo_4406	group_670	NA	hypothetical protein	Baseplate protein J-like	NA	NHA	0	12	40	28	0	70	0	0.000185466	0.50725	0.00189981	1	0	1	1	1	0.039896	12	0	0	0	Prophage	NA	NA	NA	NA	GCA_002761335_1_00142	NA	NA	NA	NA	GCA_003878515_1_02662	NA	NA	NA	GCA_005576575_1_00104	NA	GCA_005677915_1_03387	GCA_005703855_1_03260	NA	NA	GCA_006169485_1_04550	NA	NA
Panaroo_4394	group_1788	NA	hypothetical protein	Bacteriophage Mu, Gp46	NA	NHA	0	12	40	28	0	70	0	0.000185466	0.50725	0.00189981	1	0	1	1	1	0.0409959	12	0	0	0	Prophage	NA	NA	NA	NA	GCA_002761335_1_00141	NA	NA	NA	NA	GCA_003878515_1_02663	NA	NA	NA	GCA_005576575_1_00103	NA	GCA_005677915_1_03388	GCA_005703855_1_03261	NA	NA	GCA_006169485_1_04549	NA	NA
Panaroo_4400	group_1401	NA	hypothetical protein	Phage-associated protein Gp45|Phage baseplate assembly protein V/Gp45|Phage spike trimer	NA	NHA	0	12	40	28	0	70	0	0.000185466	0.50725	0.00189981	1	0	1	1	1	0.0421958	12	0	0	0	Prophage	NA	NA	NA	NA	GCA_002761335_1_00140	NA	NA	NA	NA	GCA_003878515_1_02664	NA	NA	NA	GCA_005576575_1_00102	NA	GCA_005677915_1_03389	GCA_005703855_1_03262	NA	NA	GCA_006169485_1_04548	NA	NA
Panaroo_4410	group_558	NA	hypothetical protein	Baseplate-like, two-layer sandwich fold|Baseplate protein GpP	NA	NHA	0	12	40	28	0	70	0	0.000185466	0.50725	0.00189981	1	0	1	1	1	0.0408959	12	0	0	0	Prophage	NA	NA	NA	NA	GCA_002761335_1_00139	NA	NA	NA	NA	GCA_003878515_1_02665	NA	NA	NA	GCA_005576575_1_00101	NA	GCA_005677915_1_03390	GCA_005703855_1_03263	NA	NA	GCA_006169485_1_04547	NA	NA
Panaroo_4427	group_203	NA	hypothetical protein	DNA circulation, N-terminal	NA	NHA	0	12	40	28	0	70	0	0.000185466	0.50725	0.00189981	1	0	1	1	1	0.040096	12	0	0	0	Prophage	NA	NA	NA	NA	GCA_002761335_1_00138	NA	NA	NA	NA	GCA_003878515_1_02666	NA	NA	NA	GCA_005576575_1_00100	NA	GCA_005677915_1_03391	GCA_005703855_1_03264	NA	NA	GCA_006169485_1_04546	NA	NA
Panaroo_4432	group_54	NA	hypothetical protein	Tape measure protein N-terminal	NA	NHA	0	12	40	28	0	70	0	0.000185466	0.50725	0.00189981	1	0	1	1	1	0.0393961	12	0	0	0	Prophage	NA	NA	NA	NA	GCA_002761335_1_00137	NA	NA	NA	NA	GCA_003878515_1_02667	NA	NA	NA	GCA_005576575_1_00099	NA	GCA_005677915_1_03392	GCA_005703855_1_03265	NA	NA	GCA_006169485_1_04545	NA	NA
Panaroo_4424	group_375	NA	hypothetical protein	Bacteriophage tail protein Gp41, putative	NA	NHA	0	12	40	28	0	70	0	0.000185466	0.50725	0.00189981	1	0	1	1	1	0.0432957	12	0	0	0	Prophage	NA	NA	NA	NA	GCA_002761335_1_00136	NA	NA	NA	NA	GCA_003878515_1_02668	NA	NA	NA	GCA_005576575_1_00098	NA	GCA_005677915_1_03393	GCA_005703855_1_03266	NA	NA	GCA_006169485_1_04544	NA	NA
Panaroo_4391	group_1998	NA	hypothetical protein	Bacteriophage Mu, GpM, tail tube	NA	NHA	0	12	40	28	0	70	0	0.000185466	0.50725	0.00189981	1	0	1	1	1	0.0379962	12	0	0	0	Prophage	NA	NA	NA	NA	GCA_002761335_1_00135	NA	NA	NA	NA	GCA_003878515_1_02669	NA	NA	NA	GCA_005576575_1_00097	NA	GCA_005677915_1_03394	GCA_005703855_1_03267	NA	NA	GCA_006169485_1_04543	NA	NA
Panaroo_4428	group_201	NA	hypothetical protein	Tail sheath protein|Tail sheath protein, C-terminal domain|Tail sheath protein, subtilisin-like domain	NA	NHA	0	12	40	28	0	70	0	0.000185466	0.50725	0.00189981	1	0	1	1	1	0.0420958	12	0	0	0	Prophage	NA	NA	NA	NA	GCA_002761335_1_00134	NA	NA	NA	NA	GCA_003878515_1_02670	NA	NA	NA	GCA_005576575_1_00096	NA	GCA_005677915_1_03395	GCA_005703855_1_03268	NA	NA	GCA_006169485_1_04542	NA	NA
Panaroo_4421	group_390	NA	hypothetical protein	Protein of unknown function DUF2635	NA	NHA	0	12	40	28	0	70	0	0.000185466	0.50725	0.00189981	1	0	1	1	1	0.0381962	12	0	0	0	Prophage	NA	NA	NA	NA	GCA_002761335_1_00133	NA	NA	NA	NA	GCA_003878515_1_02671	NA	NA	NA	GCA_005576575_1_00095	NA	GCA_005677915_1_03396	GCA_005703855_1_03269	NA	NA	GCA_006169485_1_04541	NA	NA
Panaroo_4398	group_1490	NA	hypothetical protein	Bacteriophage Mu, Gp37	NA	NHA	0	12	40	28	0	70	0	0.000185466	0.50725	0.00189981	1	0	1	1	1	0.0429957	12	0	0	0	Prophage	NA	NA	NA	NA	GCA_002761335_1_00132	NA	NA	NA	NA	GCA_003878515_1_02672	NA	NA	NA	GCA_005576575_1_00094	NA	GCA_005677915_1_03397	GCA_005703855_1_03270	NA	NA	GCA_006169485_1_04540	NA	NA
Panaroo_4417	group_475	NA	hypothetical protein	Bacteriophage Mu, Gp36	NA	NHA	0	12	40	28	0	70	0	0.000185466	0.50725	0.00189981	1	0	1	1	1	0.0411959	12	0	0	0	Prophage	NA	NA	NA	NA	GCA_002761335_1_00131	NA	NA	NA	NA	GCA_003878515_1_02673	NA	NA	NA	GCA_005576575_1_00093	NA	GCA_005677915_1_03398	GCA_005703855_1_03271	NA	NA	GCA_006169485_1_04539	NA	NA
Panaroo_4426	group_240	NA	hypothetical protein	Mu-like prophage FluMu N-terminal domain	NA	NHA	0	12	40	28	0	70	0	0.000185466	0.50725	0.00189981	1	0	1	1	1	0.039696	12	0	0	0	Prophage	NA	NA	NA	NA	GCA_002761335_1_00130	NA	NA	NA	NA	GCA_003878515_1_02674	NA	NA	NA	GCA_005576575_1_00092	NA	GCA_005677915_1_03399	GCA_005703855_1_03272	NA	NA	GCA_006169485_1_04538	NA	NA
Panaroo_4420	group_419	NA	hypothetical protein	Bacteriophage Mu, GpT	NA	NHA	0	12	40	28	0	70	0	0.000185466	0.50725	0.00189981	1	0	1	1	1	0.0379962	12	0	0	0	Prophage	NA	NA	NA	NA	GCA_002761335_1_00129	NA	NA	NA	NA	GCA_003878515_1_02675	NA	NA	NA	GCA_005576575_1_00091	NA	GCA_005677915_1_03400	GCA_005703855_1_03273	NA	NA	GCA_006169485_1_04537	NA	NA
Panaroo_4408	group_612	NA	hypothetical protein	Protease, Mu phage/prophage I type	NA	NHA	0	12	40	28	0	70	0	0.000185466	0.50725	0.00189981	1	0	1	1	1	0.040496	12	0	0	0	Prophage	NA	NA	NA	NA	GCA_002761335_1_00128	NA	NA	NA	NA	GCA_003878515_1_02676	NA	NA	NA	GCA_005576575_1_00090	NA	GCA_005677915_1_03401	GCA_005703855_1_03274	NA	NA	GCA_006169485_1_04536	NA	NA
Panaroo_4429	group_198	NA	hypothetical protein	Phage virion morphogensis protein	NA	NHA	0	12	40	28	0	70	0	0.000185466	0.50725	0.00189981	1	0	1	1	1	0.039596	12	0	0	0	Prophage	NA	NA	NA	NA	GCA_002761335_1_00127	NA	NA	NA	NA	GCA_003878515_1_02677	NA	NA	NA	GCA_005576575_1_00089	NA	GCA_005677915_1_03402	GCA_005703855_1_03275	NA	NA	GCA_006169485_1_04535	NA	NA
Panaroo_4422	group_385	NA	hypothetical protein	Phage head morphogenesis domain	NA	NHA	0	12	40	28	0	70	0	0.000185466	0.50725	0.00189981	1	0	1	1	1	0.039996	12	0	0	0	Prophage	NA	NA	NA	NA	GCA_002761335_1_00126	NA	NA	NA	NA	GCA_003878515_1_02678	NA	NA	NA	GCA_005576575_1_00088	NA	GCA_005677915_1_03403	GCA_005703855_1_03276	NA	NA	GCA_006169485_1_04534	NA	NA
Panaroo_4430	group_160	NA	hypothetical protein	Protein of unknown function DUF935	NA	NHA	0	12	40	28	0	70	0	0.000185466	0.50725	0.00189981	1	0	1	1	1	0.0424958	12	0	0	0	Prophage	NA	NA	NA	NA	GCA_002761335_1_00125	NA	NA	NA	NA	GCA_003878515_1_02679	NA	NA	NA	GCA_005576575_1_00087	NA	GCA_005677915_1_03404	GCA_005703855_1_03277	NA	NA	GCA_006169485_1_04533	NA	NA
Panaroo_4431	group_126	NA	hypothetical protein	P-loop containing nucleoside triphosphate hydrolase|Bacteriophage Mu, Gp28	NA	NHA	0	12	40	28	0	70	0	0.000185466	0.50725	0.00189981	1	0	1	1	1	0.0430957	12	0	0	0	Prophage	NA	NA	NA	NA	GCA_002761335_1_00124	NA	NA	NA	NA	GCA_003878515_1_02680	NA	NA	NA	GCA_005576575_1_00086	NA	GCA_005677915_1_03405	GCA_005703855_1_03278	NA	NA	GCA_006169485_1_04532	NA	NA
Panaroo_4399	group_1435	NA	hypothetical protein	Bacteriophage Mu, Gp27	NA	NHA	0	12	40	28	0	70	0	0.000185466	0.50725	0.00189981	1	0	1	1	1	0.0394961	12	0	0	0	Prophage	NA	NA	NA	NA	GCA_002761335_1_00123	NA	NA	NA	NA	GCA_003878515_1_02681	NA	NA	NA	GCA_005576575_1_00085	NA	GCA_005677915_1_03406	GCA_005703855_1_03279	NA	NA	GCA_006169485_1_04529	NA	NA
Panaroo_4388	group_2215	NA	hypothetical protein	Winged helix DNA-binding domain superfamily	NA	NHA	0	12	40	28	0	70	0	0.000185466	0.50725	0.00189981	1	0	1	1	1	0.039896	12	0	0	0	Prophage	NA	NA	NA	NA	GCA_002761335_1_00122	NA	NA	NA	NA	GCA_003878515_1_02682	NA	NA	NA	GCA_005576575_1_00084	NA	GCA_005677915_1_03407	GCA_005703855_1_03280	NA	NA	GCA_006169485_1_04528	NA	NA
Panaroo_4412	group_556	NA	hypothetical protein	Bacteriophage Mu, Gp25	NA	NHA	0	12	40	28	0	70	0	0.000185466	0.50725	0.00189981	1	0	1	1	1	0.0421958	12	0	0	0	Prophage	NA	NA	NA	NA	GCA_002761335_1_00121	NA	NA	NA	NA	GCA_003878515_1_02683	NA	NA	NA	GCA_005576575_1_00083	NA	GCA_005677915_1_03408	GCA_005703855_1_03281	NA	NA	GCA_006169485_1_04527	NA	NA
Panaroo_4413	group_528	NA	hypothetical protein	NA	NA	NHA	0	12	40	28	0	70	0	0.000185466	0.50725	0.00189981	1	0	1	1	1	0.0380962	12	0	0	0	Prophage	NA	NA	NA	NA	GCA_002761335_1_00120	NA	NA	NA	NA	GCA_003878515_1_02684	NA	NA	NA	GCA_005576575_1_00082	NA	GCA_005677915_1_03409	GCA_005703855_1_03282	NA	NA	GCA_006169485_1_04526	NA	NA
Panaroo_4425	group_290	NA	hypothetical protein	NA	NA	NHA	0	12	40	28	0	70	0	0.000185466	0.50725	0.00189981	1	0	1	1	1	0.0390961	12	0	0	0	Prophage	NA	NA	NA	NA	GCA_002761335_1_00119	NA	NA	NA	NA	GCA_003878515_1_02685	NA	NA	NA	GCA_005576575_1_00081	NA	GCA_005677915_1_03410	GCA_005703855_1_03283	NA	NA	GCA_006169485_1_04525	NA	NA
Panaroo_4395	group_1583	NA	hypothetical protein	Endolysin T4 type|SAR-endolysin-like|Glycoside hydrolase, family 24|Lysozyme domain superfamily|Lysozyme-like domain superfamily	NA	NHA	0	12	40	28	0	70	0	0.000185466	0.50725	0.00189981	1	0	1	1	1	0.0387961	12	0	0	0	Prophage	NA	NA	NA	NA	GCA_002761335_1_00118	NA	NA	NA	NA	GCA_003878515_1_02686	NA	NA	NA	GCA_005576575_1_00080	NA	GCA_005677915_1_03411	GCA_005703855_1_03284	NA	NA	GCA_006169485_1_04524	NA	NA
Panaroo_4393	group_1823	NA	hypothetical protein	Mor transcription activator|Homeobox-like domain superfamily	NA	NHA	0	12	40	28	0	70	0	0.000185466	0.50725	0.00189981	1	0	1	1	1	0.0370963	12	0	0	0	Prophage	NA	NA	NA	NA	GCA_002761335_1_00117	NA	NA	NA	NA	GCA_003878515_1_02687	NA	NA	NA	GCA_005576575_1_00079	NA	GCA_005677915_1_03412	GCA_005703855_1_03285	NA	NA	GCA_006169485_1_04523	NA	NA
Panaroo_4414	group_526	NA	hypothetical protein	NA	NA	NHA	0	12	40	28	0	70	0	0.000185466	0.50725	0.00189981	1	0	1	1	1	0.0432957	12	0	0	0	Prophage	NA	NA	NA	NA	GCA_002761335_1_00116	NA	NA	NA	NA	GCA_003878515_1_02690	NA	NA	NA	GCA_005576575_1_00078	NA	GCA_005677915_1_03413	GCA_005703855_1_03286	NA	NA	GCA_006169485_1_04520	NA	NA
Panaroo_4392	group_1893	NA	hypothetical protein	Mor transcription activator|Homeobox-like domain superfamily	NA	NHA	0	12	40	28	0	70	0	0.000185466	0.50725	0.00189981	1	0	1	1	1	0.0378962	12	0	0	0	Prophage	NA	NA	NA	NA	GCA_002761335_1_00115	NA	NA	NA	NA	GCA_003878515_1_02691	NA	NA	NA	GCA_005576575_1_00077	NA	GCA_005677915_1_03414	GCA_005703855_1_03287	NA	NA	GCA_006169485_1_04519	NA	NA
Panaroo_4415	group_525	NA	hypothetical protein	Bacteriophage Mu, Gp16	NA	NHA	0	12	40	28	0	70	0	0.000185466	0.50725	0.00189981	1	0	1	1	1	0.0382962	12	0	0	0	Prophage	NA	NA	NA	NA	GCA_002761335_1_00114	NA	NA	NA	NA	GCA_003878515_1_02692	NA	NA	NA	GCA_005576575_1_00076	NA	GCA_005677915_1_03415	GCA_005703855_1_03288	NA	NA	GCA_006169485_1_04518	NA	NA
Panaroo_4407	group_643	NA	hypothetical protein	NA	NA	NHA	0	12	40	28	0	70	0	0.000185466	0.50725	0.00189981	1	0	1	1	1	0.039796	12	0	0	0	Prophage	NA	NA	NA	NA	GCA_002761335_1_00111	NA	NA	NA	NA	GCA_003878515_1_02694	NA	NA	NA	GCA_005576575_1_00073	NA	GCA_005677915_1_03418	GCA_005703855_1_03291	NA	NA	GCA_006169485_1_04514	NA	NA
Panaroo_4416	group_490	NA	hypothetical protein	NA	NA	NHA	0	12	40	28	0	70	0	0.000185466	0.50725	0.00189981	1	0	1	1	1	0.039596	12	0	0	0	Prophage	NA	NA	NA	NA	GCA_002761335_1_00110	NA	NA	NA	NA	GCA_003878515_1_02695	NA	NA	NA	GCA_005576575_1_00072	NA	GCA_005677915_1_03419	GCA_005703855_1_03292	NA	NA	GCA_006169485_1_04513	NA	NA
Panaroo_4396	group_1562	NA	hypothetical protein	Host-nuclease inhibitor protein Gam	NA	NHA	0	12	40	28	0	70	0	0.000185466	0.50725	0.00189981	1	0	1	1	1	0.0372963	12	0	0	0	Prophage	NA	NA	NA	NA	GCA_002761335_1_00109	NA	NA	NA	NA	GCA_003878515_1_02696	NA	NA	NA	GCA_005576575_1_00071	NA	GCA_005677915_1_03420	GCA_005703855_1_03293	NA	NA	GCA_006169485_1_04512	NA	NA
Panaroo_4387	group_2223	NA	hypothetical protein	NA	NA	NHA	0	12	40	28	0	70	0	0.000185466	0.50725	0.00189981	1	0	1	1	1	0.0415958	12	0	0	0	Prophage	NA	NA	NA	NA	GCA_002761335_1_00108	NA	NA	NA	NA	GCA_003878515_1_02697	NA	NA	NA	GCA_005576575_1_00070	NA	GCA_005677915_1_03421	GCA_005703855_1_03294	NA	NA	GCA_006169485_1_04511	NA	NA
Panaroo_4411	group_557	NA	hypothetical protein	NA	NA	NHA	0	12	40	28	0	70	0	0.000185466	0.50725	0.00189981	1	0	1	1	1	0.040096	12	0	0	0	Prophage	NA	NA	NA	NA	GCA_002761335_1_00107	NA	NA	NA	NA	GCA_003878515_1_02698	NA	NA	NA	GCA_005576575_1_00069	NA	GCA_005677915_1_03422	GCA_005703855_1_03295	NA	NA	GCA_006169485_1_04510	NA	NA
Panaroo_4483	group_2282	NA	hypothetical protein	NA	NA	NHA	0	10	40	30	0	75	0	0.00102966	1	0.0100936	1	0	1	1	1	0.0514949	10	0	0	0	Prophage	NA	NA	NA	NA	GCA_002761335_1_00106	NA	NA	NA	NA	GCA_003878515_1_02699	NA	NA	NA	GCA_005576575_1_00068	NA	GCA_005677915_1_03423	GCA_005703855_1_03296	NA	NA	NA	NA	NA
Panaroo_4456	group_566	NA	hypothetical protein	NA	NA	NHA	0	11	40	29	0	72.5	0	0.000441281	1	0.00445352	1	0	1	1	1	0.070493	11	0	0	0	Prophage	NA	NA	NA	NA	GCA_002761335_1_00105	NA	NA	NA	NA	GCA_003878515_1_02700	NA	NA	NA	GCA_005576575_1_00067	NA	GCA_005677915_1_03424	GCA_005703855_1_03297	NA	NA	NA	NA	NA
Panaroo_4386	group_2421	NA	hypothetical protein	NA	NA	NHA	0	12	40	28	0	70	0	0.000185466	0.50725	0.00189981	1	0	1	1	1	0.0376962	12	0	0	0	Prophage	NA	NA	NA	NA	GCA_002761335_1_00104	NA	NA	NA	NA	GCA_003878515_1_02701	NA	NA	NA	GCA_005576575_1_00066	NA	GCA_005677915_1_03425	GCA_005703855_1_03298	NA	NA	GCA_006169485_1_04507	NA	NA
Panaroo_4402	group_997	NA	hypothetical protein	P-loop containing nucleoside triphosphate hydrolase|B transposition protein, C-terminal domain superfamily|B transposition protein, C-terminal|AAA+ ATPase domain|Lambda repressor-like, DNA-binding domain superfamily	NA	NHA	0	12	40	28	0	70	0	0.000185466	0.50725	0.00189981	1	0	1	1	1	0.0422958	12	0	0	0	Prophage	NA	NA	NA	NA	GCA_002761335_1_00103	NA	NA	NA	NA	GCA_003878515_1_02702	NA	NA	NA	GCA_005576575_1_00065	NA	GCA_005677915_1_03426	GCA_005703855_1_03299	NA	NA	GCA_006169485_1_04506	NA	NA
Panaroo_4419	group_436	NA	hypothetical protein	Putative DNA-binding domain superfamily|Ribonuclease H-like superfamily|Winged helix-like DNA-binding domain superfamily|Transposase, Mu, C-terminal|Transposase-like, Mu, C-terminal|Mu-type HTH domain|Bacteriophage Mu, transposase|Homeobox-like domain superfamily|Ribonuclease H superfamily|Mu DNA binding, I gamma subdomain	NA	NHA	0	12	40	28	0	70	0	0.000185466	0.50725	0.00189981	1	0	1	1	1	0.0437956	12	0	0	0	Prophage	NA	NA	NA	NA	GCA_002761335_1_00102	NA	NA	NA	NA	GCA_003878515_1_02703	NA	NA	NA	GCA_005576575_1_00064	NA	GCA_005677915_1_03427	GCA_005703855_1_03300	NA	NA	GCA_006169485_1_04505	NA	NA
Panaroo_4628	group_500	NA	hypothetical protein	HNH endonuclease|HNH nuclease	NA	NHA	0	8	40	32	0	80	0	0.00530605	1	0.0452089	2	0	2	0.5	0.5	0.0341966	8	0	0	0	Prophage	NA	NA	NA	NA	NA	NA	NA	NA	GCA_003874955_1_00139	GCA_003878515_1_03762	NA	NA	NA	NA	NA	NA	NA	NA	NA	NA	NA	NA
Panaroo_4519	group_1630	NA	hypothetical protein	Putative phage terminase, small subunit, P27 family	NA	NHA	0	9	40	31	0	77.5	0	0.00235825	1	0.0210091	2	0	2	0.5	0.5	0.0177982	9	0	0	0	Prophage	NA	NA	NA	NA	NA	NA	NA	NA	GCA_003874955_1_00140	GCA_003878515_1_03763	NA	NA	NA	NA	NA	NA	NA	NA	NA	NA	NA	NA
Panaroo_4564	group_109	NA	hypothetical protein	P-loop containing nucleoside triphosphate hydrolase|Terminase large subunit, Lambdalikevirus-type	NA	NHA	0	9	40	31	0	77.5	0	0.00235825	1	0.0210091	2	0	2	0.5	0.5	0.0178982	9	0	0	0	Prophage	NA	NA	NA	NA	NA	NA	NA	NA	GCA_003874955_1_00141	GCA_003878515_1_03764	NA	NA	NA	NA	NA	NA	NA	NA	NA	NA	NA	NA
Panaroo_4559	group_382	NA	hypothetical protein	NA	NA	NHA	0	9	40	31	0	77.5	0	0.00235825	1	0.0210091	2	0	2	0.5	0.5	0.0164984	9	0	0	0	Prophage	NA	NA	NA	NA	NA	NA	NA	NA	GCA_003874955_1_00142	GCA_003878515_1_03765	NA	NA	NA	NA	NA	NA	NA	NA	NA	NA	NA	NA
Panaroo_4557	group_399	NA	hypothetical protein	Bacteriophage/Gene transfer agent portal protein|Phage portal protein, HK97	NA	NHA	0	9	40	31	0	77.5	0	0.00235825	1	0.0210091	2	0	2	0.5	0.5	0.0152985	9	0	0	0	Prophage	NA	NA	NA	NA	NA	NA	NA	NA	GCA_003874955_1_00143	GCA_003878515_1_03766	NA	NA	NA	NA	NA	NA	NA	NA	NA	NA	NA	NA
Panaroo_4556	group_411	NA	hypothetical protein	Prohead protease	NA	NHA	0	9	40	31	0	77.5	0	0.00235825	1	0.0210091	2	0	2	0.5	0.5	0.0160984	9	0	0	0	Prophage	NA	NA	NA	NA	NA	NA	NA	NA	GCA_003874955_1_00144	GCA_003878515_1_03767	NA	NA	NA	NA	NA	NA	NA	NA	NA	NA	NA	NA
Panaroo_4558	group_392	NA	hypothetical protein	Phage capsid	NA	NHA	0	9	40	31	0	77.5	0	0.00235825	1	0.0210091	2	0	2	0.5	0.5	0.0166983	9	0	0	0	Prophage	NA	NA	NA	NA	NA	NA	NA	NA	GCA_003874955_1_00145	GCA_003878515_1_03768	NA	NA	NA	NA	NA	NA	NA	NA	NA	NA	NA	NA
Panaroo_4537	group_651	NA	hypothetical protein	NA	NA	NHA	0	9	40	31	0	77.5	0	0.00235825	1	0.0210091	2	0	2	0.5	0.5	0.0172983	9	0	0	0	Prophage	NA	NA	NA	NA	NA	NA	NA	NA	GCA_003874955_1_00146	GCA_003878515_1_03769	NA	NA	NA	NA	NA	NA	NA	NA	NA	NA	NA	NA
Panaroo_4547	group_523	NA	hypothetical protein	Phage gp6-like head-tail connector protein	NA	NHA	0	9	40	31	0	77.5	0	0.00235825	1	0.0210091	2	0	2	0.5	0.5	0.0189981	9	0	0	0	Prophage	NA	NA	NA	NA	NA	NA	NA	NA	GCA_003874955_1_00147	GCA_003878515_1_03770	NA	NA	NA	NA	NA	NA	NA	NA	NA	NA	NA	NA
Panaroo_4356	group_524	NA	hypothetical protein	NA	NA	NHA	0	16	40	24	0	60	0	4.66293e-06	0.0127531	6.28232e-05	2	0	2	0.5	0.5	0.0227977	16	0	0	0	Prophage	NA	NA	NA	GCA_000940975_1_01705	NA	NA	NA	NA	GCA_003874955_1_00149	GCA_003878515_1_03772	NA	NA	NA	NA	NA	NA	NA	GCA_005943205_1_01580	NA	NA	NA	NA
Panaroo_4354	group_654	NA	hypothetical protein	NA	NA	NHA	0	16	40	24	0	60	0	4.66293e-06	0.0127531	6.28232e-05	2	0	2	0.5	0.5	0.0252975	16	0	0	0	Prophage	NA	NA	NA	GCA_000940975_1_01706	NA	NA	NA	NA	GCA_003874955_1_00150	GCA_003878515_1_03773	NA	NA	NA	NA	NA	NA	NA	GCA_005943205_1_01581	NA	NA	NA	NA
Panaroo_4353	group_704	NA	hypothetical protein	Protein of unknown function DUF2635	NA	NHA	0	16	40	24	0	60	0	4.66293e-06	0.0127531	6.28232e-05	2	0	2	0.5	0.5	0.0241976	16	0	0	0	Prophage	NA	NA	NA	GCA_000940975_1_01707	NA	NA	NA	NA	GCA_003874955_1_00151	GCA_003878515_1_03774	NA	NA	NA	NA	NA	NA	NA	GCA_005943205_1_01582	NA	NA	NA	NA
Panaroo_4352	group_722	NA	hypothetical protein	Tail sheath protein, C-terminal domain|Tail sheath protein, subtilisin-like domain|Phage tail sheath protein, beta-sandwich domain|Tail sheath protein	NA	NHA	0	16	40	24	0	60	0	4.66293e-06	0.0127531	6.28232e-05	2	0	2	0.5	0.5	0.0229977	16	0	0	0	Prophage	NA	NA	NA	GCA_000940975_1_01708	NA	NA	NA	NA	GCA_003874955_1_00152	GCA_003878515_1_03775	NA	NA	NA	NA	NA	NA	NA	GCA_005943205_1_01583	NA	NA	NA	NA
Panaroo_4351	group_731	NA	hypothetical protein	Bacteriophage Mu, GpM, tail tube	NA	NHA	0	16	40	24	0	60	0	4.66293e-06	0.0127531	6.28232e-05	2	0	2	0.5	0.5	0.0234977	16	0	0	0	Prophage	NA	NA	NA	GCA_000940975_1_01709	NA	NA	NA	NA	GCA_003874955_1_00153	GCA_003878515_1_03776	NA	NA	NA	NA	NA	NA	NA	GCA_005943205_1_01584	NA	NA	NA	NA
Panaroo_4367	group_2281	NA	hypothetical protein	Bacteriophage tail protein Gp41, putative	NA	NHA	0	14	40	26	0	65	0	3.07753e-05	0.0841705	0.00038434	2	0	2	0.5	0.5	0.0684932	14	0	0	0	Prophage	NA	NA	NA	GCA_000940975_1_01710	NA	NA	NA	NA	GCA_003874955_1_00154	GCA_003878515_1_03777	NA	NA	NA	NA	NA	NA	NA	GCA_005943205_1_01585	NA	NA	NA	NA
Panaroo_4373	group_567	NA	hypothetical protein	Phage tail tape measure protein	NA	NHA	0	14	40	26	0	65	0	3.07753e-05	0.0841705	0.00038434	2	0	2	0.5	0.5	0.0653935	14	0	0	0	Prophage	NA	NA	NA	GCA_000940975_1_01711	NA	NA	NA	NA	GCA_003874955_1_00155	GCA_003878515_1_03778	NA	NA	NA	NA	NA	NA	NA	GCA_005943205_1_01586	NA	NA	NA	NA
Panaroo_4376	group_423	NA	hypothetical protein	DNA circulation, N-terminal	NA	NHA	0	14	40	26	0	65	0	3.07753e-05	0.0841705	0.00038434	2	0	2	0.5	0.5	0.0639936	14	0	0	0	Prophage	NA	NA	NA	GCA_000940975_1_01713	NA	NA	NA	NA	GCA_003874955_1_00156	GCA_003878515_1_03780	NA	NA	NA	NA	NA	NA	NA	GCA_005943205_1_01588	NA	NA	NA	NA
Panaroo_4372	group_683	NA	hypothetical protein	Baseplate protein GpP|Baseplate-like, two-layer sandwich fold	NA	NHA	0	14	40	26	0	65	0	3.07753e-05	0.0841705	0.00038434	2	0	2	0.5	0.5	0.0626937	14	0	0	0	Prophage	NA	NA	NA	GCA_000940975_1_01714	NA	NA	NA	NA	GCA_003874955_1_00157	GCA_003878515_1_03781	NA	NA	NA	NA	NA	NA	NA	GCA_005943205_1_01589	NA	NA	NA	NA
Panaroo_4375	group_425	NA	hypothetical protein	Phage-associated protein Gp45|Phage baseplate assembly protein V/Gp45	NA	NHA	0	14	40	26	0	65	0	3.07753e-05	0.0841705	0.00038434	2	0	2	0.5	0.5	0.0642936	14	0	0	0	Prophage	NA	NA	NA	GCA_000940975_1_01715	NA	NA	NA	NA	GCA_003874955_1_00158	GCA_003878515_1_03782	NA	NA	NA	NA	NA	NA	NA	GCA_005943205_1_01590	NA	NA	NA	NA
Panaroo_4368	group_1813	NA	hypothetical protein	Bacteriophage Mu, Gp46	NA	NHA	0	14	40	26	0	65	0	3.07753e-05	0.0841705	0.00038434	2	0	2	0.5	0.5	0.0622938	14	0	0	0	Prophage	NA	NA	NA	GCA_000940975_1_01716	NA	NA	NA	NA	GCA_003874955_1_00159	GCA_003878515_1_03783	NA	NA	NA	NA	NA	NA	NA	GCA_005943205_1_01591	NA	NA	NA	NA
Panaroo_4374	group_473	NA	hypothetical protein	Baseplate protein J-like	NA	NHA	0	14	40	26	0	65	0	3.07753e-05	0.0841705	0.00038434	2	0	2	0.5	0.5	0.0639936	14	0	0	0	Prophage	NA	NA	NA	GCA_000940975_1_01717	NA	NA	NA	NA	GCA_003874955_1_00160	GCA_003878515_1_03784	NA	NA	NA	NA	NA	NA	NA	GCA_005943205_1_01592	NA	NA	NA	NA
Panaroo_4370	group_1419	NA	hypothetical protein	Bacteriophage Mu-like, Gp48	NA	NHA	0	14	40	26	0	65	0	3.07753e-05	0.0841705	0.00038434	2	0	2	0.5	0.5	0.0618938	14	0	0	0	Prophage	NA	NA	NA	GCA_000940975_1_01718	NA	NA	NA	NA	GCA_003874955_1_00161	GCA_003878515_1_03785	NA	NA	NA	NA	NA	NA	NA	GCA_005943205_1_01593	NA	NA	NA	NA
Panaroo_4502	group_416	intQ	Putative defective protein IntQ	Integrase, catalytic domain|Integrase-like, catalytic domain superfamily|Integrase/recombinase, N-terminal|Core-binding (CB) domain|Min27-like integrase, DNA-binding domain|DNA breaking-rejoining enzyme, catalytic core	NA	NHA	0	10	40	30	0	75	0	0.00102966	1	0.0100936	2	0	2	0.5	0.5	0.120178	9	0	1	0	Prophage	NA	NA	NA	GCA_000940975_1_01653	NA	NA	NA	NA	NA	NA	NA	NA	NA	NA	NA	NA	NA	GCA_005943205_1_01528	NA	NA	NA	NA
Panaroo_4505	group_371	NA	hypothetical protein	DNA damage-inducible protein DinI-like|DinI-like superfamily	NA	NHA	0	10	40	30	0	75	0	0.00102966	1	0.0100936	2	0	2	0.5	0.5	0.111386	7	0	3	0	Prophage	NA	NA	NA	GCA_000940975_1_01723	NA	NA	NA	NA	NA	NA	NA	NA	NA	NA	NA	NA	NA	GCA_005943205_1_01598	NA	NA	NA	NA
Panaroo_4499	group_653	NA	hypothetical protein	Bacteriophage SPP1, head-tail adaptor|Bacteriophage SPP1, head-tail adaptor superfamily	NA	NHA	0	10	40	30	0	75	0	0.00102966	1	0.0100936	1	0	1	1	1	0.21875	10	0	0	0	Prophage	NA	NA	NA	GCA_000940975_1_01704	NA	NA	NA	NA	NA	NA	NA	NA	NA	NA	NA	NA	NA	GCA_005943205_1_01579	NA	NA	NA	NA
Panaroo_4506	sopE	sopE	Guanine nucleotide exchange factor SopE	Guanine nucleotide exchange factor SopE, GEF domain|SopE-like, GEF domain superfamily|Guanine nucleotide exchange factor SopE|Guanine nucleotide exchange factor SopE, N-terminal domain	PATRIC_VF|SEN1155	NHA	0	10	40	30	0	75	0	0.00102966	1	0.0100936	2	0	2	0.5	0.5	0.25	9	0	1	0	Prophage	NA	NA	NA	GCA_000940975_1_01721	NA	NA	NA	NA	NA	NA	NA	NA	NA	NA	NA	NA	NA	GCA_005943205_1_01596	NA	NA	NA	NA
Panaroo_4520	group_1627	NA	hypothetical protein	NA	NA	NHA	0	9	40	31	0	77.5	0	0.00235825	1	0.0210091	1	0	1	1	1	0.25	9	0	0	0	Prophage	NA	NA	NA	GCA_000940975_1_01712	NA	NA	NA	NA	NA	NA	NA	NA	NA	NA	NA	NA	NA	GCA_005943205_1_01587	NA	NA	NA	NA
[truncated: 58 more columns]

## Sheet: Table S3 3
Gene	Gene_Name	Non-unique Gene name	Annotation	IPS_Annotation	VFDB_PATRIC_Victor	Associated_Phenotype	Number_pos_present_in	Number_neg_present_in	Number_pos_not_present_in	Number_neg_not_present_in	Sensitivity	Specificity	Odds_ratio	Naive_p	Bonferroni_p	Benjamini_H_p	Max_Pairwise_comparisons	Max_supporting_pairs	Max_opposing_pairs	Best_pairwise_comp_p	Worst_pairwise_comp_p	Empirical_p	Prophage_borne_Number	Plasmid_borne_Number	Chromosomal_Number	Undetermined_Number	Gene_Origin_Classification	ERR2693668_NHA	ERR2693775_NHA	GCA_000238455_3_HA	GCA_000940975_1_NHA	GCA_002761335_1_NHA	GCA_002761355_1_NHA	GCA_002761415_1_HA	GCA_003641285_1_NHA	GCA_003760465_1_HA	GCA_003874955_1_NHA	GCA_003878515_1_NHA	GCA_004224805_1_NHA	GCA_005441655_1_NHA	GCA_005530035_1_HA	GCA_005576575_1_NHA	GCA_005606255_1_HA	GCA_005677655_1_HA	GCA_005677915_1_NHA	GCA_005703855_1_NHA	GCA_005759655_1_HA	GCA_005936265_1_HA	GCA_005943205_1_NHA
Panaroo_4116	group_677	NA	hypothetical protein	CRISPR-associated protein, CasD|CRISPR-associated protein Cas5, N-terminal|CRISPR-associated protein, Cas5	NA	HA	40	0	0	40	100	100	NA	1.86034e-23	5.28523e-20	7.34059e-22	1	1	0	1	1	1	0	0	40	0	Chromosome	NA	NA	GCA_000238455_3_01122	NA	NA	NA	GCA_002761415_1_01071	NA	GCA_003760465_1_02611	NA	NA	NA	NA	GCA_005530035_1_00754	NA	GCA_005606255_1_02035	GCA_005677655_1_01644	NA	NA	GCA_005759655_1_01875	GCA_005936265_1_01862	NA
Panaroo_4128	glxR	glxR	2-hydroxy-3-oxopropionate reductase	3-hydroxyisobutyrate dehydrogenase, NAD-binding domain|6-phosphogluconate dehydrogenase-like, C-terminal domain superfamily|3-hydroxyisobutyrate dehydrogenase-related, conserved site|6-phosphogluconate dehydrogenase, NADP-binding|6-phosphogluconate dehydrogenase, domain 2|2-hydroxy-3-oxopropionate reductase|3-hydroxyisobutyrate dehydrogenase-related|NAD(P)-binding domain superfamily	NA	HA	40	0	0	40	100	100	NA	1.86034e-23	5.28523e-20	7.34059e-22	1	1	0	1	1	1	0	0	40	0	Chromosome	NA	NA	GCA_000238455_3_03488	NA	NA	NA	GCA_002761415_1_03434	NA	GCA_003760465_1_01818	NA	NA	NA	NA	GCA_005530035_1_01664	NA	GCA_005606255_1_02255	GCA_005677655_1_02232	NA	NA	GCA_005759655_1_04289	GCA_005936265_1_04225	NA
Panaroo_4145	ybbY	ybbY	Putative purine permease YbbY	Nucleobase cation symporter 2 family	NA	HA	40	0	0	40	100	100	NA	1.86034e-23	5.28523e-20	7.34059e-22	1	1	0	1	1	1	0	0	40	0	Chromosome	NA	NA	GCA_000238455_3_03484	NA	NA	NA	GCA_002761415_1_03430	NA	GCA_003760465_1_01814	NA	NA	NA	NA	GCA_005530035_1_01660	NA	GCA_005606255_1_02251	GCA_005677655_1_02228	NA	NA	GCA_005759655_1_04285	GCA_005936265_1_04221	NA
Panaroo_4092	allS_2	allS_2	HTH-type transcriptional activator AllS	Transcription regulator HTH, LysR|Winged helix DNA-binding domain superfamily|LysR, substrate-binding|Winged helix-like DNA-binding domain superfamily	NA	HA	40	0	0	40	100	100	NA	1.86034e-23	5.28523e-20	7.34059e-22	1	1	0	1	1	1	0	0	40	0	Chromosome	NA	NA	GCA_000238455_3_03493	NA	NA	NA	GCA_002761415_1_03439	NA	GCA_003760465_1_01823	NA	NA	NA	NA	GCA_005530035_1_01669	NA	GCA_005606255_1_02260	GCA_005677655_1_02237	NA	NA	GCA_005759655_1_04294	GCA_005936265_1_04230	NA
Panaroo_4141	glxK	glxK	Glycerate 3-kinase	Glycerate kinase|Glycerate kinase, restriction-enzyme-like fold|Glycerate kinase superfamily|Glycerate kinase, flavodoxin-like fold	NA	HA	40	0	0	40	100	100	NA	1.86034e-23	5.28523e-20	7.34059e-22	1	1	0	1	1	1	0	0	40	0	Chromosome	NA	NA	GCA_000238455_3_03483	NA	NA	NA	GCA_002761415_1_03429	NA	GCA_003760465_1_01813	NA	NA	NA	NA	GCA_005530035_1_01659	NA	GCA_005606255_1_02250	GCA_005677655_1_02227	NA	NA	GCA_005759655_1_04284	GCA_005936265_1_04220	NA
Panaroo_4154	fdrA	fdrA	Protein FdrA	Succinyl-CoA synthetase-like|CoA-binding|ATP-citrate lyase/succinyl-CoA ligase	NA	HA	40	0	0	40	100	100	NA	1.86034e-23	5.28523e-20	7.34059e-22	1	1	0	1	1	1	0	0	40	0	Chromosome	NA	NA	GCA_000238455_3_03478	NA	NA	NA	GCA_002761415_1_03424	NA	GCA_003760465_1_01808	NA	NA	NA	NA	GCA_005530035_1_01654	NA	GCA_005606255_1_02245	GCA_005677655_1_02222	NA	NA	GCA_005759655_1_04279	GCA_005936265_1_04215	NA
Panaroo_4118	hyi	hyi	Hydroxypyruvate isomerase	Xylose isomerase-like, TIM barrel domain|Hydroxypyruvate isomerase-like|Xylose isomerase-like superfamily|Hydroxypyruvate isomerase	Victors|16763898; PATRIC_VF|SL1344_0511	HA	40	0	0	40	100	100	NA	1.86034e-23	5.28523e-20	7.34059e-22	1	1	0	1	1	1	0	0	40	0	Chromosome	NA	NA	GCA_000238455_3_03489	NA	NA	NA	GCA_002761415_1_03435	NA	GCA_003760465_1_01819	NA	NA	NA	NA	GCA_005530035_1_01665	NA	GCA_005606255_1_02256	GCA_005677655_1_02233	NA	NA	GCA_005759655_1_04290	GCA_005936265_1_04226	NA
Panaroo_4136	cfaE	cfaE	CFA/I fimbrial subunit E	CblD-like pilus biogenesis initiator|CFA/I fimbrial subunit E, adhesin domain	NA	HA	40	0	0	40	100	100	NA	1.86034e-23	5.28523e-20	7.34059e-22	1	1	0	1	1	1	0	0	40	0	Chromosome	NA	NA	GCA_000238455_3_03695	NA	NA	NA	GCA_002761415_1_03695	NA	GCA_003760465_1_02024	NA	NA	NA	NA	GCA_005530035_1_01870	NA	GCA_005606255_1_02461	GCA_005677655_1_02438	NA	NA	GCA_005759655_1_02602	GCA_005936265_1_02620	NA
Panaroo_4129	yihR	yihR	putative protein YihR	Glycoside hydrolase-type carbohydrate-binding|YihR-like|Aldose 1-/Glucose-6-phosphate 1-epimerase|Galactose mutarotase-like domain superfamily	NA	HA	40	0	0	40	100	100	NA	1.86034e-23	5.28523e-20	7.34059e-22	1	1	0	1	1	1	0	0	40	0	Chromosome	NA	NA	GCA_000238455_3_04595	NA	NA	NA	GCA_002761415_1_04593	NA	GCA_003760465_1_03773	NA	NA	NA	NA	GCA_005530035_1_03330	NA	GCA_005606255_1_03568	GCA_005677655_1_04016	NA	NA	GCA_005759655_1_03833	GCA_005936265_1_03421	NA
Panaroo_4130	arcC2	arcC2	Carbamate kinase 2	Carbamate kinase|Acetylglutamate kinase-like superfamily|Aspartate/glutamate/uridylate kinase	NA	HA	40	0	0	40	100	100	NA	1.86034e-23	5.28523e-20	7.34059e-22	1	1	0	1	1	1	0	0	40	0	Chromosome	NA	NA	GCA_000238455_3_03475	NA	NA	NA	GCA_002761415_1_03421	NA	GCA_003760465_1_01805	NA	NA	NA	NA	GCA_005530035_1_01651	NA	GCA_005606255_1_02242	GCA_005677655_1_02219	NA	NA	GCA_005759655_1_04276	GCA_005936265_1_04212	NA
Panaroo_4153	group_147	NA	hypothetical protein	CRISPR-associated protein Cse1	NA	HA	40	0	0	40	100	100	NA	1.86034e-23	5.28523e-20	7.34059e-22	1	1	0	1	1	1	0	0	40	0	Chromosome	NA	NA	GCA_000238455_3_01119	NA	NA	NA	GCA_002761415_1_01068	NA	GCA_003760465_1_02614	NA	NA	NA	NA	GCA_005530035_1_00757	NA	GCA_005606255_1_02038	GCA_005677655_1_01647	NA	NA	GCA_005759655_1_01878	GCA_005936265_1_01865	NA
Panaroo_4093	group_2232	NA	hypothetical protein	NA	NA	HA	40	0	0	40	100	100	NA	1.86034e-23	5.28523e-20	7.34059e-22	1	1	0	1	1	1	0	0	40	0	Chromosome	NA	NA	GCA_000238455_3_03718	NA	NA	NA	GCA_002761415_1_03718	NA	GCA_003760465_1_04306	NA	NA	NA	NA	GCA_005530035_1_01887	NA	GCA_005606255_1_04318	GCA_005677655_1_04550	NA	NA	GCA_005759655_1_02619	GCA_005936265_1_04313	NA
Panaroo_4123	allR	allR	HTH-type transcriptional repressor AllR	Transcription regulator IclR, N-terminal|GAF-like domain superfamily|Winged helix DNA-binding domain superfamily|Winged helix-like DNA-binding domain superfamily|Transcription regulator IclR, C-terminal	NA	HA	40	0	0	40	100	100	NA	1.86034e-23	5.28523e-20	7.34059e-22	1	1	0	1	1	1	0	0	40	0	Chromosome	NA	NA	GCA_000238455_3_03491	NA	NA	NA	GCA_002761415_1_03437	NA	GCA_003760465_1_01821	NA	NA	NA	NA	GCA_005530035_1_01667	NA	GCA_005606255_1_02258	GCA_005677655_1_02235	NA	NA	GCA_005759655_1_04292	GCA_005936265_1_04228	NA
Panaroo_4090	group_2334	NA	hypothetical protein	NA	NA	HA	40	0	0	40	100	100	NA	1.86034e-23	5.28523e-20	7.34059e-22	1	1	0	1	1	1	0	0	40	0	Chromosome	NA	NA	GCA_000238455_3_04306	NA	NA	NA	GCA_002761415_1_04305	NA	GCA_003760465_1_01499	NA	NA	NA	NA	GCA_005530035_1_01274	NA	GCA_005606255_1_01460	GCA_005677655_1_01356	NA	NA	GCA_005759655_1_01561	GCA_005936265_1_01371	NA
Panaroo_4144	group_247	NA	hypothetical protein	Protein of unknown function DUF1116|Uncharacterised domain superfamily, YlbE	NA	HA	40	0	0	40	100	100	NA	1.86034e-23	5.28523e-20	7.34059e-22	1	1	0	1	1	1	0	0	40	0	Chromosome	NA	NA	GCA_000238455_3_03477	NA	NA	NA	GCA_002761415_1_03423	NA	GCA_003760465_1_01807	NA	NA	NA	NA	GCA_005530035_1_01653	NA	GCA_005606255_1_02244	GCA_005677655_1_02221	NA	NA	GCA_005759655_1_04278	GCA_005936265_1_04214	NA
Panaroo_4137	allD	allD	Ureidoglycolate dehydrogenase (NAD(+))	Malate/L-lactate dehydrogenase-like|Malate/L-sulfolactate/L-lactate dehydrogenase-like, NADPH binding domain|Malate/L-sulfolactate/L-lactate dehydrogenase-like, alpha-helical domain|Malate/L-sulfolactate/L-lactate dehydrogenase-like superfamily|Ureidoglycolate dehydrogenase	Victors|16763908; PATRIC_VF|SL1344_0521	HA	40	0	0	40	100	100	NA	1.86034e-23	5.28523e-20	7.34059e-22	1	1	0	1	1	1	0	0	40	0	Chromosome	NA	NA	GCA_000238455_3_03479	NA	NA	NA	GCA_002761415_1_03425	NA	GCA_003760465_1_01809	NA	NA	NA	NA	GCA_005530035_1_01655	NA	GCA_005606255_1_02246	GCA_005677655_1_02223	NA	NA	GCA_005759655_1_04280	GCA_005936265_1_04216	NA
Panaroo_4100	group_1992	NA	hypothetical protein	NA	NA	HA	40	0	0	40	100	100	NA	1.86034e-23	5.28523e-20	7.34059e-22	1	1	0	1	1	1	0	0	40	0	Chromosome	NA	NA	GCA_000238455_3_00626	NA	NA	NA	GCA_002761415_1_00627	NA	GCA_003760465_1_02188	NA	NA	NA	NA	GCA_005530035_1_03081	NA	GCA_005606255_1_02625	GCA_005677655_1_01988	NA	NA	GCA_005759655_1_02219	GCA_005936265_1_01613	NA
Panaroo_4106	group_1209	NA	hypothetical protein	Mannosyl-glycoprotein endo-beta-N-acetylglucosamidase-like domain	NA	HA	40	0	0	40	100	100	NA	1.86034e-23	5.28523e-20	7.34059e-22	1	1	0	1	1	1	0	0	40	0	Chromosome	NA	NA	GCA_000238455_3_03723	NA	NA	NA	GCA_002761415_1_03723	NA	GCA_003760465_1_04311	NA	NA	NA	NA	GCA_005530035_1_01892	NA	GCA_005606255_1_04323	GCA_005677655_1_04555	NA	NA	GCA_005759655_1_02624	GCA_005936265_1_04318	NA
Panaroo_4104	group_1607	NA	hypothetical protein	NA	NA	HA	40	0	0	40	100	100	NA	1.86034e-23	5.28523e-20	7.34059e-22	1	1	0	1	1	1	0	0	40	0	Chromosome	NA	NA	GCA_000238455_3_01501	NA	NA	NA	GCA_002761415_1_01449	NA	GCA_003760465_1_03863	NA	NA	NA	NA	GCA_005530035_1_02746	NA	GCA_005606255_1_03658	GCA_005677655_1_03649	NA	NA	GCA_005759655_1_03924	GCA_005936265_1_03511	NA
Panaroo_4111	group_1117	NA	hypothetical protein	Adhesion domain superfamily|Saf-pilin pilus formation protein|Dr-adhesin superfamily	NA	HA	40	0	0	40	100	100	NA	1.86034e-23	5.28523e-20	7.34059e-22	1	1	0	1	1	1	0	0	40	0	Chromosome	NA	NA	GCA_000238455_3_03706	NA	NA	NA	GCA_002761415_1_03706	NA	GCA_003760465_1_02035	NA	NA	NA	NA	GCA_005530035_1_01881	NA	GCA_005606255_1_02472	GCA_005677655_1_02449	NA	NA	GCA_005759655_1_02613	GCA_005936265_1_02631	NA
Panaroo_4107	group_1205	NA	hypothetical protein	NA	NA	HA	40	0	0	40	100	100	NA	1.86034e-23	5.28523e-20	7.34059e-22	1	1	0	1	1	1	0	0	40	0	Chromosome	NA	NA	GCA_000238455_3_03722	NA	NA	NA	GCA_002761415_1_03722	NA	GCA_003760465_1_04310	NA	NA	NA	NA	GCA_005530035_1_01891	NA	GCA_005606255_1_04322	GCA_005677655_1_04554	NA	NA	GCA_005759655_1_02623	GCA_005936265_1_04317	NA
Panaroo_4087	group_2972	NA	hypothetical protein	NA	VFDB|VFG042214	HA	40	0	0	40	100	100	NA	1.86034e-23	5.28523e-20	7.34059e-22	1	1	0	1	1	1	0	0	41	0	Chromosome	NA	NA	GCA_000238455_3_02342	NA	NA	NA	GCA_002761415_1_02289	NA	GCA_003760465_1_00161	NA	NA	NA	NA	GCA_005530035_1_00145	NA	GCA_005606255_1_00161	GCA_005677655_1_00161	NA	NA	GCA_005759655_1_00161	GCA_005936265_1_00161	NA
Panaroo_4098	group_2087	NA	hypothetical protein	NA	NA	HA	40	0	0	40	100	100	NA	1.86034e-23	5.28523e-20	7.34059e-22	1	1	0	1	1	1	0	0	40	0	Chromosome	NA	NA	GCA_000238455_3_02262	NA	NA	NA	GCA_002761415_1_02209	NA	GCA_003760465_1_00081	NA	NA	NA	NA	GCA_005530035_1_00065	NA	GCA_005606255_1_00081	GCA_005677655_1_00081	NA	NA	GCA_005759655_1_00081	GCA_005936265_1_00081	NA
Panaroo_4155	ygcB_2	ygcB_2	CRISPR-associated endonuclease/helicase Cas3	P-loop containing nucleoside triphosphate hydrolase|Helicase Cas3, CRISPR-associated, core	NA	HA	40	0	0	40	100	100	NA	1.86034e-23	5.28523e-20	7.34059e-22	1	1	0	1	1	1	0	0	40	0	Chromosome	NA	NA	GCA_000238455_3_01118	NA	NA	NA	GCA_002761415_1_01067	NA	GCA_003760465_1_02615	NA	NA	NA	NA	GCA_005530035_1_00758	NA	GCA_005606255_1_02039	GCA_005677655_1_01648	NA	NA	GCA_005759655_1_01879	GCA_005936265_1_01866	NA
Panaroo_4097	group_2091	NA	hypothetical protein	Domain of unknown function DUF4765	NA	HA	40	0	0	40	100	100	NA	1.86034e-23	5.28523e-20	7.34059e-22	1	1	0	1	1	1	0	0	40	0	Chromosome	NA	NA	GCA_000238455_3_02315	NA	NA	NA	GCA_002761415_1_02262	NA	GCA_003760465_1_00134	NA	NA	NA	NA	GCA_005530035_1_00118	NA	GCA_005606255_1_00134	GCA_005677655_1_00134	NA	NA	GCA_005759655_1_00134	GCA_005936265_1_00134	NA
Panaroo_4086	group_3046	NA	hypothetical protein	NA	NA	HA	40	0	0	40	100	100	NA	1.86034e-23	5.28523e-20	7.34059e-22	1	1	0	1	1	1	0	0	37	9	Chromosome	NA	NA	GCA_000238455_3_04247	NA	NA	NA	GCA_002761415_1_04246	NA	GCA_003760465_1_01440	NA	NA	NA	NA	GCA_005530035_1_01215	NA	GCA_005606255_1_01401	GCA_005677655_1_01297	NA	NA	GCA_005759655_1_01502	GCA_005936265_1_01312	NA
Panaroo_4150	ybbW	ybbW	Putative allantoin permease	Uracil/uridine/allantoin permease|Purine-cytosine permease|Nucleobase cation symporter-1, NCS1	NA	HA	40	0	0	40	100	100	NA	1.86034e-23	5.28523e-20	7.34059e-22	1	1	0	1	1	1	0	0	40	0	Chromosome	NA	NA	GCA_000238455_3_03486	NA	NA	NA	GCA_002761415_1_03432	NA	GCA_003760465_1_01816	NA	NA	NA	NA	GCA_005530035_1_01662	NA	GCA_005606255_1_02253	GCA_005677655_1_02230	NA	NA	GCA_005759655_1_04287	GCA_005936265_1_04223	NA
Panaroo_4094	ygcB_1	;ygcB_1	hypothetical protein;CRISPR-associated endonuclease/helicase Cas3	CRISPR-associated Cas3-type HD domain|CRISPR-associated Cas3-type HD domain superfamily	NA	HA	40	0	0	40	100	100	NA	1.86034e-23	5.28523e-20	7.34059e-22	1	1	0	1	1	1	0	0	40	0	Chromosome	NA	NA	GCA_000238455_3_01117	NA	NA	NA	GCA_002761415_1_01066	NA	GCA_003760465_1_02616	NA	NA	NA	NA	GCA_005530035_1_00759	NA	GCA_005606255_1_02040	GCA_005677655_1_01649	NA	NA	GCA_005759655_1_01880	GCA_005936265_1_01867	NA
Panaroo_4151	group_183	NA	hypothetical protein	NA	NA	HA	40	0	0	40	100	100	NA	1.86034e-23	5.28523e-20	7.34059e-22	1	1	0	1	1	1	0	0	40	0	Chromosome	NA	NA	GCA_000238455_3_02420	NA	NA	NA	GCA_002761415_1_02367	NA	GCA_003760465_1_00239	NA	NA	NA	NA	GCA_005530035_1_00223	NA	GCA_005606255_1_00239	GCA_005677655_1_00239	NA	NA	GCA_005759655_1_00239	GCA_005936265_1_00239	NA
Panaroo_4088	group_2439	casC;	CRISPR system Cascade subunit CasC;hypothetical protein	CRISPR-associated protein, CT1975	NA	HA	40	0	0	40	100	100	NA	1.86034e-23	5.28523e-20	7.34059e-22	1	1	0	1	1	1	0	0	41	0	Chromosome	NA	NA	GCA_000238455_3_01121	NA	NA	NA	GCA_002761415_1_01070	NA	GCA_003760465_1_02612	NA	NA	NA	NA	GCA_005530035_1_00755	NA	GCA_005606255_1_02036	GCA_005677655_1_01645	NA	NA	GCA_005759655_1_01876	GCA_005936265_1_01863	NA
Panaroo_4127	group_549	NA	hypothetical protein	Transmembrane protein TauE-like	NA	HA	40	0	0	40	100	100	NA	1.86034e-23	5.28523e-20	7.34059e-22	1	1	0	1	1	1	0	0	40	0	Chromosome	NA	NA	GCA_000238455_3_04596	NA	NA	NA	GCA_002761415_1_04594	NA	GCA_003760465_1_03774	NA	NA	NA	NA	GCA_005530035_1_03331	NA	GCA_005606255_1_03569	GCA_005677655_1_04017	NA	NA	GCA_005759655_1_03834	GCA_005936265_1_03422	NA
Panaroo_4099	group_2065	NA	hypothetical protein	NA	NA	HA	40	0	0	40	100	100	NA	1.86034e-23	5.28523e-20	7.34059e-22	1	1	0	1	1	1	0	0	40	0	Chromosome	NA	NA	GCA_000238455_3_00127	NA	NA	NA	GCA_002761415_1_00127	NA	GCA_003760465_1_03283	NA	NA	NA	NA	GCA_005530035_1_03589	NA	GCA_005606255_1_01620	GCA_005677655_1_03216	NA	NA	GCA_005759655_1_03157	GCA_005936265_1_02883	NA
Panaroo_4156	gcl	gcl	Glyoxylate carboligase	Thiamine pyrophosphate enzyme, C-terminal TPP-binding|Thiamine pyrophosphate enzyme, N-terminal TPP-binding domain|Thiamine pyrophosphate enzyme|Thiamine pyrophosphate enzyme, central domain|DHS-like NAD/FAD-binding domain superfamily|Glyoxylate carboligase|Thiamin diphosphate-binding fold	NA	HA	40	0	0	40	100	100	NA	1.86034e-23	5.28523e-20	7.34059e-22	1	1	0	1	1	1	0	0	40	0	Chromosome	NA	NA	GCA_000238455_3_03490	NA	NA	NA	GCA_002761415_1_03436	NA	GCA_003760465_1_01820	NA	NA	NA	NA	GCA_005530035_1_01666	NA	GCA_005606255_1_02257	GCA_005677655_1_02234	NA	NA	GCA_005759655_1_04291	GCA_005936265_1_04227	NA
Panaroo_4091	group_2284	NA	hypothetical protein	CRISPR-associated protein Cse2|Cse2 superfamily	NA	HA	40	0	0	40	100	100	NA	1.86034e-23	5.28523e-20	7.34059e-22	1	1	0	1	1	1	0	0	41	0	Chromosome	NA	NA	GCA_000238455_3_01120	NA	NA	NA	GCA_002761415_1_01069	NA	GCA_003760465_1_02613	NA	NA	NA	NA	GCA_005530035_1_00756	NA	GCA_005606255_1_02037	GCA_005677655_1_01646	NA	NA	GCA_005759655_1_01877	GCA_005936265_1_01864	NA
Panaroo_4113	casE	casE	CRISPR system Cascade subunit CasE	CRISPR-associated protein Cse3	NA	HA	40	0	0	40	100	100	NA	1.86034e-23	5.28523e-20	7.34059e-22	1	1	0	1	1	1	0	0	40	0	Chromosome	NA	NA	GCA_000238455_3_01123	NA	NA	NA	GCA_002761415_1_01072	NA	GCA_003760465_1_02610	NA	NA	NA	NA	GCA_005530035_1_00753	NA	GCA_005606255_1_02034	GCA_005677655_1_01643	NA	NA	GCA_005759655_1_01874	GCA_005936265_1_01861	NA
Panaroo_4143	group_253	sauU_2	putative sulfoacetate transporter SauU	MFS transporter superfamily|Major facilitator superfamily|Major facilitator superfamily domain	Victors|16763900; PATRIC_VF|SL1344_0513	HA	40	0	0	40	100	100	NA	1.86034e-23	5.28523e-20	7.34059e-22	1	1	0	1	1	1	0	0	40	0	Chromosome	NA	NA	GCA_000238455_3_03487	NA	NA	NA	GCA_002761415_1_03433	NA	GCA_003760465_1_01817	NA	NA	NA	NA	GCA_005530035_1_01663	NA	GCA_005606255_1_02254	GCA_005677655_1_02231	NA	NA	GCA_005759655_1_04288	GCA_005936265_1_04224	NA
Panaroo_4109	allA	allA	Ureidoglycolate lyase	Ureidoglycolate lyase, bacterial|RmlC-like cupin domain superfamily|Ureidoglycolate lyase|Ureidoglycolate lyase domain superfamily	NA	HA	40	0	0	40	100	100	NA	1.86034e-23	5.28523e-20	7.34059e-22	1	1	0	1	1	1	0	0	40	0	Chromosome	NA	NA	GCA_000238455_3_03492	NA	NA	NA	GCA_002761415_1_03438	NA	GCA_003760465_1_01822	NA	NA	NA	NA	GCA_005530035_1_01668	NA	GCA_005606255_1_02259	GCA_005677655_1_02236	NA	NA	GCA_005759655_1_04293	GCA_005936265_1_04229	NA
Panaroo_4122	group_603	NA	hypothetical protein	Protein of unknown function DUF2877	NA	HA	40	0	0	40	100	100	NA	1.86034e-23	5.28523e-20	7.34059e-22	1	1	0	1	1	1	0	0	40	0	Chromosome	NA	NA	GCA_000238455_3_03476	NA	NA	NA	GCA_002761415_1_03422	NA	GCA_003760465_1_01806	NA	NA	NA	NA	GCA_005530035_1_01652	NA	GCA_005606255_1_02243	GCA_005677655_1_02220	NA	NA	GCA_005759655_1_04277	GCA_005936265_1_04213	NA
Panaroo_4148	allB	allB	Allantoinase	Metal-dependent hydrolase, composite domain superfamily|Allantoinase|Amidohydrolase-related|Metal-dependent hydrolase	NA	HA	40	0	0	40	100	100	NA	1.86034e-23	5.28523e-20	7.34059e-22	1	1	0	1	1	1	0	0	40	0	Chromosome	NA	NA	GCA_000238455_3_03485	NA	NA	NA	GCA_002761415_1_03431	NA	GCA_003760465_1_01815	NA	NA	NA	NA	GCA_005530035_1_01661	NA	GCA_005606255_1_02252	GCA_005677655_1_02229	NA	NA	GCA_005759655_1_04286	GCA_005936265_1_04222	NA
Panaroo_4142	allC	allC	Allantoate amidohydrolase	Amidase, carbamoylase-type|Bacterial exopeptidase dimerisation domain|Allantoate amidohydrolase|Peptidase M20	NA	HA	40	0	0	40	100	100	NA	1.86034e-23	5.28523e-20	7.34059e-22	1	1	0	1	1	1	0	0	40	0	Chromosome	NA	NA	GCA_000238455_3_03480	NA	NA	NA	GCA_002761415_1_03426	NA	GCA_003760465_1_01810	NA	NA	NA	NA	GCA_005530035_1_01656	NA	GCA_005606255_1_02247	GCA_005677655_1_02224	NA	NA	GCA_005759655_1_04281	GCA_005936265_1_04217	NA
Panaroo_4120	allE	allE	(S)-ureidoglycine aminohydrolase	(S)-ureidoglycine aminohydrolase, cupin domain|(S)-ureidoglycine aminohydrolase|Cupin 2, conserved barrel|RmlC-like jelly roll fold|(S)-ureidoglycine aminohydrolase, N-terminal cupin domain|RmlC-like cupin domain superfamily|(S)-ureidoglycine aminohydrolase, C-terminal cupin domain	NA	HA	40	0	0	40	100	100	NA	1.86034e-23	5.28523e-20	7.34059e-22	1	1	0	1	1	1	0	0	40	0	Chromosome	NA	NA	GCA_000238455_3_03481	NA	NA	NA	GCA_002761415_1_03427	NA	GCA_003760465_1_01811	NA	NA	NA	NA	GCA_005530035_1_01657	NA	GCA_005606255_1_02248	GCA_005677655_1_02225	NA	NA	GCA_005759655_1_04282	GCA_005936265_1_04218	NA
Panaroo_4164	group_2724	NA	hypothetical protein	Integrating conjugative element, PFGI-1, ParB|ParB/Sulfiredoxin superfamily	NA	HA	39	0	1	40	97.5	100	NA	7.6274e-22	2.16694e-18	2.00643e-20	1	1	0	1	1	0.4375	0	0	39	0	Chromosome	NA	NA	GCA_000238455_3_00775	NA	NA	NA	GCA_002761415_1_00776	NA	GCA_003760465_1_02337	NA	NA	NA	NA	GCA_005530035_1_04298	NA	GCA_005606255_1_04661	GCA_005677655_1_02137	NA	NA	GCA_005759655_1_02368	GCA_005936265_1_04096	NA
Panaroo_4159	dnaB_2~~~dnaB_1	dnaB_2;dnaB_1	Replicative DNA helicase	DNA helicase, DnaB-like, C-terminal|P-loop containing nucleoside triphosphate hydrolase|DNA helicase DnaB, N-terminal/DNA primase DnaG, C-terminal|DNA helicase, DnaB type|DNA helicase, DnaB-like, N-terminal|DNA helicase, DnaB-like, N-terminal domain superfamily	NA	HA	39	0	1	40	97.5	100	NA	7.6274e-22	2.16694e-18	2.00643e-20	1	1	0	1	1	0.625	0	0	39	0	Chromosome	NA	NA	GCA_000238455_3_00774	NA	NA	NA	GCA_002761415_1_00775	NA	GCA_003760465_1_02336	NA	NA	NA	NA	GCA_005530035_1_04299	NA	GCA_005606255_1_04660	GCA_005677655_1_02136	NA	NA	GCA_005759655_1_02367	GCA_005936265_1_04097	NA
Panaroo_4082	group_1332	NA	hypothetical protein	NA	NA	HA	40	1	0	39	100	97.5	NA	7.6274e-22	2.16694e-18	2.00643e-20	1	1	0	1	1	0.46875	0	0	41	0	Chromosome	NA	NA	GCA_000238455_3_03736	NA	NA	NA	GCA_002761415_1_03736	NA	GCA_003760465_1_04324	NA	NA	NA	NA	GCA_005530035_1_01905	NA	GCA_005606255_1_04336	GCA_005677655_1_04568	NA	NA	GCA_005759655_1_02638	GCA_005936265_1_04331	NA
Panaroo_4167	addA~~~recB_3	addA;recB_3	ATP-dependent helicase/nuclease subunit A;RecBCD enzyme subunit RecB	DNA helicase, UvrD/REP type|P-loop containing nucleoside triphosphate hydrolase|UvrD-like DNA helicase, C-terminal	NA	HA	39	0	1	40	97.5	100	NA	7.6274e-22	2.16694e-18	2.00643e-20	1	1	0	1	1	0.5625	0	0	39	0	Chromosome	NA	NA	GCA_000238455_3_00883	NA	NA	NA	GCA_002761415_1_00885	NA	GCA_003760465_1_04115	NA	NA	NA	NA	GCA_005530035_1_04225	NA	GCA_005606255_1_04624	GCA_005677655_1_01829	NA	NA	GCA_005759655_1_02060	GCA_005936265_1_04024	NA
Panaroo_4085	yehA	yehA	putative fimbrial-like protein YehA	Fimbrial-type adhesion domain|Fimbrial-type adhesion domain superfamily|Adhesion domain superfamily|Uncharacterised conserved protein UCP030811	NA	HA	40	1	0	39	100	97.5	NA	7.6274e-22	2.16694e-18	2.00643e-20	1	1	0	1	1	0.625	0	0	41	0	Chromosome	NA	NA	GCA_000238455_3_01789	NA	NA	NA	GCA_002761415_1_01738	NA	GCA_003760465_1_03579	NA	NA	NA	NA	GCA_005530035_1_02993	NA	GCA_005606255_1_03233	GCA_005677655_1_03387	NA	NA	GCA_005759655_1_03495	GCA_005936265_1_02031	NA
Panaroo_4084	group_777	yehC	putative fimbrial chaperone YehC	Pili assembly chaperone, C-terminal domain superfamily|Immunoglobulin-like fold|Pili assembly chaperone, bacterial|Pili assembly chaperone, N-terminal|Pili assembly chaperone, conserved site|Pili assembly chaperone, C-terminal|PapD-like superfamily	NA	HA	40	1	0	39	100	97.5	NA	7.6274e-22	2.16694e-18	2.00643e-20	1	1	0	1	1	0.53125	0	0	41	0	Chromosome	NA	NA	GCA_000238455_3_01786	NA	NA	NA	GCA_002761415_1_01735	NA	GCA_003760465_1_03581	NA	NA	NA	NA	GCA_005530035_1_02995	NA	GCA_005606255_1_03235	GCA_005677655_1_03389	NA	NA	GCA_005759655_1_03497	GCA_005936265_1_02033	NA
[truncated: 445 more rows]
[truncated: 58 more columns]

## Sheet: Table S4 1
Index	SNP_Position	SNPs	Codons	REF	ALT	ID	kmer_Direction	Amino_Acid	PMSC_Group	HA_PMSC	NHA_PMSC	HA_NonPMSC	NHA_NonPMSC	Number_pos_present_in (HA - Ref)	Number_neg_present_in (NHA - Ref)	Number_pos_not_present_in (HA - Alt)	Number_neg_not_present_in (NHA - Alt)	Sensitivity	Specificity	Odds_ratio	Naive_p	Bonferroni_p	Benjamini_H_p	Max_Pairwise_comparisons	Max_supporting_pairs	Max_opposing_pairs	Best_pairwise_comp_p	Worst_pairwise_comp_p	Empirical_p	Gene_Name	locus_tag	Panaroo_Gene_Name	Gene_Direction	Gene_Start	Gene_End	Truncated_Gene_Proportion	Gene_Product	Virulence_Database_Hits
[truncated: 233 more rows]

[truncated: 3 more sheets: Table S4 2, Table S4 3, Table S5]
